# Supplementary material for: Identifying functionally relevant candidate genes for inflexible ethanol intake in mice and humans using a guilt‐by‐association approach
Source: Brain Behav. 2020 Oct 23;10(12):e01879. doi: 10.1002/brb3.1879 (PMC7749619; doi:10.1002/brb3.1879)
Supplement: Supplementary file 6 — Table S1 [file BRB3-10-e01879-s006.xlsx]

## Sheet: Plan1
		Table S1: Ethanol intake over the experimental phases
		Aquisition	Reinstatement	Adulteration
Group	Animal ID	Ehanol intake (g/kg)	Ehanol intake (g/kg)	Ehanol intake (g/kg)
Inflexible drinkers	21	7.37 ± 0.72	11.69 ± 0.90	14.75 ± 0.88
	22	10.71 ± 0.52	10.04 ± 0.36	11.66 ± 0.79
	23	6.27 ± 0.37	10.50 ± 0.80	11.75 ± 0.88
	27	11.12 ± 0.45	10.86 ± 0.46	10.53 ± 0.59
	53	7.64 ± 0.96	10.56 ± 0.80	14.60 ± 1.46
	56	12.99 ± 0.64	10.94 ± 0.53	12.12 ± 0.99
	77	7.55 ± 0.47	8.50 ± 0.72	7.09 ± 0.81
	78	10.12 ± 0.62	9.65 ± 0.41	8.62 ± 0.73
Heavy Drinking	25	11.41 ± 0.97	8.36 ± 0.47	8.73 ± 0.77
	36	18.22 ± 0.63	10.00 ± 0.87	9.66 ± 0.75
	39	12.90 ± 0.48	8.33 ± 0.31	10.46 ± 0.86
	59	13.55 ± 0.91	8.50 ± 0.71	8.58 ± 0.74
	60	14.78 ± 0.83	10.01 ± 0.76	10.13 ± 1.19
	66	17.78 ± 1.20	11.08 ± 1.05	13.97 ± 1.77
	76	8.31 ± 0.57	6.06 ± 0.46	6.70 ± 0.76
	79	14.71 ± 0.80	8.81 ± 0.42	11.20 ± 0.91
Light Drinking	11	7.20 ± 0.61	5.25 ± 0.30	8.08 ± 0.82
	30	5.45 ± 0.42	6.80 ± 0.39	8.22 ± 0.71
	31	3.55 ± 0.60	3.43 ± 0.16	3.10 ± 0.36
	32	4.49 ± 0.31	5.91 ± 0.32	7.34 ± 0.64
	35	2.97 ± 0.50	4.97 ± 0.24	5.77 ± 0.59
	38	3.34 ± 0.37	5.25 ± 0.30	4.72 ± 0.52
	43	1.77 ± 0.34	2.48 ± 0.50	2.20 ± 0.43
	45	2.36 ± 0.33	3.05 ± 0.31	3.03 ± 0.57
	49	4.82 ± 0.50	4.96 ± 0.47	6.98 ± 1.11
	51	5.19 ± 0.60	6.22 ± 0.40	7.50 ± 1.00
