# Supplementary material for: Identifying functionally relevant candidate genes for inflexible ethanol intake in mice and humans using a guilt‐by‐association approach
Source: Brain Behav. 2020 Oct 23;10(12):e01879. doi: 10.1002/brb3.1879 (PMC7749619; doi:10.1002/brb3.1879)
Supplement: Supplementary file 7 — Table S2 [file BRB3-10-e01879-s007.xlsx]

## Sheet: GUILDify_scores
BIANA ID	UniProt ID	Gene Symbol	Seed	Description	Gene ID	Equivalent Entries	GUILD Score
47346	O70174	Chrna4	1	Neuronal acetylcholine receptor subunit alpha-4	11438	Q53YK0; Q8BHE9; Q9ET51; Q8VI10; KEGG::11438	1
30313770	Q9ERK7	Chrnb2	1	-	11444	Q8BGP7; KEGG::11444	0.974379
139308	Q9ERK7	Chrnb2	1	Neuronal acetylcholine receptor subunit beta-2	-	-	0.974379
47350	P49582	Chrna7	1	Neuronal acetylcholine receptor subunit alpha-7	11441	Q8CC01; Q53YJ9; KEGG::11441	0.925586
77464	Q00612	G6pdx	1	Glucose-6-phosphate 1-dehydrogenase X	14381	Q790Y8; KEGG::14381	0.616629
88252	Q8CAE3	Kcnmb1	1	Calcium-activated potassium channel subunit beta-1	16533	Q5SQK1; O35336; O35645; KEGG::16533	0.615181
57432	P49615	Cdk5	1	Cyclin-dependent kinase 5	12568	Q543F6; KEGG::12568	0.605263
594000	Q8BRU6	Slc18a2	1	Synaptic vesicular amine transporter	214084	Q8CC55; KEGG::214084	0.603189
438385	P12672	Rapsn	1	43 kDa receptor-associated protein of the synapse	19400	Q2M2N6; KEGG::19400	0.588586
143541	P18762	Adrb2	1	Beta-2 adrenergic receptor	11555	Q8BH38; KEGG::11555	0.58648
101883	P15209	Ntrk2	1	BDNF/NT-3 growth factors receptor	18212	Q3TUF9; Q91XJ9; Q3UHE3; Q80WU0; KEGG::18212	0.585744
567300	Q9Z0W1	Ngfr	1	Tumor necrosis factor receptor superfamily member 16	-	-	0.584841
537248	Q9JM73	Srf	1	Serum response factor	20807	KEGG::20807	0.578534
125550	Q9QUK6	Tlr4	1	Toll-like receptor 4	21898	L0CL36; Q9QZF5; Q9Z203; Q9D691; KEGG::21898	0.573428
524283	Q61327	Slc6a3	1	Sodium-dependent dopamine transporter	13162	Q60719; Q9R1I2; KEGG::13162	0.566815
55855	O89110	Casp8	1	Caspase-8; Caspase-8 subunit p18; Caspase-8 subunit p10	12370	Q3U607; O35669; KEGG::12370	0.56364
88251	Q3UXG3; Q08460-5; Q08460	Kcnma1	1	Calcium-activated potassium channel subunit alpha-1	16531	Q9R196; Q64703; Q8VHF1; KEGG::16531	0.563496
109980	O08586	Pten	1	Phosphatidylinositol 3,4,5-trisphosphate 3-phosphatase and dual-specificity protein phosphatase PTEN	19211	Q3UUT8; Q542G1; Q3UFB0; KEGG::19211	0.559
92426	Q5S006	Lrrk2	1	Leucine-rich repeat serine/threonine-protein kinase 2	66725	Q8K062; Q9CQG8; Q8BWG7; Q8BZJ6; Q8CI84; E9QNJ2; KEGG::66725	0.557858
82846	P42859	Htt	1	Huntingtin	15194	G3X9H5; KEGG::15194	0.557257
391627	P42866	Oprm1	1	Mu-type opioid receptor	18390	Q8CAN5; Q8VBU6; Q8VBU3; Q9R0D1; Q4U2Q6; Q9R1L9; Q548C6; A1XGX3; Q8VI69; A1XGX4; Q8VBX8; A5H7G2; Q8CH73; Q8CH75; Q8CH74; Q60768; Q8VIP0; Q8VIP1; Q6YC50; Q9JIY1; A1YAC3; Q4U2P4; A1YAC4; Q8CGW2; Q9R1M0; Q8VIN3; Q8VIN4; Q8VIN5; Q8VI71; Q8VI70; Q8VIN6; KEGG::18390	0.556776
230026	Q91WZ8	Dtnbp1	1	Dysbindin	94245	Q3TWK1; Q6WXQ1; Q80ZN4; Q9CY43; KEGG::94245	0.553767
80959	P13562	Gnrh1	1	Progonadoliberin-1; Gonadoliberin-1; Prolactin release-inhibiting factor 1	14714	Q3UTE9; KEGG::14714	0.553637
185628	P11440	Cdk1	1	Cyclin-dependent kinase 1	12534	P70337; Q3TI12; KEGG::12534	0.553569
404444	Q05769	Ptgs2	1	Prostaglandin G/H synthase 2	19225	Q543K3; KEGG::19225	0.550332
397700	Q99LX0	Park7	1	Protein DJ-1	57320	Q3THB9; O88306; Q3U509; KEGG::57320	0.55
89031	P20444; Q4VA93	Prkca	1	Protein kinase C alpha type	18750	KEGG::18750	0.547846
112276	P11416	Rara	1	Retinoic acid receptor alpha	19401	Q3U3R3; P22603; KEGG::19401	0.546954
278901	P39087	Grik2	1	Glutamate receptor ionotropic, kainate 2	-	Q60933	0.546807
381026	P0DI97	Nrxn1	1	Neurexin-1-beta	-	-	0.546756
377467	Q03391	Grin2d	1	Glutamate receptor ionotropic, NMDA 2D	14814	C9K0Z5; KEGG::14814	0.546456
46855	Q60613	Adora2a	1	Adenosine receptor A2a	11540	Q2NLC1; Q8CAU3; KEGG::11540	0.544843
109817	P49769	Psen1	1	Presenilin-1; Presenilin-1 NTF subunit; Presenilin-1 CTF subunit; Presenilin-1 CTF12	19164	Q9JLP9; Q91WK6; Q3UYK2; KEGG::19164	0.544667
554520	O55042	Snca	1	Alpha-synuclein	20617	Q9QUR3; Q9CXF8; Q9EQC3; Q3U130; KEGG::20617	0.541867
444690	Q60841	Reln	1	Reelin	19699	Q9CUA6; E9PZ78; KEGG::19699	0.541172
100679	P70441	Slc9a3r1	1	Na(+)/H(+) exchange regulatory cofactor NHE-RF1	26941	Q8BYD8; Q3TG37; KEGG::26941	0.539468
278887	Q61625	Grid2	1	Glutamate receptor ionotropic, delta-2	14804	A4QPG1; KEGG::14804	0.539391
72483	Q01279	Egfr	1	Epidermal growth factor receptor	13649	Q9EP98; Q9WVF5; Q3TQS6; Q5SVE8; Q5SVE9; KEGG::13649	0.539198
101538	Q9CS84	Nrxn1	1	Neurexin-1	18189	Q80Y87; O88722; G3UWZ9; Q8CHE6; E0CY11; KEGG::18189	0.538497
316327	P05132	Prkaca	1	cAMP-dependent protein kinase catalytic subunit alpha	18747	Q9JID0; KEGG::18747	0.538246
123066	Q99P72	Rtn4	1	Reticulon-4	68585	Q7TNB7; Q8BH78; Q5DTK9; Q8K290; Q8BGM9; Q80W95; Q9CTE3; Q8BGK7; Q78NS1; Q8BHF5; Q8K3G8; KEGG::68585	0.538152
87780	Q9ERE9	Mapk8ip2	1	C-Jun-amino-terminal kinase-interacting protein 2	60597	Q6PIT2; Q548W8; Q9CXI4; KEGG::60597	0.53812
30304423	Q5XLR9	Lct	1	-	-	-	0.537549
416382	Q9WVS6	Park2	1	E3 ubiquitin-protein ligase parkin	50873	Q9ES22; Q2KHJ9; Q9ES23; KEGG::50873	0.537033
64831	Q80YE7	Dapk1	1	Death-associated protein kinase 1	69635	Q80YE6; Q9JJP7; Q8R341; Q9CSD4; Q8VDN6; Q3UKP8; KEGG::69635	0.536784
81419	P47743	Grm8	1	Metabotropic glutamate receptor 8	-	B7ZMR4; Q6B964	0.536535
407846	Q99MQ3	Pink1	1	Serine/threonine-protein kinase PINK1, mitochondrial	68943	Q811I8; Q7TMZ3; A2AM77; Q91XU5; KEGG::68943	0.536481
80858	P27601	Gna13	1	Guanine nucleotide-binding protein subunit alpha-13	14674	Q8K086; Q6PF99; Q9D034; A2AA49; Q3UE40; KEGG::14674	0.536465
113625	O54828	Rgs9	1	Regulator of G-protein signaling 9	19739	A1L352; Q9Z0S0; Q3UUR0; KEGG::19739	0.536407
530202	Q4ACU6	Shank3	1	SH3 and multiple ankyrin repeat domains protein 3	58234	Q69ZD8; KEGG::58234	0.536108
321263	P16054	Prkce	1	Protein kinase C epsilon type	18754	B1B1C8; KEGG::18754	0.53609
80877	P21279; Q3UHH5	Gnaq	1	Guanine nucleotide-binding protein G(q) subunit alpha	14682	Q6PFF5; KEGG::14682	0.53609
377461	P35436	Grin2a	1	Glutamate receptor ionotropic, NMDA 2A	14811	KEGG::14811	0.536084
100871	Q01097	Grin2b	1	Glutamate receptor ionotropic, NMDA 2B	14812	G3X9V4; Q9DCB2; KEGG::14812	0.536068
100876	P35438	Grin1	1	Glutamate receptor ionotropic, NMDA 1	14810	Q8CFS4; Q3TZ31; A2AI15; A2AI16; A2AI18; KEGG::14810	0.536043
80875	P18872	Gnao1	1	Guanine nucleotide-binding protein G(o) subunit alpha	14681	P18873; Q543S2; KEGG::14681	0.53603
260098	P39688	Fyn	1	Tyrosine-protein kinase Fyn	14360	Q3U0T5; Q8K2A3; Q3TAT3; KEGG::14360	0.536029
100845	Q99K10	Nlgn1	1	Neuroligin-1	192167	E9QK34; KEGG::192167	0.536024
128813	Q8JZR7; Q3TXX4	Slc17a7	1	Vesicular glutamate transporter 1	72961	E9QMT8; KEGG::72961	0.536024
100846	Q69ZK9	Nlgn2	1	Neuroligin-2	216856	Q5F288; Q6PHN2; KEGG::216856	0.536024
584105	Q4KUS2	Unc13a	1	Protein unc-13 homolog A	382018	Q3UHG2; E9QKH9; KEGG::382018	0.536024
278975	Q9QYS2	Grm3	1	Metabotropic glutamate receptor 3	108069	Q14DJ9; KEGG::108069	0.536024
560041	Q8BYI9	Tnr	1	Tenascin-R	21960	A2RT70; O88717; KEGG::21960	0.536024
48664	Q9Z0F1; P63094; Q6R0H7; Q6R0H6	Gnas	1	Guanine nucleotide-binding protein G(s) subunit alpha isoforms short; Guanine nucleotide-binding protein G(s) subunit alpha isoforms XLas; Neuroendocrine secretory protein 55; LHAL tetrapeptide; GPIPIRRH peptide; Protein ALEX	14683	Q9Z0H2; Q6R0H5; Q6R0H4; Q3TWS9; P08755; Q9Z1N8; Q8K5E1; A2A606; A2A607; Q3KQM5; A2A608; Q3UI70; A6PW72; Q80ZK6; Q58E62; P04894; Q9JJX0; Q6R2J5; Q3TFV3; Q9Z1R7; Q8BIR3; A2A611; A2A613; A2A612; Q9QXW5; A6PW69; Q6P7U9; KEGG::14683	0.536024
377205	Q8BYM5	Nlgn3	1	Neuroligin-3	245537	A2AGI1; Q8BXR4; KEGG::245537	0.536024
532959	P28663	Napb	1	Beta-soluble NSF attachment protein	17957	KEGG::17957	0.536024
81378	P23819	Gria2	1	Glutamate receptor 2	14800	Q4LG64; Q8BXU3; Q8BG69; Q61604; Q61605; Q9D6D3; KEGG::14800	0.536024
533076	Q8R191	Syngr3	1	Synaptogyrin-3	20974	Q9WVG8; KEGG::20974	0.536024
261457	Q80T41	Gabbr2	1	Gamma-aminobutyric acid type B receptor subunit 2	242425	A2AL05; KEGG::242425	0.536024
532951	Q9DB05	Napa	1	Alpha-soluble NSF attachment protein	108124	Q543I3; KEGG::108124	0.536024
104312	Q3TRX4; Q9Z0P4	Palm	1	Paralemmin-1	18483	Q542N8; Q8CB16; Q9Z0P3; KEGG::18483	0.536024
55113	P97445	Cacna1a	1	Voltage-dependent P/Q-type calcium channel subunit alpha-1A	12286	Q2TPN3; Q8R5M7; Q8R5M6; E9Q1R5; Q3UHN4; Q3UHA5; KEGG::12286	0.536024
49415	Q64133	Maoa	1	Amine oxidase [flavin-containing] A	17161	Q3TPD9; Q8K0Z8; Q3UJ53; B1AX52; KEGG::17161	0.536024
335660	Q80TE7	Lrrc7	1	Leucine-rich repeat-containing protein 7	-	-	0.536024
145277	P24549	Aldh1a1	1	Retinal dehydrogenase 1	11668	Q7TQJ0; Q811J0; KEGG::11668	0.536024
321248	P68404	Prkcb	1	Protein kinase C beta type	18751	F2Z441; P04411; P04410; A0JNZ5; KEGG::18751	0.536023
81409	P97772	Grm1	1	Metabotropic glutamate receptor 1	14816	Q6AXG4; Q3V0U2; Q9EPV6; KEGG::14816	0.536019
374488	Q6R891	Ppp1r9b	1	Neurabin-2	217124	Q8K0X7; KEGG::217124	0.536017
261456	Q9WV18	Gabbr1	1	Gamma-aminobutyric acid type B receptor subunit 1	54393	Q9WU48; Q9WV15; Q9WV16; Q9WV17; Q6PGJ2; KEGG::54393	0.536006
568338	P11214	Plat	1	Tissue-type plasminogen activator; Tissue-type plasminogen activator chain A; Tissue-type plasminogen activator chain B	18791	Q91VP2; Q6P7U0; KEGG::18791	0.535878
89044	P63318	Prkcg	1	Protein kinase C gamma type	18752	Q3UN66; P05697; KEGG::18752	0.535788
540514	O08599	Stxbp1	1	Syntaxin-binding protein 1	20910	A2ARS3; A2ARS2; Q5WAC6; A2ARS4; Q8VD51; KEGG::20910	0.535784
533584	P08228	Sod1	1	Superoxide dismutase [Cu-Zn]	20655	KEGG::20655	0.535619
136921	P05202	Got2	1	Aspartate aminotransferase, mitochondrial	14719	Q5HZH5; Q3UD91; O09188; Q3TIP6; KEGG::14719	0.535568
73292	Q08509	Eps8	1	Epidermal growth factor receptor kinase substrate 8	13860	Q3TM41; Q3U2Z5; Q3UFL4; KEGG::13860	0.535554
146896	Q920R0	Als2	1	Alsin	74018	Q9CXJ3; Q8JZR1; G5E868; KEGG::74018	0.535207
46628	P35363	Htr2a	1	5-hydroxytryptamine receptor 2A	15558	Q543D4; KEGG::15558	0.532532
88203	Q9DC28	Csnk1d	1	Casein kinase I isoform delta	104318	Q3UBT6; A2ABP1; Q99KK4; Q3TZK2; KEGG::104318	0.529436
76212	Q8BTM8	Flna	1	Filamin-A	192176	Q6KAM8; Q8VHX8; B7FAV0; O54934; Q7TQI1; B7FAU9; Q8VHX5; Q8BTN7; Q8BLK1; Q3U7N9; Q99KQ2; KEGG::192176	0.529293
51059	Q91YI4	Arrb2	1	Beta-arrestin-2	216869	Q5F2D8; Q5F2E0; Q3TCM2; J3JS97; KEGG::216869	0.528112
144308	P29754	Agtr1a	1	Type-1A angiotensin II receptor	11607	KEGG::11607	0.527173
530345	Q62226	Shh	1	Sonic hedgehog protein; Sonic hedgehog protein N-product; Sonic hedgehog protein C-product	20423	KEGG::20423	0.521569
94080	P97367	Meis2	1	Homeobox protein Meis2	17536	Q6GU28; O35676; O35677; Q3TYM2; P97404; P97403; Q3UJ35; B1AWK1; B1AWK4; B1AWK6; KEGG::17536	0.520737
47352	P04756	Chrna1	1	Acetylcholine receptor subunit alpha	11435	Q05A24; KEGG::11435	0.505
337476	Q8BLC3	Lypd1	0	Ly6/PLAUR domain-containing protein 1	72585	Q3V2X5; Q9JJ96; Q3V447; KEGG::72585	0.27925
179716	Q60865	Caprin1	0	Caprin-1	53872	Q6IMN3; Q7TT26; Q61620; Q60758; KEGG::53872	0.214411
123680	Q9QX96	Sall2	0	Sal-like protein 2	50524	Q8BP69; Q5U3X1; E9Q3Q0; KEGG::50524	0.183035
88290	Q4VQI2; P97438	Kcnk2	0	Potassium channel subfamily K member 2	16526	Q6P6P9; G3X9U8; KEGG::16526	0.162175
531144	P70178	Six5	0	Homeobox protein SIX5	20475	KEGG::20475	0.161482
72583	Q60775	Elf1	0	ETS-related transcription factor Elf-1	13709	Q3V1H4; KEGG::13709	0.161482
534232	Q7M6Y2	Sox11	0	Transcription factor SOX-11	20666	Q04889; O89036; Q80XF0; O35178; KEGG::20666	0.155539
57290	P61809	Cdk5r1	0	Cyclin-dependent kinase 5 activator 1; Cyclin-dependent kinase 5 activator 1, p35; Cyclin-dependent kinase 5 activator 1, p25	12569	Q542T9; Q62938; KEGG::12569	0.143624
101791	P20181	Ntf3	0	Neurotrophin-3	18205	Q3V1A4; KEGG::18205	0.142102
53713	P21237	Bdnf	0	Brain-derived neurotrophic factor	12064	A2AII2; Q541P3; KEGG::12064	0.142102
558977	Q8BJQ4	Ticam2	0	TIR domain-containing adapter molecule 2	225471	Q3U996; KEGG::225471	0.132129
92792	Q9JHF9	Ly96	0	Lymphocyte antigen 96	17087	Q14AM4; Q64HC9; KEGG::17087	0.132129
86697	P18893	Il10	0	Interleukin-10	16153	Q3U879; Q0VBJ1; KEGG::16153	0.132129
57619	Q9CZ62	Cep97	0	Centrosomal protein of 97 kDa	74201	Q8BJR7; Q6P077; Q8BH46; Q8BL35; KEGG::74201	0.127533
30317212	Q8CBI8	Dennd4a	0	-	-	-	0.127533
126640	O88746	Tom1	0	Target of Myb protein 1	21968	Q9D120; Q3V4C6; Q3UDC3; Q561M4; KEGG::21968	0.125855
243722	Q3U7R1	Esyt1	0	Extended synaptotagmin-1	23943	Q91X62; Q9CVH0; Q8C8R1; Q9Z1X6; Q9Z1X5; KEGG::23943	0.125539
444971	Q9CQU3	Rer1	0	Protein RER1	67830	Q3THP4; KEGG::67830	0.124102
329986	O88952	Lin7c	0	Protein lin-7 homolog C	22343	A2ARI2; KEGG::22343	0.120274
295724	P84075	Hpca	0	Neuron-specific calcium-binding protein hippocalcin	15444	A2A7R4; P70510; P32076; P41211; KEGG::15444	0.120274
150308	Q00623	Apoa1	0	Apolipoprotein A-I; Truncated apolipoprotein A-I	11806	Q8BPD5; KEGG::11806	0.120274
99144	P27573	Mpz	0	Myelin protein P0	17528	Q542C9; E9QK82; KEGG::17528	0.120274
379763	Q8CJ26	Nradd	0	Death domain-containing membrane protein NRADD	67169	Q3TVC1; KEGG::67169	0.118961
314135	Q9D8B7	Jam3	0	Junctional adhesion molecule C	83964	Q8BT59; Q9EPK4; Q9D1M9; KEGG::83964	0.117124
51224	Q925H0	Asic2	0	Acid-sensing ion channel 2	11418	Q5SUU2; B2RRQ1; Q61203; Q3UYD3; KEGG::11418	0.117124
123706	O55192	Slc6a2	0	Sodium-dependent noradrenaline transporter	20538	Q8R2I2; Q6QU62; KEGG::20538	0.117124
86736	Q61730	Il1rap	0	Interleukin-1 receptor accessory protein	16180	Q3V2X3; Q8VCB9; Q3UEL3; Q3UVZ1; E9Q6I2; KEGG::16180	0.116968
105288	Q5F2E8	Taok1	0	Serine/threonine-protein kinase TAO1	216965	B2RX66; Q69ZL2; Q91VG7; Q8JZX2; KEGG::216965	0.11562
66913	Q8K1M6	Dnm1l	0	Dynamin-1-like protein	74006	Q8CGD0; Q8BQ64; Q8K1A1; E9PUD2; Q8BNQ5; KEGG::74006	0.11562
50012	Q9EPJ9	Arfgap1	0	ADP-ribosylation factor GTPase-activating protein 1	228998	Q8BMQ7; Q3TI52; A8WIS1; Q8BMM6; A8WIR9; Q3TGS9; Q6PB94; KEGG::228998	0.11562
148470	P05125	Nppa	0	Natriuretic peptides A; Atrial natriuretic factor; Auriculin-B; Auriculin-A; Atriopeptin-1; Atriopeptin-2	230899	Q5FW59; KEGG::230899	0.115545
57352	A2A6Q5	Cdc27	0	Cell division cycle protein 27 homolog	217232	B2RXS0; Q3TTW1; A2A6Q6; Q8BYJ1; KEGG::217232	0.114279
57020	P24860	Ccnb1	0	G2/mitotic-specific cyclin-B1	268697	Q3TQW9; KEGG::268697	0.111437
104961	P61021	Rab5b	0	Ras-related protein Rab-5B	19344	B2RPS1; P35239; P35277; KEGG::19344	0.110862
100667	Q8BR37	Nhlrc1	0	E3 ubiquitin-protein ligase NHLRC1	105193	Q0VF71; KEGG::105193	0.108075
242011	Q9WUA5	Epm2a	0	Laforin	13853	G5E8E2; Q8BY80; KEGG::13853	0.108075
139320	P09690	Chrnb1	0	Acetylcholine receptor subunit beta	11443	Q5F292; KEGG::11443	0.107849
184284	P30276	Ccnb2	0	G2/mitotic-specific cyclin-B2	12442	Q922E9; KEGG::12442	0.103792
106051	Q02053	Uba1	0	Ubiquitin-like modifier-activating enzyme 1	22201	P31253; B9EHN0; Q542H8; A6H6S6; KEGG::22201	0.103792
437580	Q8VEA8	Rab7b	0	Ras-related protein Rab-7b	226421	Q0PD09; Q8BJT0; Q8BZB1; KEGG::226421	0.103342
84933	Q99KG7	Hps4	0	Hermansky-Pudlak syndrome 4 protein homolog	192232	Q541V2; KEGG::192232	0.0993892
82337	Q64524; B9EI85; P84228	Hist1h3b; Hist1h3c; Hist1h3d; Hist1h3e; Hist1h3f; Hist2h2be; Hist2h3b; Hist2h3c1; Hist2h3c2	0	Histone H2B type 2-E; Histone H3.2	15077; 97114; 260423; 319148; 319149; 319150; 319151; 319154; 319190	P17320; Q78E59; P17269; P02295; P02297; Q60582; Q8CGN9; P16105; A3KMN6; KEGG::260423; KEGG::319189; KEGG::319154; KEGG::319190; KEGG::319149; KEGG::319148; KEGG::319150; KEGG::319151; KEGG::15077; KEGG::97114	0.0979454
567714	Q9QZ06	Tollip	0	Toll-interacting protein	54473	A6PWS1; Q543N1; Q9D5P5; KEGG::54473	0.0974542
106648	P05622	Pdgfrb	0	Platelet-derived growth factor receptor beta	18596	E9QPE2; KEGG::18596	0.0944839
268139	Q6P5E6	Gga2	0	ADP-ribosylation factor-binding protein GGA2	74105	Q8BM76; Q6ZPY8; Q3U374; Q6PFX3; Q9DC15; KEGG::74105	0.0941083
86741	P10749	Il1b	0	Interleukin-1 beta	16176	Q2M4J6; KEGG::16176	0.0938197
306733	Q8BVZ5	Il33	0	Interleukin-33	77125	Q2YEJ4; Q3TQN0; Q99L46; KEGG::77125	0.0938197
86811	P14719	Il1rl1	0	Interleukin-1 receptor-like 1	17082	Q05208; Q5D095; KEGG::17082	0.0938197
86747	P13504	Il1r1	0	Interleukin-1 receptor type 1; Interleukin-1 receptor type 1, membrane form; Interleukin-1 receptor type 1, soluble form	16177	Q8C833; Q32MH0; Q8C6P3; KEGG::16177	0.0938197
537139	Q3U1N2	Srebf2	0	Sterol regulatory element-binding protein 2; Processed sterol regulatory element-binding protein 2	20788	Q925C2; Q9ESZ4; KEGG::20788	0.0935662
179038	P62204	Calm1; Calm2; Calm3	0	Calmodulin	12313; 12314; 12315	Q3U7C7; P02593; P70667; Q498A3; P99014; Q91VQ9; Q3U6Z5; Q9D6G4; Q3THK5; Q3TEH7; Q61379; Q8BNC9; Q61380; KEGG::12315; KEGG::12314; KEGG::12313	0.0935414
30173877	Q62083	Pick1	0	-	18693	E9PUZ5; KEGG::18693	0.093499
286286	Q6P1G0	Heatr6	0	HEAT repeat-containing protein 6	217026	Q99KZ5; Q9CSQ4; Q3UUN8; KEGG::217026	0.0930304
71434	Q9ESD7	Dysf	0	Dysferlin	26903	E9Q423; Q9QXC0; Q6KAR3; Q80VT0; KEGG::26903	0.0921954
522839	Q9D6X5	Slc52a3	0	Solute carrier family 52, riboflavin transporter, member 3	69698	A2AQU3; Q3TDJ6; Q91WB9; Q3U328; Q8CE36; KEGG::69698	0.0900862
246766	Q9D6I7	Fam69a	0	Protein FAM69A	67266	Q3U5P1; Q3V308; KEGG::67266	0.0900862
341835	Q9DCX1	Mad2l1bp	0	MAD2L1-binding protein	66591	Q9D0Y3; Q99J05; KEGG::66591	0.0900862
320827	Q4G5Y1	Klhdc2	0	Kelch domain-containing protein 2	69554	E9QKN6; Q99JY2; Q9D784; KEGG::69554	0.0900862
108702	Q9WUQ2	Preb	0	Prolactin regulatory element-binding protein	50907	Q3UAP1; Q9QZ99; KEGG::50907	0.0900862
376266	Q9JHL1	Slc9a3r2	0	Na(+)/H(+) exchange regulatory cofactor NHE-RF2	65962	Q6P074; Q8BGL9; Q9DCR6; Q8BW05; Q3TDR3; KEGG::65962	0.0900672
105073	Q3U0V2	Tradd	0	Tumor necrosis factor receptor type 1-associated DEATH domain protein	71609	B2RRZ7; KEGG::71609	0.089977
407298	Q62083	Pick1	0	PRKCA-binding protein	-	E9PY04	0.0894207
314130	O88792	F11r	0	Junctional adhesion molecule A	16456	Q8VC39; KEGG::16456	0.0888541
321950	Q8C050	Rps6ka5	0	Ribosomal protein S6 kinase alpha-5	73086	Q8CI92; KEGG::73086	0.0881336
65363	Q03146	Ddr1	0	Epithelial discoidin domain-containing receptor 1	12305	Q544T2; Q05BN5; KEGG::12305	0.0881336
64466	Q62165	Dag1	0	Dystroglycan; Alpha-dystroglycan; Beta-dystroglycan	13138	Q61141; Q61497; Q544G5; Q61094; KEGG::13138	0.0874072
534065	Q6PHU5	Sort1	0	Sortilin	20661	Q9QXW6; A2AEE8; Q3UHE2; Q8K043; KEGG::20661	0.086302
451371	Q9QZL0	Ripk3	0	Receptor-interacting serine/threonine-protein kinase 3	-	-	0.0852806
49399	P10107	Anxa1	0	Annexin A1	16952	Q4FJV4; KEGG::16952	0.0852345
529890	P82350	Sgca	0	Alpha-sarcoglycan	20391	O88490; Q5SWB2; O35311; KEGG::20391	0.0851754
529895	P82349	Sgcb	0	Beta-sarcoglycan	24051	Q3TEU9; KEGG::24051	0.0851754
124328	P82347	Sgcd	0	Delta-sarcoglycan	24052	Q544D4; KEGG::24052	0.0851754
87146	O88932	Kcnj15	0	ATP-sensitive inward rectifier potassium channel 15	16516	Q9JK34; Q53Z04; Q3TNE6; KEGG::16516	0.0828449
87143	Q9JM63	Kcnj10	0	ATP-sensitive inward rectifier potassium channel 10	16513	Q8C7Z5; Q56VN0; KEGG::16513	0.0828449
46696	Q8C0J2	Atg16l1	0	Autophagy-related protein 16-1	77040	Q80U97; Q9DB63; Q6KAT7; G9M4M6; Q80Y53; Q3TDQ5; Q80U99; Q80U98; KEGG::77040	0.0824562
426156	P35235	Ptpn11	0	Tyrosine-protein phosphatase non-receptor type 11	19247	Q6PCL5; Q64509; Q3TQ84; KEGG::19247	0.0814429
248585	Q61160	Fadd	0	Protein FADD	14082	Q3TC37; Q61082; KEGG::14082	0.0809972
518601	Q9ER80	Rtp4	0	Receptor-transporting protein 4	67775	Q9D3D6; KEGG::67775	0.079773
103268	P32300	Oprd1	0	Delta-type opioid receptor	18386	Q8BLP9; A2AD37; KEGG::18386	0.079773
101009	Q9D1X0	Nol3	0	Nucleolar protein 3	78688	Q53YU5; KEGG::78688	0.0789063
162290	Q99J83	Atg5	0	Autophagy protein 5	11793	KEGG::11793	0.0786248
122375	Q99JY1	Tirap	0	Toll/interleukin-1 receptor domain-containing adapter protein	117149	Q91ZW0; H3BKL1; Q3UB38; Q542S6; KEGG::117149	0.0785732
281456	P14142	Slc2a4	0	Solute carrier family 2, facilitated glucose transporter member 4	20528	Q9JJN9; Q3TPK6; KEGG::20528	0.0779787
106634	Q05793	Hspg2	0	Basement membrane-specific heparan sulfate proteoglycan core protein; Endorepellin; LG3 peptide	15530	Q52KG8; Q3UHH3; Q2XQV0; E9PZ16; KEGG::15530	0.0772271
47171	P62484	Abi2	0	Abl interactor 2	329165	Q6AXD2; Q6PHU3; Q6AXH6; KEGG::329165	0.0768128
195529	Q70KF4	Cmya5	0	Cardiomyopathy-associated protein 5	-	Q70X91; Q9ER96; Q9ER93; Q9CV02; Q9CV01	0.0761298
48133	Q8CJG0	Eif2c2	0	Protein argonaute-2	239528	Q571J6; Q3UQ34; Q4VAB3; A1A563; KEGG::239528	0.0755763
314653	Q9QWL7	Krt17	0	Keratin, type I cytoskeletal 17	16667	Q61783; A2A4G6; KEGG::16667	0.0752861
398759	Q3UA06	Trip13	0	Pachytene checkpoint protein 2 homolog	69716	Q05CL4; Q9CWW8; A0JNT8; Q3UQG6; KEGG::69716	0.074957
447080	Q61193	Rgl2	0	Ral guanine nucleotide dissociation stimulator-like 2	19732	Q9QUJ2; KEGG::19732	0.0743281
54767	Q05928	Btc	0	Probetacellulin; Betacellulin	12223	Q543J8; Q3TP84; KEGG::12223	0.0740575
398603	O88689	Pcdha4	0	Protocadherin alpha-4	12936; 100384868	Q6PAM9; Q8K487; Q8K489; Q3UEX3; KEGG::12936; KEGG::100384868	0.0722245
184247	Q61456	Ccna1	0	Cyclin-A1	12427	Q8C5U1; KEGG::12427	0.071172
283094	P10922	H1f0	0	Histone H1.0	14958	Q3UKC0; KEGG::14958	0.071172
532984	Q9Z266	Snapin	0	SNARE-associated protein Snapin	20615	Q3U8V4; Q922V7; KEGG::20615	0.0711109
174964	Q8VED2	Bloc1s4	0	Biogenesis of lysosome-related organelles complex 1 subunit 4	117197	KEGG::117197	0.0711109
174948	Q9CWG9	Bloc1s2	0	Biogenesis of lysosome-related organelles complex 1 subunit 2	73689	A2ATZ7; Q6P062; KEGG::73689	0.0711109
174929	O55102	Bloc1s1	0	Biogenesis of lysosome-related organelles complex 1 subunit 1	14533	Q9DC96; KEGG::14533	0.0711109
174982	Q8R015	Bloc1s5	0	Biogenesis of lysosome-related organelles complex 1 subunit 5	17828	Q3TCP2; Q8CAC9; KEGG::17828	0.0711109
174989	Q9R0C0	Bloc1s6	0	Biogenesis of lysosome-related organelles complex 1 subunit 6	18457	Q91VG4; A2ATW6; Q3TUT4; KEGG::18457	0.0711109
86942	Q63ZW7	Inadl	0	InaD-like protein	12695	O70471; A2ADM3; A2ADM2; Q8BPB9; A2ADL9; Q6P6J1; Q5PRG3; Q80YR8; A2ADS7; KEGG::12695	0.0711084
161847	Q9CQY1	Atg12	0	Ubiquitin-like protein ATG12	67526	Q3TKE5; Q9D7Y5; KEGG::67526	0.0707999
161806	Q8R1P4	Atg10	0	Ubiquitin-like-conjugating enzyme ATG10	66795	Q8BPA9; Q9D3J7; KEGG::66795	0.0707999
75430	Q8VBV4	Fbxw7	0	F-box/WD repeat-containing protein 7	50754	Q8CCS5; Q8VHP4; A2RRI5; D3YUA5; KEGG::50754	0.0692197
278972	Q14BI2	Grm2	0	Metabotropic glutamate receptor 2	108068	KEGG::108068	0.0689393
75658	Q7TMA4	Ffar4	0	Free fatty acid receptor 4	107221	Q3V2S5; KEGG::107221	0.0680589
445066	P35546	Ret	0	Proto-oncogene tyrosine-protein kinase receptor Ret; Soluble RET kinase fragment; Extracellular cell-membrane anchored RET cadherin 120 kDa fragment	19713	Q9QXH9; Q8BQ34; KEGG::19713	0.0680262
93624	P04370	Mbp	0	Myelin basic protein	17196	Q61837; Q542T4; Q9QWP1; Q03176; Q61836; F6ZIA4; Q03139; Q99KE4; Q5D096; Q01585; Q3UGF3; KEGG::17196	0.0676211
30188081	P04370	Mbp	0	-	-	F6ZIA4; Q5D096; Q542T4; Q3UGF3	0.0676211
134630	O70456	Sfn	0	14-3-3 protein sigma	55948	Q3TEZ1; KEGG::55948	0.0673391
174955	Q5U5M8	Bloc1s3	0	Biogenesis of lysosome-related organelles complex 1 subunit 3	232946	Q8C6R4; Q8R0Z3; KEGG::232946	0.0669549
224126	Q9QZ59	Dmrt1	0	Doublesex- and mab-3-related transcription factor 1	50796	Q2TDQ9; Q19AV2; Q9QZ37; Q6Y953; Q6Y951; Q9QZA4; KEGG::50796	0.0668661
451367	Q60855	Ripk1	0	Receptor-interacting serine/threonine-protein kinase 1	19766	Q3U0J3; Q8CD90; KEGG::19766	0.0650371
237992	P01132	Egf	0	Pro-epidermal growth factor; Epidermal growth factor	13645	Q569W5; Q6P9J2; E9QNX6; KEGG::13645	0.0650128
237984	Q4VBE4	Egflam	0	Pikachurin	268780	Q80WX4; Q8BGP3; B2RWU6; B6JU28; KEGG::268780	0.064113
49569	Q8BVF7	Aph1a	0	Gamma-secretase subunit APH-1A	226548	Q6GTF1; Q91VL5; Q8R1T3; KEGG::226548	0.0638727
184254	P51943	Ccna2	0	Cyclin-A2	12428	Q61459; Q8BRG1; KEGG::12428	0.0637307
30326574	Q9JJU6	Braf	0	-	-	-	0.0633205
279884	Q3TCV3	Pion	0	Gamma-secretase-activating protein; Gamma-secretase-activating protein 16 kDa C-terminal form	212167	Q8BZR8; Q8R1Y4; Q3UV93; Q8BJR8; KEGG::212167	0.0632528
402213	Q9CQR7	Psenen	0	Gamma-secretase subunit PEN-2	66340	KEGG::66340	0.0632528
169971	Q9WVK0	Agtrap	0	Type-1 angiotensin II receptor-associated protein	11610	Q3U7X6; B2KFL8; Q9D940; Q9D8Z8; KEGG::11610	0.0631651
569704	Q6PFR5	Tra2a	0	Transformer-2 protein homolog alpha	-	-	0.062863
314809	Q9DCV7	Krt7	0	Keratin, type II cytoskeletal 7	110310	KEGG::110310	0.0624505
538363	O08858	Sstr5	0	Somatostatin receptor type 5	20609	O08998; A6H6N8; Q3UZM7; KEGG::20609	0.0619775
284376	O35668	Hap1	0	Huntingtin-associated protein 1	15114	A2A4H6; O35636; KEGG::15114	0.0613469
93419	Q9R1L5	Mast1	0	Microtubule-associated serine/threonine-protein kinase 1	56527	Q7TQG9; Q80TN0; Q7TQ97; KEGG::56527	0.061081
570232	Q61510	Trim25	0	E3 ubiquitin/ISG15 ligase TRIM25	217069	Q5SU70; KEGG::217069	0.0607537
438521	P08556	Nras	0	GTPase NRas	-	-	0.0603813
241951	Q60629	Epha5	0	Ephrin type-A receptor 5	13839	E9QPV2; KEGG::13839	0.0602584
55980	P18242	Ctsd	0	Cathepsin D	13033	Q3UCD9; KEGG::13033	0.0597548
88270	Q03719	Kcnd1	0	Potassium voltage-gated channel subfamily D member 1	16506	A2AEX0; Q8CC68; KEGG::16506	0.0594389
87151	P35561	Kcnj2	0	Inward rectifier potassium channel 2	16518	Q543W5; KEGG::16518	0.0594389
309639	Q7TS72	Itpkc	0	Inositol-trisphosphate 3-kinase C	233011	Q3U384; KEGG::233011	0.0594389
310283	P52189	Kcnj4	0	Inward rectifier potassium channel 4	-	-	0.0594389
93424	Q60592	Mast2	0	Microtubule-associated serine/threonine-protein kinase 2	17776	E9QLW6; Q6P9M1; E9Q1Q1; Q8CHD1; KEGG::17776	0.0592518
30321410	Q91VD8	Pcdhb17	0	-	93888	KEGG::93888	0.0591653
331226	Q64281	Lilrb4	0	Leukocyte immunoglobulin-like receptor subfamily B member 4	14728	Q64312; KEGG::14728	0.0587759
235440	O08543	Efna5	0	Ephrin-A5	13640	O08544; KEGG::13640	0.0587696
376270	Q9JIL4	Pdzk1	0	Na(+)/H(+) exchange regulatory cofactor NHE-RF3	59020	Q8CDP5; Q9CQ72; Q8R4G2; KEGG::59020	0.0577349
376274	Q99MJ6	Pdzd3	0	Na(+)/H(+) exchange regulatory cofactor NHE-RF4	170761	Q8BWE5; KEGG::170761	0.0577349
518568	Q99PI8	Rtn4r	0	Reticulon-4 receptor	65079	Q80WQ1; KEGG::65079	0.057543
447230	Q9DC04	Rgs3	0	Regulator of G-protein signaling 3	50780	Q5SRB4; Q925G9; Q5SRB1; Q8CEE3; Q5SRB8; Q9QXA2; Q8VI25; Q9JL22; Q9JL23; KEGG::50780	0.0572828
54740	Q80YW5	Bspry	0	B box and SPRY domain-containing protein	192120	B2RT02; Q8BZF0; Q9ER70; Q99KV7; Q3TU74; KEGG::192120	0.0572828
632701	Q91XB7	Yif1a	0	Protein YIF1A	68090	Q9CWB2; KEGG::68090	0.0572828
379232	Q61983	Slc17a1	0	Sodium-dependent phosphate transport protein 1	20504	Q91YA1; A9Z1Z4; KEGG::20504	0.056416
72658	O55196; Q548P8	Enam	0	Enamelin	13801	KEGG::13801	0.0563948
101137	A2APS1; Q9QY53	Nphp1	0	Nephrocystin-1	53885	Q9WUZ2; Q9QZP0; Q9D7G8; KEGG::53885	0.0557743
123729	Q3UH91; Q9JJV9	Scn5a	0	Sodium channel protein type 5 subunit alpha	20271	E9Q1D2; K3W4N7; Q8C3I3; KEGG::20271	0.0557736
106607	Q6Q477	Atp2b4	0	-	381290	F7AAP4; Q32ME1; D1FNM8; D1FNM9; Q3UPA8; KEGG::381290	0.0557736
310087	Q8R4K2	Irak4	0	Interleukin-1 receptor-associated kinase 4	266632	Q80WW1; KEGG::266632	0.0557545
77293	Q9EQD0	Fzd5	0	Frizzled-5	14367	Q3UEG1; Q8BMR2; O08975; Q8CHK9; G5E8F0; KEGG::14367	0.0555396
278883	Q61627	Grid1	0	Glutamate receptor ionotropic, delta-1	14803	Q3UUL5; KEGG::14803	0.0555396
66173	Q9D415	Dlgap1	0	Disks large-associated protein 1	224997	Q52KF6; Q5DTK5; Q6XBF4; Q8BZL7; Q8BZQ1; Q3UVU8; Q8C0G0; E9QAR5; Q6P6N4; KEGG::224997	0.0551418
30151864	D3YZU4	Shank1	0	-	-	-	0.0551418
283119	P43275	Hist1h1a	0	Histone H1.1	80838	Q5SZ98; KEGG::80838	0.0550242
378662	Q9Z0J4	Nos1	0	Nitric oxide synthase, brain	18125	Q3UR10; Q64208; KEGG::18125	0.0549103
306568	O54824	Il16	0	Pro-interleukin-16; Interleukin-16	16170	Q3TEM4; Q5DTR5; Q8R0G5; Q9QZP6; O70236; KEGG::16170	0.0548218
523584	Q8R3Q0	Tmem66	0	Store-operated calcium entry-associated regulatory factor	67887	Q8R233; Q9D8R1; Q8C6G7; Q8C2F1; Q8N9S4; KEGG::67887	0.0546293
196129	P28481	Col2a1	0	Collagen alpha-1(II) chain; Collagen alpha-1(II) chain; Chondrocalcin	12824	Q62031; Q62032; Q62033; Q80X38; Q8K0N6; Q641K3; Q6LDI9; Q61428; Q80VY3; Q6LDB1; Q6LDI8; Q8CEF7; KEGG::12824	0.0546293
528331	Q9ERR7	Sep15	0	15 kDa selenoprotein	93684	Q544W8; Q8VE40; Q3TXW1; KEGG::93684	0.0546293
347102	Q9QZJ6	Mfap5	0	Microfibrillar-associated protein 5	50530	KEGG::50530	0.0546293
59080	O88207	Col5a1	0	Collagen alpha-1(V) chain	12831	A3KGE3; Q3UG94; B1AWB9; Q6F6B0; KEGG::12831	0.0546293
58445	Q8VD62	AI837181; Bles03	0	UPF0696 protein C11orf68 homolog	107242	Q6LCE3; E9QNR6; KEGG::107242	0.0546293
178621	P16015	Ca3	0	Carbonic anhydrase 3	12350	Q9ERN8; KEGG::12350	0.0546293
126518	Q9EPL0	Xylt2	0	Xylosyltransferase 2	217119	Q3UCI0; Q8K060; Q3TZ69; Q5SUY1; KEGG::217119	0.0546293
176256	Q8R2Q8	Bst2	0	Bone marrow stromal antigen 2	69550	Q8CEY7; KEGG::69550	0.0546293
559908	Q9QYM9	Tmeff2	0	Tomoregulin-2	56363	Q9JJE3; Q8CDH1; Q3UY20; KEGG::56363	0.0546293
88985	O08677	Kng1	0	Kininogen-1; Kininogen-1 heavy chain; Bradykinin; Kininogen-1 light chain	16644	O08676; Q32MX7; D3YTY9; Q91XK5; Q6S9I1; KEGG::16644	0.0546293
426355	P49446	Ptpre	0	Receptor-type tyrosine-protein phosphatase epsilon	19267	Q62444; Q3U369; Q61042; Q60986; Q62134; Q64496; KEGG::19267	0.0543853
534303	Q04887	Sox9	0	Transcription factor SOX-9	20682	Q8C7L2; Q91ZK2; B1AVH1; Q99KQ0; KEGG::20682	0.0543723
324346	Q5SUF2	Luc7l3	0	Luc7-like protein 3	67684	Q9CTY4; Q9CRS7; Q8BUJ5; Q3U9D5; Q921Z3; KEGG::67684	0.0543349
83518	Q99LI8	Hgs	0	Hepatocyte growth factor-regulated tyrosine kinase substrate	15239	Q3UMA3; Q61691; Q8BQW3; KEGG::15239	0.0543264
639842	Q8VDZ4	Zdhhc5	0	Palmitoyltransferase ZDHHC5	228136	Q8R2X7; Q69ZB5; Q2TGE8; KEGG::228136	0.0537432
110196	Q9WU22	Ptpn4	0	Tyrosine-protein phosphatase non-receptor type 4	19258	G5E8E7; Q8BQQ4; KEGG::19258	0.0536709
350259	Q63844	Mapk3	0	Mitogen-activated protein kinase 3	26417	Q91YW5; Q61531; Q8K0X5; KEGG::26417	0.0532629
201849	Q7TSH4	Ccp110	0	Centriolar coiled-coil protein of 110 kDa	101565	Q6A072; KEGG::101565	0.0530999
309741	P63248	Pkia	0	cAMP-dependent protein kinase inhibitor alpha	18767	P27776; Q3UTL0; KEGG::18767	0.0530285
64276	Q80TQ2	Cyld	0	Ubiquitin carboxyl-terminal hydrolase CYLD	74256	Q8BYL9; Q80VB3; Q8BXZ3; Q3V028; Q8CGB0; KEGG::74256	0.0529148
125472	Q8BL97	Srsf7	0	Serine/arginine-rich splicing factor 7	225027	Q8BUR2; Q3THA6; Q8R3E9; Q91YS1; Q8BMC6; Q8R2N4; KEGG::225027	0.0521092
379237	Q60825	Slc34a1	0	Sodium-dependent phosphate transport protein 2A	-	Q62564; E9QKA0; Q62116; Q62115; Q62114; Q62113; Q62112; Q62111; Q62110	0.0518776
101547	Q6P9K9; Q8C985	Nrxn3	0	Neurexin-3-beta; Neurexin-3-beta, soluble form; Neurexin-3-beta, C-terminal fragment; Neurexin-3	18191	E9Q466; Q8CCT8; E9Q3Q9; E9PW93; KEGG::18191	0.0517584
438412	P18911	Rarg	0	Retinoic acid receptor gamma	19411	Q3UG86; P20787; Q62149; Q91YX2; Q91VK5; KEGG::19411	0.0517031
314695	Q9Z320	Krt27	0	Keratin, type I cytoskeletal 27	16675	KEGG::16675	0.0516163
314640	P08730	Krt13	0	Keratin, type I cytoskeletal 13	16663	Q6PAI1; Q3V176; KEGG::16663	0.0516163
124753	Q61235	Sntb2	0	Beta-2-syntrophin	20650	Q542S9; KEGG::20650	0.0515385
580603	Q8CGB3	Uaca	0	Uveal autoantigen with coiled-coil domains and ankyrin repeats	72565	Q69ZG3; Q8BJC8; Q7TN77; KEGG::72565	0.0515355
106058	Q80XA6	Reps2	0	RalBP1-associated Eps domain-containing protein 2	194590	Q3UHF8; B9EI38; Q3UHE9; KEGG::194590	0.0515355
124755	Q925E0	Sntg2	0	Gamma-2-syntrophin	268534	B2RSQ0; Q8BZG8; KEGG::268534	0.0514722
30312568	Q80VC8	Pick1	0	-	-	-	0.0514722
30144019	B2RUS7	Abcc8	0	-	20927	KEGG::20927	0.0509128
310252	Q61743	Kcnj11	0	ATP-sensitive inward rectifier potassium channel 11	16514	Q9QX21; KEGG::16514	0.0509128
58583	O35054	Cldn4	0	Claudin-4	12740	Q3UM35; KEGG::12740	0.0508969
376334	P57716	Ncstn	0	Nicastrin	59287	Q8VE20; E9QLZ6; KEGG::59287	0.0508279
597253	Q6DID7	Wls	0	Protein wntless homolog	68151	Q8CE42; Q9D2B7; KEGG::68151	0.050784
186973	P26361	Cftr	0	Cystic fibrosis transmembrane conductance regulator	12638	Q9JKQ6; Q63893; Q63894; KEGG::12638	0.0507361
335628	Q924X6	Lrp8	0	Low-density lipoprotein receptor-related protein 8	-	Q8CDF5; Q8CAK9; Q921B6	0.050675
149947	Q8K2H6	Anapc10	0	Anaphase-promoting complex subunit 10	68999	Q9CW24; KEGG::68999	0.0505953
549145	Q9D6K5	Synj2bp	0	Synaptojanin-2-binding protein	24071	Q78HT9; Q2TTN6; Q8K4F3; Q6YNE6; Q9D8G4; KEGG::24071	0.0505953
30314156	Q8BL58	Gm10174	0	-	-	-	0.0505953
127431	Q62348	Tsn	0	Translin	22099	Q545E6; KEGG::22099	0.0505854
107015	Q9D666	Sun1	0	SUN domain-containing protein 1	77053	Q80SU8; Q99P23; Q6B4H0; Q3TV96; Q3TIW3; D3Z0V9; Q8BZ99; KEGG::77053	0.0505854
579065	Q99P25	Tsnaxip1	0	Translin-associated factor X-interacting protein 1	72236	Q9DA98; KEGG::72236	0.0505854
112297	P32883	Kras	0	GTPase KRas; GTPase KRas, N-terminally processed	16653	P04200; Q5J7N1; Q0VDV7; P08643; KEGG::16653	0.050448
89051	Q02956	Prkcz	0	Protein kinase C zeta type	18762	Q3V341; A2AD76; KEGG::18762	0.0503557
321989	Q61097	Ksr1	0	Kinase suppressor of Ras 1	16706	Q78DX8; Q61648; KEGG::16706	0.0502926
100873	Q01098	Grin2c	0	Glutamate receptor ionotropic, NMDA 2C	14813	A2A6S2; KEGG::14813	0.0502887
99062	P22366	Myd88	0	Myeloid differentiation primary response protein MyD88	17874	Q3U7M4; O35916; KEGG::17874	0.0502059
275717	Q8BH60	Gopc	0	Golgi-associated PDZ and coiled-coil motif-containing protein	94221	Q8BSV4; Q920R1; Q9ET11; KEGG::94221	0.0501428
186105	P53566	Cebpa	0	CCAAT/enhancer-binding protein alpha	12606	Q91XB6; KEGG::12606	0.050074
113611	P97428	Rgs16	0	Regulator of G-protein signaling 16	19734	P97420; O09091; Q80V16; Q542U0; KEGG::19734	0.0497562
577074	Q9QZE7	Tsnax	0	Translin-associated protein X	53424	Q3UJR2; KEGG::53424	0.0495734
159302	Q9QWY8	Asap1	0	Arf-GAP with SH3 domain, ANK repeat and PH domain-containing protein 1	13196	Q80TG8; Q99LV8; Q505F0; O08612; Q9Z2B6; Q80UV6; KEGG::13196	0.0495216
335614	A2ARV4	Lrp2	0	Low-density lipoprotein receptor-related protein 2	14725	P70215; Q3TL35; Q9JLB3; KEGG::14725	0.0493758
49400	P07356	Anxa2	0	Annexin A2	12306	Q542G9; KEGG::12306	0.0491837
335609	Q9JI18	Lrp1b	0	Low-density lipoprotein receptor-related protein 1B	-	Q8BZD3; Q8BZM7	0.0490292
101139	P59240	Nphp4	0	Nephrocystin-4	260305	Q8CGY9; B1AS30; KEGG::260305	0.0485891
598527	Q60989	Xiap	0	E3 ubiquitin-protein ligase XIAP	11798	O08865; A2BGY6; KEGG::11798	0.0485729
252427	Q76LL6	Fhod3	0	FH1/FH2 domain-containing protein 3	225288	Q76LL5; B2RQR3; Q5DTV7; Q76HP7; KEGG::225288	0.0485311
350536	Q91VR7	Map1lc3a	0	Microtubule-associated proteins 1A/1B light chain 3A	66734	Q9DC74; A2AVS1; KEGG::66734	0.0485311
355529	Q8VBX6	Mpdz	0	Multiple PDZ domain protein	17475	Q8C0H8; Q9Z1K3; Q8BKJ1; B7ZNA1; Q8VBY0; Q6P7U4; O08783; Q80ZY8; Q8VBV5; KEGG::17475	0.0482178
390581	Q3U0K8	Ogfod1	0	2-oxoglutarate and iron-dependent oxygenase domain-containing protein 1	270086	Q3TPR4; Q80TB3; Q3TLS5; Q8CFR6; KEGG::270086	0.0481639
151342	Q9JM93	Arl6ip4	0	ADP-ribosylation factor-like protein 6-interacting protein 4	65105	Q9WUG8; KEGG::65105	0.0481639
534379	Q8BIH0	Sap130	0	Histone deacetylase complex subunit SAP130	269003	Q6NZP5; Q8BID9; Q9CSU1; Q6P553; KEGG::269003	0.0481639
82620	P02088	Hbb-b1	0	Hemoglobin subunit beta-1	15129; 100503605	Q91V86; Q9CY12; Q54AI0; A8DUK0; Q9CRZ2; A8DUK4; Q9CY54; Q9CXH5; Q9R0S6; KEGG::100503605; KEGG::15129	0.0481639
217001	Q6PGN3	Dclk2	0	Serine/threonine-protein kinase DCLK2	70762	Q4H483; Q8BX25; Q1EDG7; Q4W8V1; Q8BUU0; Q1EDG8; KEGG::70762	0.0481639
240593	Q8BGB7	Enoph1	0	Enolase-phosphatase E1	67870	Q9D6U4; Q3TGK8; Q3TXA2; Q8VC92; Q3U8Y4; KEGG::67870	0.0481639
86968	P01325	Ins1	0	Insulin-1; Insulin-1 B chain; Insulin-1 A chain	16333	Q9D907; Q545I7; KEGG::16333	0.0481355
338478	P53349	Map3k1	0	Mitogen-activated protein kinase kinase kinase 1	-	Q60831; Q9R256; Q9R0U3	0.0479996
96618	P31938	Map2k1	0	Dual specificity mitogen-activated protein kinase kinase 1	26395	Q3TMJ8; KEGG::26395	0.0479737
485138	Q8BH75	Rnf41	0	E3 ubiquitin-protein ligase NRDP1	67588	Q9D568; Q8BMC9; Q8BGJ2; Q8VEA2; Q9CRK6; KEGG::67588	0.0479276
151955	Q9WV31	Arc	0	Activity-regulated cytoskeleton-associated protein	11838	Q9ES15; KEGG::11838	0.0477717
241968	P54763	Ephb2	0	Ephrin type-B receptor 2	-	Q9QVY4; Q62213	0.0476041
30317809	Q8CGC3	Hdac6	0	-	-	-	0.047573
87120	Q62406	Irak1	0	Interleukin-1 receptor-associated kinase 1	16179	B1AUW6; B1AUW4; Q6Y3Z5; Q6Y3Z6; Q540G0; Q8BR10; KEGG::16179	0.047512
124341	Q62421	Sh3gl3	0	Endophilin-A3	20408	Q8R0B7; Q497N4; KEGG::20408	0.047408
105049	Q9Z0X4	Pde3a	0	cGMP-inhibited 3',5'-cyclic phosphodiesterase A	54611	B2RR84; KEGG::54611	0.0472788
529057	Q80UK0	Sestd1	0	SEC14 domain and spectrin repeat-containing protein 1	228071	Q810W3; Q3TLJ1; Q8CI09; KEGG::228071	0.0472501
68886	O70585	Dtnb	0	Dystrobrevin beta	13528	E9Q0F2; O70563; Q9CTZ1; Q8K0N0; Q8C8Z9; KEGG::13528	0.0472442
125691	O88811	Stam2	0	Signal transducing adapter molecule 2	56324	Q3TGH8; Q8C8Y4; A2AU00; KEGG::56324	0.0472165
566658	Q80W04	Tmcc2	0	Transmembrane and coiled-coil domains protein 2	68875	Q6A061; KEGG::68875	0.0470175
124245	Q9EQU5	Set	0	Protein SET	56086	Q3T9S3; A2BE95; Q9CY82; Q9D0A9; Q9Z181; KEGG::56086	0.0470175
71339	P39054	Dnm2	0	Dynamin-2	13430	Q3T9X3; Q9DBE1; Q3TCR7; KEGG::13430	0.0467998
75649	P29699	Ahsg	0	Alpha-2-HS-glycoprotein	11625	Q3UEK9; O35634; KEGG::11625	0.0463238
103659	Q01063	Pde4d	0	cAMP-specific 3',5'-cyclic phosphodiesterase 4D	238871	Q8CBK2; Q8C4Q7; B2KF58; Q3USW2; Q6TRH9; Q8CG05; A2RSH1; KEGG::238871	0.0462892
124804	P09671	Sod2	0	Superoxide dismutase [Mn], mitochondrial	20656	Q64670; Q8VEM5; Q4FJX9; KEGG::20656	0.0462704
103836	Q99NH2	Pard3	0	Partitioning defective 3 homolog	93742	A5D6P2; E9PYJ2; Q8CB21; G3XA13; Q58T11; Q58T10; KEGG::93742	0.0462693
72134	P52800	Efnb2	0	Ephrin-B2	13642	Q4FJM3; KEGG::13642	0.0461749
533219	Q99L88	Sntb1	0	Beta-1-syntrophin	20649	O35925; KEGG::20649	0.0459437
51660	Q9D906	Atg7	0	Ubiquitin-like modifier-activating enzyme ATG7	74244	Q3TM87; Q3TCD9; Q8K4Q5; KEGG::74244	0.0458979
536999	Q64337	Sqstm1	0	Sequestosome-1	18412	Q99JM8; KEGG::18412	0.0458316
185269	P60766	Cdc42	0	Cell division control protein 42 homolog	12540	Q6P201; P25763; Q3THZ7; Q8BQ51; Q3TJK6; A2A9U6; P21181; Q545V0; KEGG::12540	0.0457962
171231	Q61337	Bad	0	Bcl2 antagonist of cell death	12015	KEGG::12015	0.0456514
379774	P41251	Slc11a1	0	Natural resistance-associated macrophage protein 1	18173	Q3TB84; KEGG::18173	0.0455075
145004	Q91XC0	Ajuba	0	LIM domain-containing protein ajuba	16475	P97472; KEGG::16475	0.0452848
109976	Q8BHD7	Ptbp3	0	Polypyrimidine tract-binding protein 3	230257	G8JL74; Q923C3; A2ANH0; A2ANH1; KEGG::230257	0.0450159
438612	Q9CW46	Raver1	0	Ribonucleoprotein PTB-binding 1	71766	Q8C3Z1; Q5DTT6; Q8CA14; Q811K0; KEGG::71766	0.0449683
96745	Q07113	Igf2r	0	Cation-independent mannose-6-phosphate receptor	16004	Q61822; Q8C6V9; Q6LED1; KEGG::16004	0.0449338
537637	O35326	Srsf5	0	Serine/arginine-rich splicing factor 5	20384	Q640L9; KEGG::20384	0.0448875
533212	Q61234	Snta1	0	Alpha-1-syntrophin	-	Q8VEF3	0.0447991
260187	Q61091	Fzd8	0	Frizzled-8	14370	A2RTK9; KEGG::14370	0.0446725
241948	Q03137	Epha4	0	Ephrin type-A receptor 4	13838	Q80VZ2; KEGG::13838	0.044402
123702	Q8C3K6	Slc5a1	0	Sodium/glucose cotransporter 1	20537	Q9QXI6; Q8CCA7; KEGG::20537	0.0443315
329954	Q1PSW8	Trim71	0	E3 ubiquitin-protein ligase TRIM71	636931	KEGG::636931	0.0442613
124340	Q62419	Sh3gl1	0	Endophilin-A2	20405	Q3TRJ7; KEGG::20405	0.0441608
106103	Q9R269	Ppl	0	Periplakin	19041	Q9CUT1; G5E898; Q9JLZ7; O70231; Q3UQD7; KEGG::19041	0.0441577
247655	P51162	Fabp6	0	Gastrotropin	16204	Q5SRT9; KEGG::16204	0.0441476
182210	P22682	Cbl	0	E3 ubiquitin-protein ligase CBL	12402	Q3U527; Q8CEA1; KEGG::12402	0.0441386
56398	Q9R171	Cbln1	0	Cerebellin-1; Cerebellin; [des-Ser1]-cerebellin	12404	P28655; Q9QVT5; A2RSI1; Q7TNF5; KEGG::12404	0.0440663
336630	Q6A009	Ltn1	0	E3 ubiquitin-protein ligase listerin	78913	Q6PIW6; E9QN94; Q8BZ44; KEGG::78913	0.0440109
440375	Q62172	Ralbp1	0	RalA-binding protein 1	19765	Q6NXH5; Q9CRE5; KEGG::19765	0.0440109
375163	Q91ZP6	Ndfip2	0	NEDD4 family-interacting protein 2	-	Q8BVC5; Q6IR02; Q5DTZ9	0.0440109
78063	P22723	Gabrg2	0	Gamma-aminobutyric acid receptor subunit gamma-2	14406	Q3UVW2; Q91V50; Q91VA8; KEGG::14406	0.0440109
268671	Q9Z0G0	Gipc1	0	PDZ domain-containing protein GIPC1	67903	KEGG::67903	0.0439912
525119	Q80U72	Scrib	0	Protein scribble homolog	105782	Q6P5H7; Q922S3; Q80VB1; Q8VII1; Q8CI48; Q7TPH8; KEGG::105782	0.0439897
66234	P11531	Dmd	0	Dystrophin	13405	O35653; A2A9Z0; Q3TWL4; Q60703; KEGG::13405	0.0439055
49617	P08226	Apoe	0	Apolipoprotein E	11816	Q3TXU4; KEGG::11816	0.0438472
248995	P34152	Ptk2	0	Focal adhesion kinase 1	14083	Q8CHM2; O08578; Q8CFH7; Q8C513; Q5DTH7; Q8K2S0; Q9DAW3; KEGG::14083	0.043668
537622	Q6PDM2	Srsf1	0	Serine/arginine-rich splicing factor 1	110809	Q3UCH2; Q5SXC5; Q8BJV3; B2KGJ5; Q8C1H9; KEGG::110809	0.0435975
184296	Q810T2	Ccnb3	0	G2/mitotic-specific cyclin-B3	-	Q810T3; Q8VDC8	0.0435187
57034	Q9Z238	Ccne2	0	G1/S-specific cyclin-E2	12448	Q9QWU5; Q544H6; A2API1; KEGG::12448	0.0435187
105110	Q9CWF2	Tubb2b	0	Tubulin beta-2B chain	73710	Q3TG26; B2RSN3; KEGG::73710	0.0434997
30297579	Q3UGZ9	Nrxn2	0	-	-	B2RX09	0.0434997
233552	Q9WUR2	Eci2	0	Enoyl-CoA delta isomerase 2, mitochondrial	23986	Q9D785; Q99M61; KEGG::23986	0.0434997
239079	P54320	Eln	0	Elastin	13717	Q8C9L8; KEGG::13717	0.0434997
395290	Q60963	Pla2g7	0	Platelet-activating factor acetylhydrolase	27226	Q8BKM3; Q921T4; KEGG::27226	0.0434997
268404	Q9DB41	Slc25a18	0	Mitochondrial glutamate carrier 2	71803	B2RPU3; Q14AI5; KEGG::71803	0.0434997
85913	Q07079	Igfbp5	0	Insulin-like growth factor-binding protein 5	16011	Q3UQV0; KEGG::16011	0.0434997
30295138	Q3TS89	1190002N15Rik	0	-	-	-	0.0434997
577341	Q9D6E4	Ttc9b	0	Tetratricopeptide repeat protein 9B	73032	Q8BYN8; KEGG::73032	0.0434997
177082	P14106	C1qb	0	Complement C1q subcomponent subunit B	12260	Q3U793; KEGG::12260	0.0434997
249489	Q5F226	Fat2	0	Protocadherin Fat 2	245827	Q69ZY7; Q3V1D4; KEGG::245827	0.0434997
99649	Q99MD9; B1AU75	Nasp	0	Nuclear autoantigenic sperm protein	50927	Q99KE9; B1AU76; O35499; O88993; Q3V150; KEGG::50927	0.0434889
30312501	Q80UQ8	Wasf2	0	-	-	-	0.0434716
127542	P20152	Vim	0	Vimentin	22352	O08704; Q8CCH1; Q5FWJ3; KEGG::22352	0.0434409
89871	Q564E2; P06151	Ldha	0	L-lactate dehydrogenase A chain	16828	G5E8N5; KEGG::16828	0.0434092
241895	Q99JW5	Epcam	0	Epithelial cell adhesion molecule	17075	Q61512; KEGG::17075	0.0433597
192640	O08785	Clock	0	Circadian locomoter output cycles protein kaput	12753	KEGG::12753	0.0433386
108609	O88531	Ppt1	0	Palmitoyl-protein thioesterase 1	19063	Q3TEL0; Q9D681; Q9WTY3; Q3U6J9; Q3U6W3; KEGG::19063	0.0433232
170816	P70345	Bcl2l2	0	Bcl-2-like protein 2	12050	Q8CFR2; Q9CYW5; Q6A093; Q545Q4; Q8CGL4; KEGG::12050	0.0433084
53539	Q07813	Bax	0	Apoptosis regulator BAX	12028	Q544Z6; KEGG::12028	0.0432683
106842	P28653	Bgn	0	Biglycan	12111	Q61355; Q3TNY9; KEGG::12111	0.0431148
137272	Q99P81	Abcg3	0	ATP-binding cassette sub-family G member 3	27405	Q8BKI5; KEGG::27405	0.0430836
65638	Q9R0P5	Dstn	0	Destrin	56431	Q4FK36; KEGG::56431	0.0430836
144228	O88312	Agr2	0	Anterior gradient protein 2 homolog	23795	A2CGA2; KEGG::23795	0.0430836
73653	Q64176	Ces1e	0	Carboxylesterase 1E	13897	Q3UN14; KEGG::13897	0.0430836
59523	P18760	Cfl1	0	Cofilin-1	12631	Q544Y7; KEGG::12631	0.0430836
112727	Q3UHK8	Tnrc6a	0	Trinucleotide repeat-containing gene 6A protein	233833	F6ZMJ4; KEGG::233833	0.0430781
217103	Q91YD3	Dcp1a	0	mRNA-decapping enzyme 1A	75901	Q6NZE3; KEGG::75901	0.0430781
233952	Q3UJB9	Edc4	0	Enhancer of mRNA-decapping protein 4	234699	Q7TS78; Q3U6U8; Q8R223; KEGG::234699	0.0430781
53226	Q9CVD2	Atxn3	0	Ataxin-3	110616	E9Q717; Q810M8; Q5M8S1; Q546X9; KEGG::110616	0.0430138
394864	P31482	Pla2g2a	0	Phospholipase A2, membrane associated	18780	Q60871; KEGG::18780	0.0428245
64441	Q3UHC7	Dab2ip	0	Disabled homolog 2-interacting protein	69601	A2AUX5; A2AUX4; Q6JTV1; B1AZ03; A2AUW9; A2AUX2; Q3UH44; B7ZD28; Q3TPD5; Q80T97; KEGG::69601	0.0428096
127088	P98156	Vldlr	0	Very low-density lipoprotein receptor	22359	Q3UVX6; Q64022; Q91YY0; KEGG::22359	0.0428096
118814	P49312	Hnrnpa1	0	Heterogeneous nuclear ribonucleoprotein A1	15382	P97312; Q5EBP8; Q3V269; KEGG::15382	0.0427921
533455	O35718	Socs3	0	Suppressor of cytokine signaling 3	12702	Q3U7X5; B1AQL6; P97803; KEGG::12702	0.0427598
298991	P17156	Hspa2	0	Heat shock-related 70 kDa protein 2	15512	Q99KD7; KEGG::15512	0.0426892
325406	Q9CQW5	Lgals2	0	Galectin-2	107753	Q9D800; Q9D862; KEGG::107753	0.0426031
359595	Q8K4B0	Mta1	0	Metastasis-associated protein MTA1	-	Q8K4D4; Q924K9; Q80UI1	0.0424294
110199	O35239	Ptpn9	0	Tyrosine-protein phosphatase non-receptor type 9	56294	Q7TSK0; Q2M4G8; KEGG::56294	0.0424099
414127	Q99KR7	Ppif	0	Peptidyl-prolyl cis-trans isomerase F, mitochondrial	105675	KEGG::105675	0.0423901
71303	P51807	Dynlt1; Dynlt1f	0	Dynein light chain Tctex-type 1	21648; 100040531; 100040563; 100310872	Q5M8S6; Q9DAS3; KEGG::100040531; KEGG::100310872; KEGG::21648; KEGG::100040563	0.0422677
639203	P43404	Zap70	0	Tyrosine-protein kinase ZAP-70	22637	P97455; Q8CHJ3; Q80VV2; KEGG::22637	0.0422569
50036	P97433	Arhgef28	0	Rho guanine nucleotide exchange factor 28	110596	Q6DI55; G5E8P2; Q69Z41; A0PJC1; KEGG::110596	0.0421793
561466	Q9JMB1	Theg	0	Testicular haploid expressed gene protein	21830	Q9QZ27; Q6P8H9; KEGG::21830	0.0421785
81643	Q9WV60	Gsk3b	0	Glycogen synthase kinase-3 beta	56637	Q5KU03; KEGG::56637	0.0421382
447014	Q9WVM1	Racgap1	0	Rac GTPase-activating protein 1	26934	Q3THR5; Q3TM81; Q3TI41; KEGG::26934	0.0421352
108905	P62962	Pfn1	0	Profilin-1	18643	Q5SX50; P10924; Q3U7V7; KEGG::18643	0.0421286
90011	Q8K419	Lgals4	0	Galectin-4	16855	O88353; Q91X74; Q3UL35; KEGG::16855	0.0420956
30327535	Q9R0U5	Matr3	0	-	-	-	0.0420711
30315996	Q8C2G0	Ptk2b	0	-	-	-	0.0419627
110524	Q91V17	Znrf1	0	E3 ubiquitin-protein ligase ZNRF1	170737	E9PWL2; E9PZB7; Q8C5D7; KEGG::170737	0.0419614
317351	Q8K3F6	Kcnq3	0	Potassium voltage-gated channel subfamily KQT member 3	110862	E9QJY5; KEGG::110862	0.0419605
313645	Q9R000	Itgb1bp2	0	Integrin beta-1-binding protein 2	26549	Q9D161; KEGG::26549	0.0419571
123564	Q9JIP7	Slc15a1	0	Solute carrier family 15 member 1	56643	E9QMX3; Q14BA3; Q3UWE2; KEGG::56643	0.041946
570133	Q921I1	Tf	0	Serotransferrin	22041	Q64515; Q63915; Q58E69; Q3UBW7; Q922C0; Q62359; Q62358; Q61803; Q8VII5; Q62357; O35421; KEGG::22041	0.0419437
93353	P46821	MAP1B	0	Microtubule-associated protein 1B; MAP1B heavy chain; MAP1 light chain LC1	4131	A2BDK5; Q86X89; P46821,Q6; Q6PJD3; KEGG::4131	0.0419264
81251	Q8VDU0	Gpsm2	0	G-protein-signaling modulator 2	76123	Q8BLX3; Q3UPG3; KEGG::76123	0.0419025
104164	A8IK50; P12660	Pcp2	0	Purkinje cell protein 2	18545	Q3TV53; P22941; KEGG::18545	0.0419025
278320	Q03160	Grb7	0	Growth factor receptor-bound protein 7	14786	Q3TH55; KEGG::14786	0.0418923
380912	Q8CBD1	Nrip1	0	Nuclear receptor-interacting protein 1	268903	Q8C3Y8; Q9Z2K2; Q3U166; KEGG::268903	0.0418802
87779	Q9WVI9	Mapk8ip1	0	C-Jun-amino-terminal kinase-interacting protein 1	19099	O35145; Q9WVI8; Q925J8; Q9R1Z1; Q3UI81; Q6GQW8; Q9WVI7; Q9R1H9; KEGG::19099	0.0418431
47650	P63260	Actg1	0	Actin, cytoplasmic 2; Actin, cytoplasmic 2, N-terminally processed	11465	P99022; P02571; P14104; Q4KL81; KEGG::11465	0.0418369
57185	P35329	Cd22	0	B-cell receptor CD22	12483	Q9JHL2; Q9JJY1; Q9JJY0; Q9WU51; Q9R056; Q9R094; Q9JJX9; Q3UP36; KEGG::12483	0.0416914
46460	Q6P1F6	Ppp2r2a	0	Serine/threonine-protein phosphatase 2A 55 kDa regulatory subunit B alpha isoform	71978	Q3TT94; Q9CWU3; KEGG::71978	0.0416858
109089	Q9Z2U1	Psma5	0	Proteasome subunit alpha type-5	26442	Q3UPK6; KEGG::26442	0.0416858
109084	O70435	Psma3	0	Proteasome subunit alpha type-3	19167	Q58EV4; KEGG::19167	0.0416858
109323	P28076	Psmb9	0	Proteasome subunit beta type-9	16912	Q64278; Q60827; O09085; Q07704; O09151; Q4FK25; KEGG::16912	0.0416858
419323	P49722	Psma2	0	Proteasome subunit alpha type-2	19166	Q6ZWV8; E9Q3A4; KEGG::19166	0.0416858
109097	Q9Z2U0	Psma7	0	Proteasome subunit alpha type-7	26444	Q542H2; KEGG::26444	0.0416858
420592	O55234	Psmb5	0	Proteasome subunit beta type-5	19173	Q9R1P2; Q91X53; Q9CWR4; Q3UZI1; KEGG::19173	0.0416858
109293	O09061	Psmb1	0	Proteasome subunit beta type-1	19170	Q62038; Q62039; Q6RI64; KEGG::19170	0.0416858
420608	P70195	Psmb7	0	Proteasome subunit beta type-7	19177	O09084; Q542F7; Q9DCF7; Q9CZH4; KEGG::19177	0.0416858
109313	Q545G0; Q9R1P1	Psmb3	0	Proteasome subunit beta type-3	26446	KEGG::26446	0.0416858
420616	P28063	Psmb8	0	Proteasome subunit beta type-8	16913	Q792S8; Q3UK42; Q64300; Q7TMX9; Q91VH7; KEGG::16913	0.0416858
420527	Q9R1P3	Psmb2	0	Proteasome subunit beta type-2	26445	A2A882; KEGG::26445	0.0416858
420600	Q60692	Psmb6	0	Proteasome subunit beta type-6	19175	Q8BJX9; Q91VH5; A2CFA7; Q3V240; Q60693; KEGG::19175	0.0416858
420410	O35955	Psmb10	0	Proteasome subunit beta type-10	19171	Q99KC5; O08687; KEGG::19171	0.0416858
149168	Q99JG3	Anxa13	0	Annexin A13	69787	KEGG::69787	0.041667
108333	P17742	Ppia	0	Peptidyl-prolyl cis-trans isomerase A	268373	Q9CWJ5; Q5SVY2; Q9R137; KEGG::268373	0.0416503
596283	Q8BH43	Wasf2	0	Wiskott-Aldrich syndrome protein family member 2	242687	B1AUN1; KEGG::242687	0.0416404
82809	Q9Z2V5	Hdac6	0	Histone deacetylase 6	15185	Q3UG37; B1AUA6; KEGG::15185	0.0416214
435310	Q9DB77	Uqcrc2	0	Cytochrome b-c1 complex subunit 2, mitochondrial	67003	Q9CVK7; Q8BK11; KEGG::67003	0.0416122
139862	Q99KI0	Aco2	0	Aconitate hydratase, mitochondrial	11429	Q3UNH7; Q3UDK9; Q3ULG9; Q505P4; KEGG::11429	0.0415944
390486	Q9D051	Pdhb	0	Pyruvate dehydrogenase E1 component subunit beta, mitochondrial	68263	Q3TL86; Q505N8; Q99LW9; KEGG::68263	0.0415944
342042	P08249	Mdh2	0	Malate dehydrogenase, mitochondrial	17448	Q0QF44; Q8CF79; Q8R1P0; KEGG::17448	0.0415944
591428	Q60930	Vdac2	0	Voltage-dependent anion-selective channel protein 2	22334	Q99L98; Q78MH6; KEGG::22334	0.0415944
164671	Q03265	Atp5a1	0	ATP synthase subunit alpha, mitochondrial	11946	Q3TZU3; Q3UIR7; Q3TPV3; Q3THN8; Q3TPR0; Q3TFN0; Q543Y6; KEGG::11946	0.0415944
591030	P50518	Atp6v1e1	0	V-type proton ATPase subunit E 1	11973	Q99LD0; Q3UK59; Q8K5D6; KEGG::11973	0.0415944
374370	Q9DCT2	Ndufs3	0	NADH dehydrogenase [ubiquinone] iron-sulfur protein 3, mitochondrial	68349	Q8R073; Q8BTZ3; KEGG::68349	0.0415929
57130	Q9WU84	Ccs	0	Copper chaperone for superoxide dismutase	12460	Q9CRJ9; Q543K2; KEGG::12460	0.041587
127272	Q9DCC8	Tomm20	0	Mitochondrial import receptor subunit TOM20 homolog	67952	Q4KL41; KEGG::67952	0.0415774
127644	Q8CD76	Klc1	0	-	16593	Q5UE59; Q7TNF4; KEGG::16593	0.0415707
85081	P11499; Q71LX8	Hsp90ab1	0	Heat shock protein HSP 90-beta	15516	Q3UIQ7; O89078; KEGG::15516	0.0415688
559166	P80316	Cct5	0	T-complex protein 1 subunit epsilon	12465	Q3UJK9; Q3U530; Q3UCU4; Q3UWA9; Q6ZQJ1; Q3TIE0; Q542K3; KEGG::12465	0.0415492
151649	Q9R0Q6	Arpc1a	0	Actin-related protein 2/3 complex subunit 1A	56443	Q3UL75; KEGG::56443	0.041548
191912	Q8BMK4	Ckap4	0	Cytoskeleton-associated protein 4	216197	Q8R3F2; Q8BTK8; B2RRB4; KEGG::216197	0.041548
333209	Q6PB66	Lrpprc	0	Leucine-rich PPR motif-containing protein, mitochondrial	72416	Q8K4V0; Q9CRX4; KEGG::72416	0.041548
302802	P54071	Idh2	0	Isocitrate dehydrogenase [NADP], mitochondrial	269951	Q8C2R9; Q9EQK1; KEGG::269951	0.041548
234265	O70251	Eef1b	0	Elongation factor 1-beta	55949	Q5SUH1; Q3THP5; Q9CZD4; Q8CHS1; Q99L22; KEGG::55949	0.041548
110862	P42208	Sept2	0	Septin-2	18000	E9Q3V6; B2RRZ2; Q3U9Y5; KEGG::18000	0.041548
171600	Q91XV3	Basp1	0	Brain acid soluble protein 1	70350	KEGG::70350	0.041548
141882	P61164	Actr1a	0	Alpha-centractin	54130	Q3TJF9; P42024; KEGG::54130	0.041548
229143	O08553	Dpysl2	0	Dihydropyrimidinase-related protein 2	12934	Q6P5D0; KEGG::12934	0.041548
275593	Q9CW79	Golga1	0	Golgin subfamily A member 1	76899	Q80YB0; A3KGQ9; KEGG::76899	0.0415477
134620	P68510	Ywhah	0	14-3-3 protein eta	22629	P11576; Q3TGZ9; P70198; KEGG::22629	0.0415471
568783	P17751	Tpi1	0	Triosephosphate isomerase	21991	Q64513; Q3TJH2; Q3UKG9; Q9CVF9; Q9CWE7; Q3UC04; KEGG::21991	0.0415374
87686	Q9D892	Itpa	0	Inosine triphosphate pyrophosphatase	16434	Q8R0Q8; Q60I30; KEGG::16434	0.0415354
331646	Q9DBH5	Lman2	0	Vesicular integral-membrane protein VIP36	66890	Q8BJL4; Q9CXG7; KEGG::66890	0.0415235
590417	Q9WV55	Vapa	0	Vesicle-associated membrane protein-associated protein A	30960	Q9QY77; Q3TJM1; KEGG::30960	0.0415231
84722	Q9QWW1	Homer2	0	Homer protein homolog 2	26557	Q9Z0E4; E9Q4F9; O89025; KEGG::26557	0.0415213
165650	P56480	Atp5b	0	ATP synthase subunit beta, mitochondrial	11947	Q3TK44; Q8CI65; Q3TX28; Q3UF69; Q3UB69; Q8VEJ5; Q3TFD7; Q9CTI7; Q3TIP9; Q9CWX7; Q0QEP4; Q3U6U4; Q3TWD5; Q3U774; KEGG::11947	0.0415199
149199	P97429	Anxa4	0	Annexin A4	11746	Q3UCL0; KEGG::11746	0.0415176
528235	Q9WUH7	Sema4g	0	Semaphorin-4G	26456	KEGG::26456	0.0415134
77282	Q9JIP6	Fzd2	0	Frizzled-2	57265	Q810M0; A2AG04; Q9WUJ2; Q9JIP5; KEGG::57265	0.0415134
317212	Q61423	Kcna4	0	Potassium voltage-gated channel subfamily A member 4	16492	Q8CBF8; KEGG::16492	0.0415134
242604	Q61527	Erbb4	0	Receptor tyrosine-protein kinase erbB-4; ERBB4 intracellular domain	13869	B2KGF6; O88460; B2KGF5; Q3UNS6; KEGG::13869	0.0415134
238485	O70194	Eif3d	0	Eukaryotic translation initiation factor 3 subunit D	55944	Q8BWW1; Q8BLH0; KEGG::55944	0.0415118
374929	Q8R4I7	Neto1	0	Neuropilin and tolloid-like protein 1	246317	Q80X39; Q8C4S3; Q8CCM2; KEGG::246317	0.0415107
381414	P46460	Nsf	0	Vesicle-fusing ATPase	18195	Q923C6; Q8BQ65; A2A646; Q8CCT9; Q8C3R2; Q8CEF0; KEGG::18195	0.0415094
299006	Q61316	Hspa4	0	Heat shock 70 kDa protein 4	-	-	0.0415058
71439	Q8R368	Dyx1c1	0	Dyslexia susceptibility 1 candidate gene 1 protein homolog	67685	E9Q973; Q9D5H5; Q9CVZ5; Q8C5Z6; G3X916; KEGG::67685	0.0414999
558389	Q7TMM9	Tubb2a	0	Tubulin beta-2A chain	22151	KEGG::22151	0.041497
49403	P14824	Anxa6	0	Annexin A6	11749	Q3TUI1; F8WIT2; Q8BSS4; Q3UI56; KEGG::11749	0.0414965
558430	Q9ERD7	Tubb3	0	Tubulin beta-3 chain	22152	Q5I036; Q3UF42; KEGG::22152	0.0414927
85078	P07901	Hsp90aa1	0	Heat shock protein HSP 90-alpha	15519	Q80Y52; KEGG::15519	0.0414853
275625	Q9CRA5	Golph3	0	Golgi phosphoprotein 3	66629	Q99KY1; A6BLP3; Q9D636; KEGG::66629	0.0414815
30321406	Q91VB8	Hba-a1	0	-	15122; 110257	KEGG::110257; KEGG::15122	0.0414815
30312412	Q80U36	Dync1h1	0	-	-	-	0.0414815
558439	Q9D6F9	Tubb4a	0	Tubulin beta-4A chain	22153	Q80Y54; Q62364; KEGG::22153	0.0414815
147045	Q8K592	Amhr2	0	Anti-Muellerian hormone type-2 receptor	110542	Q0VDQ4; KEGG::110542	0.0414815
246418	Q5DTT3	Fam208b	0	Protein FAM208B	105203	Q0P5P9; Q91W76; Q6ZQM5; O35330; Q3UUS0; Q5U5L9; Q6DI89; KEGG::105203	0.0414815
30306239	Q68FG2	Sptbn2	0	-	20743	KEGG::20743	0.0414815
104177	Q61644	Pacsin1	0	Protein kinase C and casein kinase substrate in neurons protein 1	23969	Q543Y7; KEGG::23969	0.0414815
105848	Q9EPX2	Papln	0	Papilin	170721	B7ZN28; Q99JQ8; B2RQC4; A2RTE8; KEGG::170721	0.0414815
317418	Q04447	Ckb	0	Creatine kinase B-type	12709	Q9CXK6; Q3UF71; Q3TKI3; Q3KQP4; Q3U5P5; KEGG::12709	0.0414815
110424	Q71LX4	Tln2	0	Talin-2	70549	Q8BWK0; E9QM49; Q8CDM9; Q68FD6; E9PUM4; Q3TN69; KEGG::70549	0.0414815
30322034	Q921S5	Atp6v0d1	0	-	-	-	0.0414815
537656	A7DTG3	Sertad4	0	SERTA domain-containing protein 4	214791	Q6PAK2; KEGG::214791	0.0414815
30324142	Q9CUV1	Wnt10a	0	-	-	-	0.0414815
51041	Q9CVB6	Arpc2	0	Actin-related protein 2/3 complex subunit 2	76709	Q3U870; Q3UA52; KEGG::76709	0.0414815
92338	Q505F5	Lrrc47	0	Leucine-rich repeat-containing protein 47	72946	B1AX98; Q3U380; Q6ZPW2; Q9CUZ0; KEGG::72946	0.0414815
565697	P40142	Tkt	0	Transketolase	21881	Q9ESA0; Q3UK62; Q545A1; Q3U7Y1; KEGG::21881	0.0414815
104679	B1AWD8; Q6PFA2	Clta	0	-	12757	B1AWD9; B1AWE0; KEGG::12757	0.0414815
87783	Q9ESN9	Mapk8ip3	0	C-Jun-amino-terminal kinase-interacting protein 3	30957	Q9ESN8; Q3UYC3; Q3UHB5; Q9ESN7; Q9R0U7; E9Q6E0; Q9JLH3; Q6P1F1; Q9EQD8; Q5D062; Q9JLH2; Q9ESP0; Q99KU7; E9Q6B6; KEGG::30957	0.0414815
30312292	Q80ST6	Nr1h5	0	-	-	-	0.0414815
374232	Q9CQC7	Ndufb4	0	NADH dehydrogenase [ubiquinone] 1 beta subcomplex subunit 4	68194; 100041273; 100042503	KEGG::100041273; KEGG::68194; KEGG::100042503	0.0414815
30320103	Q8VCE0	Atp1a3	0	-	232975	KEGG::232975	0.0414815
259727	P97807	Fh	0	Fumarate hydratase, mitochondrial	14194	Q9DCX0; Q3UIA9; Q99JL0; KEGG::14194	0.0414815
536801	P16546	Sptan1	0	Spectrin alpha chain, non-erythrocytic 1	-	Q9CT05; A3KGU8; Q8K380; A3KGU6	0.0414815
72986	P17183	Eno2	0	Gamma-enolase	13807	Q545V3; KEGG::13807	0.0414815
246334	Q5HZJ5	Fam189b	0	Protein FAM189B	68521	KEGG::68521	0.0414815
30324309	Q9CW47	Lcat	0	-	-	-	0.0414815
163361	Q9DCX2	Atp5h	0	ATP synthase subunit d, mitochondrial	71679	Q91YK9; Q542H1; Q7M0I0; B1ASE1; KEGG::71679	0.0414815
374122	Q9CQ75	Ndufa2	0	NADH dehydrogenase [ubiquinone] 1 alpha subcomplex subunit 2	17991	Q9WUB2; KEGG::17991	0.0414815
125072	Q9JIA7	Sphk2	0	Sphingosine kinase 2	56632	Q58E38; Q9DBH6; Q3U912; Q91VA9; KEGG::56632	0.0414815
30314528	Q8BPH1	Ywhae	0	-	-	-	0.0414815
62926	P97315	Csrp1	0	Cysteine and glycine-rich protein 1	13007	Q4FJX4; KEGG::13007	0.0414815
30325863	Q9ERF8	Actr3	0	-	-	-	0.0414815
49513	Q9DBR4	Apbb2	0	Amyloid beta A4 precursor protein-binding family B member 2	11787	P70415; E9PWH3; Q3T9N0; Q3U674; Q6DFX8; Q3TIZ5; Q8BSK4; KEGG::11787	0.0414775
49516	Q8R1C9	Apbb3	0	Amyloid beta A4 precursor protein-binding family B member 3	225372	Q3UR23; KEGG::225372	0.0414775
371507	Q61477	Nbl1	0	Neuroblastoma suppressor of tumorigenicity 1	17965	Q499K5; KEGG::17965	0.0414775
268135	Q8R0H9	Gga1	0	ADP-ribosylation factor-binding protein GGA1	106039	Q3U2N1; KEGG::106039	0.0414775
260045	Q9CZV8	Fbxl20	0	F-box/LRR-repeat protein 20	72194	Q3UMN2; Q8BZ95; A7YE80; Q571F7; KEGG::72194	0.0414761
530153	Q62420	Sh3gl2	0	Endophilin-A1	20404	Q8BXS6; Q8VBV1; Q3UY49; Q3UTL7; KEGG::20404	0.0414722
536226	Q8VCC9	Spon1	0	Spondin-1	233744	Q8K2Q8; KEGG::233744	0.0414704
309795	Q9DCL8	Ppp1r2	0	Protein phosphatase inhibitor 2	66849	Q3UD25; Q8C1A6; KEGG::66849	0.0414704
112829	Q812A2	Srgap3	0	SLIT-ROBO Rho GTPase-activating protein 3	259302	Q91Z68; F8VPQ4; Q8BKP4; Q8BLD0; Q80U09; Q925I2; KEGG::259302	0.0414704
205977	Q99JH7	Clstn3	0	Calsyntenin-3	232370	Q544R0; KEGG::232370	0.0414704
329862	Q9D1T0	Lingo1	0	Leucine-rich repeat and immunoglobulin-like domain-containing nogo receptor-interacting protein 1	235402	Q7TT38; Q6VVF9; Q3TQJ4; KEGG::235402	0.0414704
102878	P29758	Oat	0	Ornithine aminotransferase, mitochondrial	18242	Q3TG75; Q3UKT3; KEGG::18242	0.0414704
56467	Q00493	Cpe	0	Carboxypeptidase E	12876	Q64439; Q543R4; KEGG::12876	0.0414704
77707	Q8BHN3	Ganab	0	Neutral alpha-glucosidase AB	14376	A1A4T2; Q80U81; Q149A6; O08794; Q9CS53; KEGG::14376	0.0414704
125225	P70663	Sparcl1	0	SPARC-like protein 1	13602	Q99L82; E9QPH2; Q3TYD5; P97810; Q3UYK7; KEGG::13602	0.0414704
205970	Q9EPL2	Clstn1	0	Calsyntenin-1; Soluble Alc-alpha; CTF1-alpha	65945	Q8K103; Q7TS67; Q69ZV9; A2A800; B2KFP1; B2KFP2; KEGG::65945	0.0414667
109073	Q3TS44; Q9R1P4	Psma1	0	Proteasome subunit alpha type-1	26440	KEGG::26440	0.0414561
101344	Q810U4	Nrcam	0	Neuronal cell adhesion molecule	319504	Q8BLG8; Q8BX92; Q6QRP1; Q8BYJ8; Q80U33; KEGG::319504	0.0414525
113745	P62746	Rhob	0	Rho-related GTP-binding protein RhoB	11852	Q9CUV7; P01121; Q4FJM5; KEGG::11852	0.0414494
103377	Q923J1	Trpm7	0	Transient receptor potential cation channel subfamily M member 7	58800	Q921Y5; Q9CUT2; A2AI58; Q8CE54; Q925B2; A2AI57; Q8C7S7; Q9JLQ1; KEGG::58800	0.0414381
103887	Q61194	Pik3c2a	0	Phosphatidylinositol 4-phosphate 3-kinase C2 domain-containing subunit alpha	18704	F8VPL2; Q61182; KEGG::18704	0.0414326
313621	O54890	Itgb3	0	Integrin beta-3	16416	Q3TZC6; KEGG::16416	0.0414326
280773	Q2NL51	Gsk3a	0	Glycogen synthase kinase-3 alpha	606496	KEGG::606496	0.0414231
88766	Q7TNC6	Kif26b	0	Kinesin-like protein KIF26B	269152	E9PXV6; D5MP63; Q0VB48; B0G0X9; Q8BKH6; Q8BHX2; KEGG::269152	0.0414217
143795	Q9QZQ1	Mllt4	0	Afadin	17356	KEGG::17356	0.0414217
223300	Q811T9	Disc1	0	Disrupted in schizophrenia 1 homolog	244667	B2FDF2; Q8CF88; Q8CHP1; Q8CF87; Q7TQ21; Q8CHP2; B2FDF1; KEGG::244667	0.0414217
595301	Q8R307	Vps18	0	Vacuolar protein sorting-associated protein 18 homolog	228545	Q8BGV6; Q8BZX6; A2AV60; Q8C126; KEGG::228545	0.0414217
63269	P09793	Ctla4	0	Cytotoxic T-lymphocyte protein 4	12477	Q9QZZ7; Q6GTR6; KEGG::12477	0.0414217
30324545	Q9CZS7	Pip4k2a	0	-	-	-	0.0414217
524150	Q3UPL0	Sec31a	0	Protein transport protein Sec31A	69162	Q811J4; Q7TQJ7; Q3UYH3; Q6IQZ3; KEGG::69162	0.0414217
488858	Q7TPD3	Robo2	0	Roundabout homolog 2	-	Q8BJ59	0.0414217
375116	O88942	Nfatc1	0	Nuclear factor of activated T-cells, cytoplasmic 1	-	O70345	0.0414217
88235	Q6PHZ2	Camk2d	0	Calcium/calmodulin-dependent protein kinase type II subunit delta	108058	Q3UF87; Q5DTK4; Q8CCM0; Q8CAC5; Q9CZE2; E9Q1V9; Q3UQH9; KEGG::108058	0.0414216
550950	Q91YE8	Synpo2	0	Synaptopodin-2	-	Q8C592	0.0414208
199849	O55029	Copb2	0	Coatomer subunit beta'	50797	Q3U5Z9; KEGG::50797	0.0414205
56905	O88602	Cacng2	0	Voltage-dependent calcium channel gamma-2 subunit	12300	Q3ZB20; KEGG::12300	0.0414185
30294584	Q3TN34	Micall2	0	-	231830	KEGG::231830	0.0414184
335369	P0C192	Lrrc4b	0	Leucine-rich repeat-containing protein 4B	272381	KEGG::272381	0.0414178
310307	P59823	Il1rapl1	0	Interleukin-1 receptor accessory protein-like 1	-	-	0.0414178
262125	Q8CA72	Gan	0	Gigaxonin	209239	KEGG::209239	0.0414122
127065	Q8BZZ3	Wwp1	0	NEDD4-like E3 ubiquitin-protein ligase WWP1	107568	A2AGJ5; Q8BIV9; Q3UV52; Q8VDP8; KEGG::107568	0.0414052
447201	Q8K443	Rgs13	0	Regulator of G-protein signaling 13	246709	KEGG::246709	0.0414051
107328	O08852	Pkd1	0	Polycystin-1	18763	E9QJR6; Q5DU58; KEGG::18763	0.0414033
567760	Q9QYA2	Tomm40	0	Mitochondrial import receptor subunit TOM40 homolog	53333	Q3TQA1; Q9Z2N1; Q8VI26; Q8VI27; Q3TBZ2; KEGG::53333	0.0414026
533380	Q6P8X1	Snx6	0	Sorting nexin-6	72183	Q9CZ03; KEGG::72183	0.041402
49585	Q03157	Aplp1	0	Amyloid-like protein 1; C30	11803	Q3TUB1; Q8VC38; KEGG::11803	0.0413988
335449	Q80TG9	Lrfn2	0	Leucine-rich repeat and fibronectin type-III domain-containing protein 2	70530	B9EIF8; Q9CYK3; KEGG::70530	0.0413906
335446	Q2WF71	Lrfn1	0	Leucine-rich repeat and fibronectin type III domain-containing protein 1	80749	Q460M4; Q99KT6; Q8C1V9; KEGG::80749	0.0413906
321274	P23298	Prkch	0	Protein kinase C eta type	18755	Q8K2K8; KEGG::18755	0.0413854
105101	A6X8Z5	Arhgap31	0	Rho GTPase-activating protein 31	12549	Q3UUH4; Q9WV94; Q3U1T7; Q3TL91; Q3UDE7; B2RSI0; Q6ZPW0; KEGG::12549	0.0413838
102969	Q61146	Ocln	0	Occludin	18260	Q544A7; B2RS24; KEGG::18260	0.0413835
430693	Q9JKF6	Pvrl1	0	Poliovirus receptor-related protein 1	58235	Q9ERL5; Q9JI17; Q6P9M9; KEGG::58235	0.0413815
30314300	Q8BMT5	Opcml	0	-	-	-	0.0413815
111155	Q9ESN6	Trim2	0	Tripartite motif-containing protein 2	80890	Q3UHP5; E9QKC6; Q5DU27; Q3UHH4; Q8C981; KEGG::80890	0.0413782
540447	P61264	Stx1b	0	Syntaxin-1B	56216	A2RSB4; O35525; P32853; KEGG::56216	0.041366
415739	Q9R1C7	Prpf40a	0	Pre-mRNA-processing factor 40 homolog A	56194	Q8BRW4; Q61049; Q8C2U1; Q8BQ76; A2AQW5; KEGG::56194	0.0413643
112607	O89086	Rbm3	0	Putative RNA-binding protein 3	19652	Q545K5; Q8BG13; KEGG::19652	0.0413643
223058	Q9Z207	Diaph3	0	Protein diaphanous homolog 3	56419	KEGG::56419	0.0413643
66177	B1AZP2	Dlgap4	0	Disks large-associated protein 4	228836	B1AZP3; Q80TN3; Q3UCF7; Q6XBF1; Q6PD44; B7ZNS1; E9PUF2; Q3KQQ8; Q8R3U9; KEGG::228836	0.0413643
30327371	Q9QZ84	Cenpf	0	-	-	-	0.0413643
30304748	Q61053	Fnbp1	0	-	-	-	0.0413643
415982	Q69ZK0	Prex1	0	Phosphatidylinositol 3,4,5-trisphosphate-dependent Rac exchanger 1 protein	277360	Q8BN08; A2A5U1; Q6PFD4; KEGG::277360	0.0413643
415842	Q7TSC1	Prrc2a	0	Protein PRRC2A	53761	Q9Z1R1; Q923A9; KEGG::53761	0.0413643
104179	Q9WVE8	Pacsin2	0	Protein kinase C and casein kinase substrate in neurons protein 2	23970	Q3TDA7; Q8BNK9; KEGG::23970	0.0413643
113064	Q8VCZ6	Sgsm3	0	Small G protein signaling modulator 3	105835	Q3TCB6; F8WIA4; KEGG::105835	0.0413606
301758	Q9JKR6	Hyou1	0	Hypoxia up-regulated protein 1	12282	Q3TAL1; Q64139; Q3U1U2; Q80X75; Q3TZD0; KEGG::12282	0.04136
107511	Q3V0K9	Pls1	0	Plastin-1	102502	Q3V3X1; KEGG::102502	0.0413572
73462	Q9D1Q6	Erp44	0	Endoplasmic reticulum resident protein 44	76299	Q3TVI1; Q3URM4; Q6A045; KEGG::76299	0.0413493
212629	P21460	Cst3	0	Cystatin-C	13010	Q544Y0; KEGG::13010	0.0413454
89841	Q9JKS4	Ldb3	0	LIM domain-binding protein 3	24131	Q9R0Z1; Q6A038; E9PYJ9; Q811P4; Q811P3; Q811P2; B2RSB0; B7ZNT6; Q9JKS3; Q9WVH2; Q9WVH1; Q9D130; Q811P5; KEGG::24131	0.0413452
276050	Q6NXH3	Gpbp1	0	Vasculin	73274	Q6TYE7; Q8R252; Q3TQR2; Q8C498; Q3TSN7; KEGG::73274	0.0413271
86526	Q64345	Ifit3	0	Interferon-induced protein with tetratricopeptide repeats 3	15959	Q99L62; Q5FW82; KEGG::15959	0.0413271
171726	Q9DBI2	Bbs10	0	Bardet-Biedl syndrome 10 protein homolog	71769	KEGG::71769	0.0413256
350366	Q9JI70	Mkks	0	McKusick-Kaufman/Bardet-Biedl syndromes putative chaperonin	59030	Q8BGQ3; KEGG::59030	0.0413256
73289	P42567	Eps15	0	Epidermal growth factor receptor substrate 15	13858	Q80ZL3; Q8C431; KEGG::13858	0.0413256
558860	Q99ME7	Tbx19	0	T-box transcription factor TBX19	83993	Q0VBH2; KEGG::83993	0.041324
375159	Q8R0W6	Ndfip1	0	NEDD4 family-interacting protein 1	65113	Q9EQH8; KEGG::65113	0.041318
123731	Q61180	Scnn1a	0	Amiloride-sensitive sodium channel subunit alpha	20276	Q9WU37; Q3USG4; KEGG::20276	0.041318
524684	Q9WU39	Scnn1g	0	Amiloride-sensitive sodium channel subunit gamma	20278	KEGG::20278	0.041318
410492	Q9D7R2	Pmepa1	0	Transmembrane prostate androgen-induced protein	-	Q9EQH9	0.041318
566776	Q8R182	Prrg2	0	Transmembrane gamma-carboxyglutamic acid protein 2	65116	Q9EQI2; KEGG::65116	0.041318
103649	Q9WU38	Scnn1b	0	Amiloride-sensitive sodium channel subunit beta	20277	A2RS45; KEGG::20277	0.041318
127401	P97765	Wbp2	0	WW domain-binding protein 2	22378	Q544A1; KEGG::22378	0.041318
128657	P97764	Wbp1	0	WW domain-binding protein 1	22377	Q8C5Y4; Q99J20; Q8WUP5; KEGG::22377	0.041318
53718	Q9EQG5	Bean1	0	Protein BEAN1	65115	B2RR23; E9PVP2; E9Q314; KEGG::65115	0.041318
447993	Q811P8	Arhgap32	0	Rho GTPase-activating protein 32	330914	B9EHJ8; Q6A010; KEGG::330914	0.0413028
345764	Q91X83	Mat1a	0	S-adenosylmethionine synthase isoform type-1	11720	KEGG::11720	0.0412921
55339	O35887	Calu	0	Calumenin	12321	Q6XLQ8; Q3UG11; Q3TUF3; Q3TQD1; KEGG::12321	0.0412758
136787	Q8BRK8	Prkaa2	0	5'-AMP-activated protein kinase catalytic subunit alpha-2	108079	B1ASQ8; Q3UYM4; KEGG::108079	0.0412601
190837	Q9CWX2	Ndufaf1	0	Complex I intermediate-associated protein 30, mitochondrial	69702	Q8VEI8; KEGG::69702	0.0412587
137644	Q8JZN5	Acad9	0	Acyl-CoA dehydrogenase family member 9, mitochondrial	229211	Q3ULL9; Q8BK76; Q8C0B5; KEGG::229211	0.0412587
233778	Q9QZH6	Ecsit	0	Evolutionarily conserved signaling intermediate in Toll pathway, mitochondrial	26940	Q91V53; KEGG::26940	0.0412538
30288120	O35157	Slc8a1	0	-	-	-	0.0412442
51521	Q6PIE5	Atp1a2	0	Sodium/potassium-transporting ATPase subunit alpha-2	98660	Q3UHK5; Q80UZ8; KEGG::98660	0.0412442
577061	Q8R3G9	Tspan8	0	Tetraspanin-8	216350	KEGG::216350	0.0412423
278979	Q68EF4	Grm4	0	Metabotropic glutamate receptor 4	268934	Q80UC2; KEGG::268934	0.0412383
368514	Q9D8I1; D2IYS1	Mzb1	0	Marginal zone B- and B1-cell-specific protein	69816	Q8K2M5; Q8BU13; Q6P3D3; KEGG::69816	0.0412261
46593	P10852	Slc3a2	0	4F2 cell-surface antigen heavy chain	17254	Q54AH5; G3UWA6; KEGG::17254	0.0412199
223751	Q61483	Dll1	0	Delta-like protein 1	13388	Q6PFV7; KEGG::13388	0.0412186
49587	Q06335	Aplp2	0	Amyloid-like protein 2	11804	Q3UDL6; Q64348; Q3TPZ7; Q80US7; Q60709; KEGG::11804	0.0411969
275598	Q91VW5	Golga4	0	Golgin subfamily A member 4	54214	Q8CGH6; O70365; KEGG::54214	0.0411794
532337	Q8CG48	Smc2	0	Structural maintenance of chromosomes protein 2	14211	Q61076; Q52KE9; Q9CSD8; Q9CS17; KEGG::14211	0.0411794
408782	Q9DBG5	Plin3	0	Perilipin-3	66905	Q9CZK1; Q3TK05; Q8BKV9; KEGG::66905	0.0411794
203954	Q9Z2L7	Crlf3	0	Cytokine receptor-like factor 3	54394	Q9R262; Q91W21; Q5SYK6; KEGG::54394	0.0411794
187968	Q99LU0	Chmp1b1	0	Charged multivesicular body protein 1b-1	67064	Q3UB77; Q9CXR5; KEGG::67064	0.0411794
264637	Q8CHG3	Gcc2	0	GRIP and coiled-coil domain-containing protein 2	-	Q8R2Q5; Q9CT45; Q8BR44	0.0411794
60467	Q60952	Cep250	0	Centrosome-associated protein CEP250	16328	A3KGJ7; Q2I8G3; Q3UTR4; E9QMB2; E9Q5A8; Q8BLC6; Q6PFF6; KEGG::16328	0.0411794
534062	O88307	Sorl1	0	Sortilin-related receptor	20660	O70581; Q3UHM3; O54711; KEGG::20660	0.0411694
254748	Q60634	Flot2	0	Flotillin-2	14252	Q5SS82; Q6NS75; KEGG::14252	0.0411685
551254	Q62277	Syp	0	Synaptophysin	20977	Q91WI8; B1AVA7; Q8BRQ0; KEGG::20977	0.0411292
46350	P61982	Ywhag	0	14-3-3 protein gamma; 14-3-3 protein gamma, N-terminally processed	22628	Q9UN99; A8IP69; O70457; Q4FK44; Q9UDP2; P35214; Q3UFD6; KEGG::22628	0.0411257
93352	A2ARP8; Q9QYR6	Map1a	0	Microtubule-associated protein 1A; MAP1A heavy chain; MAP1 light chain LC2	17754	Q3TQM8; Q3UHB7; Q9QZI0; Q9QZI1; Q3TUV8; Q9QZH9; A2ARN9; KEGG::17754	0.0411257
49493	O88879	Apaf1	0	Apoptotic protease-activating factor 1	11783	Q5DU30; A2RRK8; KEGG::11783	0.041125
100388	O35942	Nek2	0	Serine/threonine-protein kinase Nek2	18005	O35959; Q6PFG1; Q3TPD7; KEGG::18005	0.041125
170015	Q9JKK8	Atr	0	Serine/threonine-protein kinase ATR	-	Q3TBS8; Q3UT26; Q3TZM6; Q571L3; Q3V1V6; Q3TNX3	0.041125
580670	Q8CFI2	Cdc34	0	Ubiquitin-conjugating enzyme E2 R1	216150	Q505K8; KEGG::216150	0.041125
567202	P19123	Tnnc1	0	Troponin C, slow skeletal and cardiac muscles	21924	KEGG::21924	0.041125
154049	Q9ES28	Arhgef7	0	Rho guanine nucleotide exchange factor 7	54126	O08757; Q8C750; Q3UTS5; Q6XPA5; Q91ZZ6; Q9ES27; Q6ZQI5; KEGG::54126	0.0411211
77435	P16858	Gapdh	0	Glyceraldehyde-3-phosphate dehydrogenase	14433; 100042025	Q0QEU0; Q569X2; Q3TUI2; Q569X5; Q3THM2; Q5U410; Q3UMT2; Q4V783; D2KHZ9; A6H6A8; KEGG::100042025; KEGG::14433	0.04111
550907	O88935	Syn1	0	Synapsin-1	20964	Q8QZT8; A2AE14; Q62279; KEGG::20964	0.0411079
112104	P63011	Rab3a	0	Ras-related protein Rab-3A	19339	Q3TSL4; Q0PD63; P05713; KEGG::19339	0.0410978
66699	P63037	Dnaja1	0	DnaJ homolog subfamily A member 1	15502	P54102; Q5NTY0; KEGG::15502	0.0410969
223679	Q62108	Dlg4	0	Disks large homolog 4	13385	Q5NCV7; Q5NCV6; Q5NCV5; Q91WJ1; KEGG::13385	0.0410962
189825	Q9WUD1	Stub1	0	STIP1 homology and U box-containing protein 1	56424	Q9DCJ0; KEGG::56424	0.0410948
185775	Q32MD9	Cdon	0	Cell adhesion molecule-related/down-regulated by oncogenes	57810	O88971; E9QKV9; KEGG::57810	0.0410867
68878	Q9D2N4	Dtna	0	Dystrobrevin alpha	13527	P97319; Q8CFR5; Q8BTD9; Q61498; Q3UHP1; Q9WUL9; Q9QZZ5; Q9WUM0; Q61499; KEGG::13527	0.0410827
53486	Q8BKX1	Baiap2	0	Brain-specific angiogenesis inhibitor 1-associated protein 2	108100	Q923W0; Q923V9; Q91V97; B1AZ45; B1AZ47; Q3UKP6; KEGG::108100	0.0410747
407817	Q9QUR7	Pin1	0	Peptidyl-prolyl cis-trans isomerase NIMA-interacting 1	23988	Q543B3; KEGG::23988	0.0410741
49465	P62743	Ap2s1	0	AP-2 complex subunit sigma	232910	Q3UJ76; P70626; P97626; Q00380; KEGG::232910	0.0410706
46821	P12023	App	0	Amyloid beta A4 protein; N-APP; Soluble APP-alpha; Soluble APP-beta; C99; Beta-amyloid protein 42; Beta-amyloid protein 40; C83; P3(42); P3(40); C80; Gamma-secretase C-terminal fragment 59; Gamma-secretase C-terminal fragment 57; Gamma-secretase C-terminal fragment 50; C31	11820	Q3TWF3; Q6GR78; P97487; Q99K32; P97942; KEGG::11820	0.0410586
92404	Q91ZX7	Lrp1	0	Prolow-density lipoprotein receptor-related protein 1; Low-density lipoprotein receptor-related protein 1 85 kDa subunit; Low-density lipoprotein receptor-related protein 1 515 kDa subunit; Low-density lipoprotein receptor-related protein 1 intracellular domain	16971	Q61291; Q3U454; Q920Y4; KEGG::16971	0.0410506
108186	P62715	Ppp2cb	0	Serine/threonine-protein phosphatase 2A catalytic subunit beta isoform	19053	P11082; Q8BN07; KEGG::19053	0.0410457
51527	P14094	Atp1b1	0	Sodium/potassium-transporting ATPase subunit beta-1	11931	Q545P0; KEGG::11931	0.0410437
55120	Q01815	Cacna1c	0	Voltage-dependent L-type calcium channel subunit alpha-1C	12288	B7ZN95; C7TQ61; C7TQ60; C7TQ62; Q5S8D1; Q04476; Q61242; Q0PCR6; C7TQ58; C7TQ59; Q99242; Q3UY08; C7TQ57; KEGG::12288	0.0410429
316316	P31324	Prkar2b	0	cAMP-dependent protein kinase type II-beta regulatory subunit	19088	B1B199; Q80ZM4; Q3UTZ1; Q8BRZ7; KEGG::19088	0.0410414
391738	P15409	Rho	0	Rhodopsin	212541	Q8K0D8; Q96DZ2; KEGG::212541	0.0410393
533135	P60879	Snap25	0	Synaptosomal-associated protein 25	20614	P70557; Q9BR45; P36974; A2AIC2; A2AIC3; Q96FM2; Q8IXK3; P13795; P70558; KEGG::20614	0.041037
335397	Q922Q8	Lrrc59	0	Leucine-rich repeat-containing protein 59	98238	Q3TJ35; Q3TLC7; Q3TX86; Q3TWT9; KEGG::98238	0.041035
50335	Q60875	Arhgef2	0	Rho guanine nucleotide exchange factor 2	16800	H3BJ45; E9QNW9; Q3TBI4; Q9ESG7; O09115; Q923E0; Q3TJ16; Q8CHE1; KEGG::16800	0.0410346
110942	P69566	Ranbp9	0	Ran-binding protein 9	56705	E9Q5D6; Q3V136; P84500; KEGG::56705	0.0410345
368288	Q99104	Myo5a	0	Unconventional myosin-Va	17918	E9PUE5; KEGG::17918	0.0410334
47170	Q8CBW3	Abi1	0	Abl interactor 1	11308	B7ZCU1; Q3TJR5; Q3TPY5; Q99KH4; Q91ZM5; B7ZCT9; Q3TJ64; Q60747; Q923I9; Q3U8V0; KEGG::11308	0.0410313
46353	P68254	Ywhaq	0	14-3-3 protein theta	22630	Q3UJN5; Q66JR6; Q5U423; A3KML3; P35216; Q3TW69; Q5SP76; KEGG::22630	0.0410308
161302	Q8VDN2	Atp1a1	0	Sodium/potassium-transporting ATPase subunit alpha-1	11928	Q91Z09; KEGG::11928	0.0410305
177078	O35658	C1qbp	0	Complement component 1 Q subcomponent-binding protein, mitochondrial	-	-	0.041029
49903	Q99MK8	Adrbk1	0	Beta-adrenergic receptor kinase 1	-	Q3U1V3; Q99LL8	0.0410287
429034	P42669	Pura	0	Transcriptional activator protein Pur-alpha	19290	KEGG::19290	0.0410279
368131	Q8VDD5	Myh9	0	Myosin-9	17886	Q3UHU4; Q6KAN6; Q3UHT9; Q811I2; KEGG::17886	0.0410274
49296	G5E8K5	Ank3	0	Ankyrin-3	11735	Q4U205; Q4U206; Q3TSJ8; Q61306; Q61310; O08867; O08866; Q8VC68; Q61307; G3X971; Q61305; Q8CBN3; Q61309; Q4U260; Q4U256; G5E8K4; Q61308; G5E8K2; G5E8K3; KEGG::11735	0.0410272
591416	Q60932	Vdac1	0	Voltage-dependent anion-selective channel protein 1	22333	B1ASZ9; Q5SVC6; KEGG::22333	0.0410266
46337	Q9CQV8	Ywhab	0	14-3-3 protein beta/alpha; 14-3-3 protein beta/alpha, N-terminally processed	54401	A2A5N2; Q3UAN6; O70455; Q3TY33; KEGG::54401	0.0410259
106080	Q64487	Ptprd	0	Receptor-type tyrosine-protein phosphatase delta	19266	B9EJA3; G3X9S7; Q64495; Q64486; Q5SPA9; Q64488; Q8VBV0; KEGG::19266	0.0410248
451264	Q99NE5	Rims1	0	Regulating synaptic membrane exocytosis protein 1	116837	Q5J8K4; Q5J8K3; Q5J8K2; Q5J8K1; Q5J8K0; Q5DU35; KEGG::116837	0.0410245
81376	P23818	Gria1	0	Glutamate receptor 1	14799	F6YNQ1; Q7TNB5; Q6P9M2; KEGG::14799	0.0410243
99078	Q61879; Q3UH59	Myh10	0	Myosin-10	77579	Q5SV63; KEGG::77579	0.0410243
49457	P84091	Ap2m1	0	AP-2 complex subunit mu	11773	P53679; P20172; Q5FWI9; KEGG::11773	0.0410243
123700	Q01405	Sec23a	0	Protein transport protein Sec23A	20334	Q8C1E4; Q8JZL4; KEGG::20334	0.0410243
86928	Q8CAQ8	Immt	0	Mitochondrial inner membrane protein	76614	Q66JS4; E9QAY6; Q8CCI0; Q3TEY5; Q8CDA8; E9Q800; Q7TNE2; Q3U7N2; Q8C7V1; Q9D9F6; Q3TVZ5; KEGG::76614	0.0410243
112299	O08989	Mras	0	Ras-related protein M-Ras	17532	Q3TPX5; KEGG::17532	0.0410243
105071	P63328	Ppp3ca	0	Serine/threonine-protein phosphatase 2B catalytic subunit alpha isoform	19055	P12816; B2RRX2; Q64135; P20652; Q3UCU1; KEGG::19055	0.0410243
595295	Q920Q4	Vps16	0	Vacuolar protein sorting-associated protein 16 homolog	-	Q99KZ4; A2BI91; Q8R3C3	0.0410243
254968	Q6ZPF4	Fmnl3	0	Formin-like protein 3	22379	Q3U2E4; Q3TCF9; KEGG::22379	0.0410243
30317820	Q8CGG2	Psmd1	0	-	-	-	0.0410243
93160	Q9QXZ0	Macf1	0	Microtubule-actin cross-linking factor 1	11426	P97396; P97394; P97395; E9PVY8; B1ARU3; Q4PLL5; KEGG::11426	0.041024
172208	Q80XN0	Bdh1	0	D-beta-hydroxybutyrate dehydrogenase, mitochondrial	71911	Q8BK53; Q3UJS9; Q3UL45; Q8R0C8; KEGG::71911	0.0410239
110249	B0V2N1	Ptprs	0	Receptor-type tyrosine-protein phosphatase S	19280	Q64503; Q3TQ52; Q64699; Q4JFC7; Q5XJV4; Q3TEC3; Q3TXC9; Q7TT17; KEGG::19280	0.0410239
126926	Q64332	Syn2	0	Synapsin-2	20965	Q9QWV7; Q6NZR0; Q8CE19; KEGG::20965	0.0410239
529827	Q99JR1	Sfxn1	0	Sideroflexin-1	14057	Q3UB44; Q9CZG4; KEGG::14057	0.0410239
529841	Q925N0	Sfxn5	0	Sideroflexin-5	94282	Q8BGG3; KEGG::94282	0.0410239
30321402	Q91VA7	Idh3b	0	-	170718	KEGG::170718	0.0410239
78675	Q9D6M3	Slc25a22	0	Mitochondrial glutamate carrier 1	68267	Q80X52; Q3TRY1; KEGG::68267	0.0410239
88233	Q8BL41; P28652	Camk2b	0	Calcium/calmodulin-dependent protein kinase type II subunit beta	12323	Q68EG2; Q5SVI2; Q5SVH9; KEGG::12323	0.0410239
121797	P62908	Rps3	0	40S ribosomal protein S3	27050	P47933; P17073; Q5YLW3; KEGG::27050	0.0410239
104549	Q9QWI6	Srcin1	0	SRC kinase signaling inhibitor 1	56013	B1AQX9; O70298; KEGG::56013	0.0410239
124323	Q91V61	Sfxn3	0	Sideroflexin-3	94280	Q8C1Z2; Q3U4F0; Q544M7; KEGG::94280	0.0410239
143595	P48962	Slc25a4	0	ADP/ATP translocase 1	11739	Q62164; KEGG::11739	0.0410239
355522	Q8VEM8	Slc25a3	0	Phosphate carrier protein, mitochondrial	18674	Q542V7; KEGG::18674	0.0410239
149389	P17426	Ap2a1	0	AP-2 complex subunit alpha-1	11771	KEGG::11771	0.0410239
529960	Q8VD37	Sgip1	0	SH3-containing GRB2-like protein 3-interacting protein 1	73094	Q8C034; Q3UGA0; Q3UFU3; Q8BXX4; Q9CXT2; A7BFW0; KEGG::73094	0.0410239
339612	P20357	Map2	0	Microtubule-associated protein 2	-	E9QLE1	0.0410239
30317364	Q8CCS4	Scn2a1	0	-	-	-	0.0410238
81415	Q3UVX5; Q4VA56	Grm5	0	Metabotropic glutamate receptor 5	108071	E9QMC2; B2BH30; B7ZMP7; KEGG::108071	0.0410238
332914	Q80TS3	Lphn3	0	Latrophilin-3	319387	Q80T56; Q5HZJ6; Q3UHI7; Q504Z9; Q3UM79; KEGG::319387	0.0410238
30308150	Q6PCM6	Agrn	0	-	-	-	0.0410238
177971	Q9Z1L5	Cacna2d3	0	Voltage-dependent calcium channel subunit alpha-2/delta-3; Voltage-dependent calcium channel subunit alpha-2-3; Voltage-dependent calcium channel subunit delta-3	12294	KEGG::12294	0.0410238
47083	P55096	Abcd3	0	ATP-binding cassette sub-family D member 3	19299	Q9DBZ6; KEGG::19299	0.0410238
372115	P28660	Nckap1	0	Nck-associated protein 1	50884	Q3UPY6; Q80TX0; A2AS97; Q8CG49; Q99KY0; KEGG::50884	0.0410238
399825	Q922S4	Pde2a	0	cGMP-dependent 3',5'-cyclic phosphodiesterase	-	Q8K2U1	0.0410238
67435	Q9QXS6; Q3TRK3	Dbn1	0	Drebrin	56320	A2CG16; Q9QXS5; Q922X1; Q3V234; KEGG::56320	0.0410238
76303	Q9JL26	Fmnl1	0	Formin-like protein 1	57778	A2AB60; A2AB61; Q3TY82; Q9Z2V7; Q6KAN4; KEGG::57778	0.0410238
64949	O88487	Dync1i2	0	Cytoplasmic dynein 1 intermediate chain 2	13427	D6Q0F5; D6Q0F7; D6Q0F6; Q3TPJ8; A2BFF7; Q3TGH7; KEGG::13427	0.0410238
30293756	Q3TDH6	Slc25a1	0	-	-	-	0.0410238
96494	Q61885	Mog	0	Myelin-oligodendrocyte glycoprotein	17441	Q62003; P70364; Q66JM2; Q3UY21; KEGG::17441	0.0410238
355713	O88910	Mpp3	0	MAGUK p55 subfamily member 3	-	E9Q5S2	0.0410238
375312	P08553	Nefm	0	Neurofilament medium polypeptide	18040	A2VCT5; Q0VDM8; Q61961; Q3HRJ6; Q8BQ20; Q3TPK2; Q3TNS4; KEGG::18040	0.0410238
191904	Q99LM2	Cdk5rap3	0	CDK5 regulatory subunit-associated protein 3	80280	Q3UE41; KEGG::80280	0.0410238
126257	P80317	Cct6a	0	T-complex protein 1 subunit zeta	12466	Q3TI05; KEGG::12466	0.0410238
56113	P47754	Capza2	0	F-actin-capping protein subunit alpha-2	12343	Q5DQJ3; KEGG::12343	0.0410238
55140	P54285	Cacnb3	0	Voltage-dependent L-type calcium channel subunit beta-3	12297	G5E821; D3Z3Z3; KEGG::12297	0.0410238
30319646	Q8R2M5	Iars2	0	-	-	-	0.0410238
103685	O88343	Slc4a4	0	Electrogenic sodium bicarbonate cotransporter 1	54403	Q8QZR9; A2VDF7; Q9R1C4; Q8BUG0; Q3USE4; E9Q8N8; A7E1Z5; KEGG::54403	0.0410238
332907	Q80TR1	Lphn1	0	Latrophilin-1	330814	Q3UH90; Q80T49; Q7TNE5; KEGG::330814	0.0410238
319307	Q9EQF2	Kel	0	Kell blood group glycoprotein homolog	23925	Q499D7; KEGG::23925	0.0410238
437415	P35283	Rab12	0	Ras-related protein Rab-12	19328	Q9CUW7; Q0PD43; KEGG::19328	0.0410238
30328560	Q9Z2D2	Sbf2	0	-	-	-	0.0410238
192570	Q9Z0H8	Clip2	0	CAP-Gly domain-containing linker protein 2	269713	Q8CHU1; Q9EP81; Q7TSI9; KEGG::269713	0.0410238
404334	Q8BX10	Pgam5	0	Serine/threonine-protein phosphatase PGAM5, mitochondrial	72542	B2RSM6; Q9CZU2; Q8BM78; Q3UK19; Q80VY8; KEGG::72542	0.0410238
595396	Q5KU39	Vps41	0	Vacuolar protein sorting-associated protein 41 homolog	218035	Q8CJC3; Q8CG01; Q05AE9; Q3TPS1; Q8BKK6; Q80V99; KEGG::218035	0.0410238
177968	Q6PHS9	Cacna2d2	0	Voltage-dependent calcium channel subunit alpha-2/delta-2; Voltage-dependent calcium channel subunit alpha-2-2; Voltage-dependent calcium channel subunit delta-2	56808	Q9EQG2; Q8C8R8; B2RY16; Q920H6; Q3TSS6; Q6REE3; Q920H5; Q3TPT9; Q8CHE9; Q9R142; KEGG::56808	0.0410238
144927	P46660	Ina	0	Alpha-internexin	226180	Q8VCW5; Q61958; KEGG::226180	0.0410238
295821	Q9QUP5	Hapln1	0	Hyaluronan and proteoglycan link protein 1	12950	Q9D1G9; Q9Z1X7; KEGG::12950	0.0410238
67544	Q99J47	Dhrs7b	0	Dehydrogenase/reductase SDR family member 7B	216820	Q5NCT5; I7DM66; Q3UNS3; KEGG::216820	0.0410238
57972	Q91VN4	Chchd6	0	Coiled-coil-helix-coiled-coil-helix domain-containing protein 6, mitochondrial	66098	Q3UNQ1; Q9D5I5; E9Q4M4; Q9DAM8; KEGG::66098	0.0410238
30288869	O88724	Nrxn3	0	-	-	-	0.0410238
301538	P17710	Hk1	0	Hexokinase-1	-	Q64476; Q61659; E9PXQ3; Q64479	0.0410238
114555	P47963	Rpl13	0	60S ribosomal protein L13	270106	Q9CRZ9; Q9DCH1; Q5RKP3; KEGG::270106	0.0410238
302760	Q9D6R2	Idh3a	0	Isocitrate dehydrogenase [NAD] subunit alpha, mitochondrial	67834	Q3UAM8; Q9D1L1; Q8C8A1; KEGG::67834	0.0410238
53873	O08539	Bin1	0	Myc box-dependent-interacting protein 1	30948	Q62434; Q6P1B9; KEGG::30948	0.0410238
543576	Q62209	Sycp1	0	Synaptonemal complex protein 1	20957	Q62329; E9QP17; B2RQK2; O09205; P70192; KEGG::20957	0.0410238
87112	Q8R0S2	Iqsec1	0	IQ motif and SEC7 domain-containing protein 1	232227	E9PUA3; Q3TZC3; Q5DU15; KEGG::232227	0.0410238
30322759	Q99JB5	Psmd8	0	-	-	-	0.0410238
375087	Q04690	Nf1	0	Neurofibromin	18015	Q61956; Q61957; B1AQE7; KEGG::18015	0.0410238
137702	Q99PU5	Acsbg1	0	Long-chain-fatty-acid--CoA ligase ACSBG1	94180	Q6ZQ79; KEGG::94180	0.0410238
100381	Q80Z24	Negr1	0	Neuronal growth regulator 1	320840	Q80T70; Q3UHQ8; A0A4W9; KEGG::320840	0.0410238
316333	P68181	Prkacb	0	cAMP-dependent protein kinase catalytic subunit beta	18749	Q3UDD0; Q3UTH5; P05206; Q3TQH5; KEGG::18749	0.0410238
522134	Q91V14	Slc12a5	0	Solute carrier family 12 member 5	57138	Q80TI5; Q3UHQ2; Q7TQC9; A2A5L0; Q9Z0M7; KEGG::57138	0.0410238
418697	Q9D7G0	Prps1	0	Ribose-phosphate pyrophosphokinase 1	19139	Q76MX9; KEGG::19139	0.0410238
58545	Q6IRU5	Cltb	0	Clathrin light chain B	74325	Q8BR04; Q9CV35; Q8CDX9; Q3TWZ9; KEGG::74325	0.0410238
113710	P59281	Arhgap39	0	Rho GTPase-activating protein 39	223666	H7BX46; Q6P9R6; Q69ZD4; G3X932; KEGG::223666	0.0410238
273754	Q571F8	Gls2	0	Glutaminase liver isoform, mitochondrial	216456	Q3TMJ6; B2RUF2; KEGG::216456	0.0410238
66948	Q8R1A4	Dock7	0	Dedicator of cytokinesis protein 7	67299	Q45V78; E9PX48; Q6PJ17; Q9CXM7; Q9CSB6; Q5PRE6; KEGG::67299	0.0410238
126780	P10637	Mapt	0	Microtubule-associated protein tau	17762	Q91WK4; Q3UH19; P10638; A2A5Y9; B1AQW3; Q60685; Q60684; Q60686; Q547J4; Q62286; KEGG::17762	0.0410238
137202	Q9CXJ4	Abcb8	0	ATP-binding cassette sub-family B member 8, mitochondrial	74610	Q8C695; Q8C7W4; KEGG::74610	0.0410238
112335	Q99MI1	Erc1	0	ELKS/Rab6-interacting/CAST family member 1	111173	Q8BPL1; Q8C7Y1; Q80TK7; F8VPM7; Q99MI2; KEGG::111173	0.0410238
267338	Q8VE33	Gdap1l1	0	Ganglioside-induced differentiation-associated protein 1-like 1	-	A2A5I0	0.0410238
62402	O88543	Cops3	0	COP9 signalosome complex subunit 3	26572	Q3UQL2; KEGG::26572	0.0410238
594422	P40336	Vps26a	0	Vacuolar protein sorting-associated protein 26A	30930	Q3THM5; Q3TGY3; Q3TW99; Q3UD54; Q8C1E9; KEGG::30930	0.0410238
570362	Q9R1R2	Trim3	0	Tripartite motif-containing protein 3	55992	Q3UMU5; KEGG::55992	0.0410238
105346	Q9QYX7	Pclo	0	Protein piccolo	26875	Q9QZJ0; Q8CF91; Q8CHE8; E9QK94; Q9QYX6; Q8CF92; KEGG::26875	0.0410238
84721	Q9Z2Y3	Homer1	0	Homer protein homolog 1	26556	Q8K3E1; Q8K4M8; Q9Z0E9; Q9Z216; Q3UVL6; Q5D052; KEGG::26556	0.0410238
87113	A4GZ26; Q5DU25	Iqsec2	0	IQ motif and SEC7 domain-containing protein 2	245666	E9QK46; D3Z6V7; KEGG::245666	0.0410238
67245	P97427	Crmp1	0	Dihydropyrimidinase-related protein 1	12933	O35097; O08554; Q6P1J1; KEGG::12933	0.0410238
243810	Q921G7	Etfdh	0	Electron transfer flavoprotein-ubiquinone oxidoreductase, mitochondrial	66841	Q3U7K2; Q8BK82; Q9DCT9; KEGG::66841	0.0410238
390174	P53395	Dbt	0	Lipoamide acyltransferase component of branched-chain alpha-keto acid dehydrogenase complex, mitochondrial	13171	Q3TMF5; KEGG::13171	0.0410238
184618	Q8QZT2	Ccsap	0	Centriole, cilia and spindle-associated protein	73420	Q8C3E1; KEGG::73420	0.0410238
55118	O55017	Cacna1b	0	Voltage-dependent N-type calcium channel subunit alpha-1B	12287	Q60609; A2AIR8; A2AIS0; KEGG::12287	0.0410238
560015	Q3UHK6	Tenm4	0	Teneurin-4	23966	Q3UH52; O70465; Q80TF5; Q9WTS7; Q3TSI0; KEGG::23966	0.0410238
125862	Q8C048; Q0VF55	Atp2b3	0	-	320707	KEGG::320707	0.0410238
142753	Q9QYB8	Add2	0	Beta-adducin	11519	Q8C1C4; Q80VH9; Q9QYB7; Q9JLE5; Q9JLE4; Q9CXE3; Q3U0E1; KEGG::11519	0.0410238
89623	Q543N3; Q61792	Lasp1	0	LIM and SH3 domain protein 1	16796	Q62416; KEGG::16796	0.0410238
103509	Q9EQZ6	Rapgef4	0	Rap guanine nucleotide exchange factor 4	56508	Q8VIP9; Q9CW52; Q9CS95; Q571A8; Q9Z1P0; A2ASW8; A2ASW4; A2ASW3; KEGG::56508	0.0410238
596624	Q920I9	Wdr7	0	WD repeat-containing protein 7	104082	Q3U440; Q920J0; Q059Q1; Q80TY3; KEGG::104082	0.0410238
171594	P18572	Bsg	0	Basigin	12215	Q7TSC0; Q6LDB0; KEGG::12215	0.0410238
195719	Q80YA9	Cnksr2	0	Connector enhancer of kinase suppressor of ras 2	245684	Q80TP2; KEGG::245684	0.0410238
530199	Q80Z38	Shank2	0	SH3 and multiple ankyrin repeat domains protein 2	210274	E9QPH7; Q3UTK4; Q5DU07; KEGG::210274	0.0410238
359915	Q791T5	Mtch1	0	Mitochondrial carrier homolog 1	56462	Q791V6; Q8R2T2; Q9QZP4; Q3U4W7; Q8R1T8; Q8R0T0; Q9QZA5; KEGG::56462	0.0410238
408599	Q9D1E8	Agpat5	0	1-acyl-sn-glycerol-3-phosphate acyltransferase epsilon	52123	Q8BG61; Q3U702; Q8CGN6; KEGG::52123	0.0410238
215863	Q920P3	Dbc1	0	Deleted in bladder cancer protein 1 homolog	56710	Q812F0; Q8C1C9; Q9QXL0; Q80ZL2; Q920P4; KEGG::56710	0.0410238
99696	O35136	Ncam2	0	Neural cell adhesion molecule 2	17968	O35962; Q71VC5; Q0VF23; KEGG::17968	0.0410238
540728	Q9WUM5	Suclg1	0	Succinyl-CoA ligase [ADP/GDP-forming] subunit alpha, mitochondrial	56451	Q8C2C3; Q9DBA3; Q9DCI8; KEGG::56451	0.0410238
99107	P46735	Myo1b	0	Unconventional myosin-Ib	17912	P70244; Q7TQD7; Q80VD8; KEGG::17912	0.0410238
314778	P50446	Krt6a	0	Keratin, type II cytoskeletal 6A	16687	Q9Z332; KEGG::16687	0.0410238
203018	Q8R555	Crtac1	0	Cartilage acidic protein 1	72832	Q8BMF1; Q3UF40; Q3UF32; Q8R3V8; KEGG::72832	0.0410238
145649	P05063	Aldoc	0	Fructose-bisphosphate aldolase C	11676	Q64011; Q8CA91; Q9JK32; Q99K96; Q9DBA4; KEGG::11676	0.0410238
528633	P28661	Sept4	0	Septin-4	18952	Q3UZC3; Q3UVH1; Q5ND15; B2KGM6; Q80VX1; Q5ND16; Q5ND10; Q7TPM7; KEGG::18952	0.0410238
30325665	Q9EPW6	Ablim1	0	-	-	-	0.0410238
372076	Q9Z0E0	Ncdn	0	Neurochondrin	26562	Q3TCW4; Q91YH7; Q80TW1; Q9QUQ0; Q9CW81; KEGG::26562	0.0410238
30308433	Q6Q476	Atp2b4	0	-	-	-	0.0410238
170230	Q80TZ3	Dnajc6	0	Putative tyrosine-protein phosphatase auxilin	72685	B1B0B9; Q8C7L9; Q6P2K9; KEGG::72685	0.0410238
73276	Q8CHU3	Epn2	0	Epsin-2	13855	J3QNT7; Q5NCM7; Q5NCM4; O70447; Q8BZ85; KEGG::13855	0.0410238
528629	Q9Z1S5	Sept3	0	Neuronal-specific septin-3	24050	Q3TNZ2; Q7TNT7; KEGG::24050	0.0410238
538369	Q9CY50	Ssr1	0	Translocon-associated protein subunit alpha	107513	Q3TIM3; Q99MP2; KEGG::107513	0.0410238
30312314	Q80SX9	Kidins220	0	-	-	-	0.0410238
106063	Q5HZI0	Rab11fip2	0	-	74998	G3UW57; B9EID4; KEGG::74998	0.0410238
63295	O35927	Ctnnd2	0	Catenin delta-2	18163	Q3U8L7; E9QKH8; B2RR80; KEGG::18163	0.0410238
399802	Q8CA95	Pde10a	0	cAMP and cAMP-inhibited cGMP 3',5'-cyclic phosphodiesterase 10A	23984	Q3TRG6; Q69C21; Q9WVI1; Q3TLU6; KEGG::23984	0.0410238
49440	Q9DBG3; Q5SWR1	Ap2b1	0	AP-2 complex subunit beta	71770	Q80XJ4; KEGG::71770	0.0410238
30328144	Q9WUT8	Ptprz1	0	-	-	-	0.0410238
328926	Q9JIA1	Lgi1	0	Leucine-rich glioma-inactivated protein 1	56839	KEGG::56839	0.0410238
192242	O08585	Clta	0	Clathrin light chain A	-	-	0.0410238
154873	Q9D0L7	Armc10	0	Armadillo repeat-containing protein 10	67211	Q80ZY2; Q9CZ87; Q9CUN3; KEGG::67211	0.0410238
333177	Q99JY8	Ppap2b	0	Lipid phosphate phosphohydrolase 3	67916	Q3TXR7; Q3TVM4; Q8BTB7; KEGG::67916	0.0410238
371597	P55066	Ncan	0	Neurocan core protein	13004	Q8C4F8; Q6P1E3; KEGG::13004	0.0410238
102339	O08600	Endog	0	Endonuclease G, mitochondrial	13804	Q3UN47; KEGG::13804	0.0410238
65205	Q8CBY8	Dctn4	0	Dynactin subunit 4	67665	Q923A0; Q9D4X0; Q3TQY2; KEGG::67665	0.0410238
88789	P28740	Kif2a	0	Kinesin-like protein KIF2A	16563	Q9D481; Q91W03; O54744; KEGG::16563	0.0410238
143965	Q3UHD9	Agap2	0	Arf-GAP with GTPase, ANK repeat and PH domain-containing protein 2	216439	Q5DU45; KEGG::216439	0.0410238
594544	Q9D2N9	Vps33a	0	Vacuolar protein sorting-associated protein 33A	77573	Q8BGT3; KEGG::77573	0.0410238
52969	Q91VR2	Atp5c1	0	ATP synthase subunit gamma, mitochondrial	11949	Q8C2Q8; Q3UD06; KEGG::11949	0.0410238
112961	Q9D2G5	Synj2	0	Synaptojanin-2	20975	O35404; F8WHD8; O88404; O88403; O88402; O88401; O88400; O88399; KEGG::20975	0.0410238
278984	Q68ED2	Grm7	0	Metabotropic glutamate receptor 7	108073	KEGG::108073	0.0410238
53378	P16283	Slc4a3	0	Anion exchange protein 3	20536	Q9ERP5; Q68EG4; KEGG::20536	0.0410238
47827	Q9QYC0	Add1	0	Alpha-adducin	11518	Q9JLE3; F8WGR0; KEGG::11518	0.0410238
195891	O54991	Cntnap1	0	Contactin-associated protein 1	53321	A2A4K6; KEGG::53321	0.0410238
528637	Q9Z2Q6	Sept5	0	Septin-5	18951	B2RUC5; Q6PB74; Q3UYG4; KEGG::18951	0.0410238
341809	Q3UMR5	Mcu	0	Calcium uniporter protein, mitochondrial	215999	Q3TTK3; B2RTD1; KEGG::215999	0.0410238
204872	O70589	Cask	0	Peripheral plasma membrane protein CASK	12361	O70588; A2ADQ4; A2ADP8; A2ADP9; Q3UW92; KEGG::12361	0.0410238
30308303	Q6PG79	Atp2b1	0	-	-	-	0.0410238
65095	Q9JLM8	Dclk1	0	Serine/threonine-protein kinase DCLK1	13175	Q6P207; Q9JLM6; A3KN70; A8IP62; Q8CCN4; H7BX36; Q80VB6; Q3UGP0; KEGG::13175	0.0410238
103923	Q922W5	Pycr1	0	Pyrroline-5-carboxylate reductase 1, mitochondrial	209027	Q3UTR5; KEGG::209027	0.0410238
229152	Q9EQF6	Dpysl5	0	Dihydropyrimidinase-related protein 5	65254	KEGG::65254	0.0410238
528653	Q80UG5	Sept9	0	Septin-9	53860	A2A6U2; A2A6U4; A2A6U6; Q3URP2; Q9QYX9; Q80TM7; KEGG::53860	0.0410238
100807	O55125	Nipsnap1	0	Protein NipSnap homolog 1	18082	Q5SVF7; KEGG::18082	0.0410238
104694	Q5DTL9	Slc4a10	0	Sodium-driven chloride bicarbonate exchanger	94229	Q9EST0; B1AWV9; Q8CFS3; Q8C943; F1DFN1; E9NX85; KEGG::94229	0.0410238
30328532	Q9Z237	Rpl8	0	-	-	-	0.0410238
302465	P51125	Cast	0	Calpastatin	-	Q9R0N1; Q9EQV4; Q9EQV5; Q9QXQ4; Q9QXQ3	0.0410238
103143	Q63912	Omg	0	Oligodendrocyte-myelin glycoprotein	18377	Q3UVV3; G3XA53; Q8CAB4; KEGG::18377	0.0410238
65383	P16381	D1Pas1	0	Putative ATP-dependent RNA helicase Pl10	110957	B9EIA2; KEGG::110957	0.0410238
229150	O35098	Dpysl4	0	Dihydropyrimidinase-related protein 4	-	Q3UL94; O08886	0.0410238
88237	Q923T9	Camk2g	0	Calcium/calmodulin-dependent protein kinase type II subunit gamma	12325	Q6ZWS7; Q3U3H3; Q8VED3; KEGG::12325	0.0410238
453556	P53026	Rpl10a	0	60S ribosomal protein L10a	-	-	0.0410238
149336	Q61548	Snap91	0	Clathrin coat assembly protein AP180	20616	Q8K0D4; Q61547; KEGG::20616	0.0410238
430831	Q05920	Pc	0	Pyruvate carboxylase, mitochondrial	-	-	0.0410238
337506	Q80WJ7	Mtdh	0	Protein LYRIC	67154	Q3U9F8; Q8CDL0; Q05CM0; Q8CGI7; Q8CBT9; Q8BN67; Q9D052; B2RSG8; Q3UAQ8; KEGG::67154	0.0410238
98004	Q6ZPE2	Sbf1	0	Myotubularin-related protein 5	77980	B2RXX4; Q8K2Z0; Q4QQM2; Q8BK68; KEGG::77980	0.0410238
112824	P70336	Rock2	0	Rho-associated protein kinase 2	19878	Q8BR64; A5XDA7; F8VPK5; Q8CBR0; Q3TR46; KEGG::19878	0.0410238
30306232	Q68EG0	Slc8a2	0	-	-	-	0.0410238
117230	P47911	Rpl6	0	60S ribosomal protein L6	19988	Q3UCH0; Q925C3; Q6P5I2; KEGG::19988	0.0410238
55068	O08532	Cacna2d1	0	Voltage-dependent calcium channel subunit alpha-2/delta-1; Voltage-dependent calcium channel subunit alpha-2-1; Voltage-dependent calcium channel subunit delta-1	12293	O08536; O08535; O08534; O08533; Q14BH8; KEGG::12293	0.0410238
47750	Q9R1V4	Adam11	0	Disintegrin and metalloproteinase domain-containing protein 11	11488	Q3TZE2; Q7TQG7; A2AUA8; KEGG::11488	0.0410238
126610	P57746	Atp6v1d	0	V-type proton ATPase subunit D	73834	Q3U861; KEGG::73834	0.0410238
228137	O70152	Dpm1	0	Dolichol-phosphate mannosyltransferase	13480	Q9D829; KEGG::13480	0.0410238
54736	O88737	Bsn	0	Protein bassoon	12217	Q6ZQB5; Q3UXD6; E9QMZ3; KEGG::12217	0.0410238
368299	Q64331	Myo6	0	Unconventional myosin-VI	-	-	0.0410238
195745	Q0GA42	Cnnm1	0	Metal transporter CNNM1	83674	Q9JIQ6; KEGG::83674	0.0410238
305814	Q7TNR6	Igsf21	0	Immunoglobulin superfamily member 21	230868	KEGG::230868	0.0410238
86023	P70404	Idh3g	0	Isocitrate dehydrogenase [NAD] subunit gamma 1, mitochondrial	15929	Q3TGZ3; KEGG::15929	0.0410238
359918	Q791V5	Mtch2	0	Mitochondrial carrier homolog 2	56428	Q9D7Y2; Q99LZ6; A2AFW7; Q9QZP3; Q9D060; Q3TPS5; KEGG::56428	0.0410238
590200	P51863	Atp6v0d1	0	V-type proton ATPase subunit d 1	11972	Q9QWJ2; Q54A57; KEGG::11972	0.0410238
329904	Q9EQR5	Lime1	0	Lck-interacting transmembrane adapter 1	72699	KEGG::72699	0.0410238
406491	Q6PEB6	Mob4	0	MOB-like protein phocein	19070	Q8BSA3; Q3TS21; Q9CX28; KEGG::19070	0.0410238
30306852	Q6DFY2	Opcml	0	-	330908	KEGG::330908	0.0410238
112867	Q3TNN8	Gucy1a2	0	-	234889	Q3UH83; F8VQK3; KEGG::234889	0.0410238
58888	Q9QXX4	Slc25a13	0	Calcium-binding mitochondrial carrier protein Aralar2	50799	Q9DCF5; Q9CZF6; Q8C140; KEGG::50799	0.0410238
314585	Q68FD9	Kiaa1549	0	UPF0606 protein KIAA1549	330286	Q6ZPN1; KEGG::330286	0.0410238
96721	Q9JLB0	Mpp6	0	MAGUK p55 subfamily member 6	56524	Q3UN60; Q9WV37; B9EHZ5; Q9JLB1; KEGG::56524	0.0410238
110852	Q6DIC7	Pi4ka	0	-	224020	E9Q3L2; KEGG::224020	0.0410238
30324947	Q9D4R7	Exoc6b	0	-	-	-	0.0410238
375000	P60761	Nrgn	0	Neurogranin; NEUG(55-78)	64011	B2RRN7; Q3TYH4; KEGG::64011	0.0410238
30317206	Q8CBH3	Rab5a	0	-	-	-	0.0410238
319423	Q61410	Prkg2	0	cGMP-dependent protein kinase 2	-	-	0.0410238
103232	P58281	Opa1	0	Dynamin-like 120 kDa protein, mitochondrial; Dynamin-like 120 kDa protein, form S1	74143	Q8BKU7; Q8BM08; A6H6Q3; Q8R3J7; H7BX01; Q3ULA5; Q8BLL3; KEGG::74143	0.0410238
489254	P47708	Rph3a	0	Rabphilin-3A	19894	KEGG::19894	0.0410238
539770	Q5DQR4	Stxbp5l	0	Syntaxin-binding protein 5-like	207227	Q3UVG2; Q8BS52; Q5DQR3; Q3TSM3; Q5DQR1; Q5DQR2; KEGG::207227	0.0410238
30303820	Q5SVJ0	Camk2b	0	-	-	-	0.0410238
161321	Q9WV27	Atp1a4	0	Sodium/potassium-transporting ATPase subunit alpha-4	27222	Q9WV28; E9QKL5; Q9R173; KEGG::27222	0.0410238
81121	Q9CXY9	Pigk	0	GPI-anchor transamidase	329777	Q8BH63; Q8BL63; KEGG::329777	0.0410238
204867	Q6P9K8	Caskin1	0	Caskin-1	268932	Q8BWU2; Q9CXH0; Q6ZPU2; Q8BX99; KEGG::268932	0.0410238
80893	O70443	Gnaz	0	Guanine nucleotide-binding protein G(z) subunit alpha	14687	Q542R8; Q91WM4; Q61637; O70442; KEGG::14687	0.0410238
107150	Q7M6Y3	Picalm	0	Phosphatidylinositol-binding clathrin assembly protein	233489	Q3TD51; Q3TS04; Q8BUF6; Q570Z8; Q811P1; Q921L0; Q8CIH8; Q8R0A9; Q8VDN5; Q8R3E1; KEGG::233489	0.0410238
64437	Q8BPM0	Daam1	0	Disheveled-associated activator of morphogenesis 1	208846	Q8BTF1; Q80Y68; Q3UHB4; Q6TAB8; Q6DFY0; Q9CQQ2; KEGG::208846	0.0410238
95641	Q9JM52	Mink1	0	Misshapen-like kinase 1	50932	G3X9G2; Q921M6; Q9JM92; Q5SXG2; Q5SXG3; Q7TT13; KEGG::50932	0.0410238
47864	Q9QYB5	Add3	0	Gamma-adducin	27360	Q8BM29; Q9QYB6; Q9D2M5; Q3UNK1; Q8JZT6; KEGG::27360	0.0410238
121662	P25444	Rps2	0	40S ribosomal protein S2	16898	Q58EU3; KEGG::16898	0.0410238
233504	Q8BMS1	Hadha	0	Trifunctional enzyme subunit alpha, mitochondrial; Long-chain enoyl-CoA hydratase; Long chain 3-hydroxyacyl-CoA dehydrogenase	97212	Q5U5Y5; Q3TCY3; Q8QZU4; KEGG::97212	0.0410238
127482	Q8K0Z5; Q58E70; P21107	Tpm3	0	Tropomyosin alpha-3 chain	59069	Q09021; Q60606; Q8C7C3; Q9EPW3; Q80SW6; KEGG::59069	0.0410238
275833	Q8C419	Gpr158	0	Probable G-protein coupled receptor 158	241263	B1AWY4; Q8CHB0; KEGG::241263	0.0410238
106640	Q61361	Bcan	0	Brevican core protein	12032	Q80WT7; Q3TSQ8; KEGG::12032	0.0410238
226536	Q9QYJ0	Dnaja2	0	DnaJ homolog subfamily A member 2	56445	KEGG::56445	0.0410238
89275	Q61595	Ktn1	0	Kinectin	16709	Q8CG59; Q8BG49; Q8CG61; Q8CG60; Q8CG63; Q8CG62; Q8CG54; Q8CG55; Q8CG56; Q8CG57; Q8BHM8; Q8CG51; Q8CG52; Q8CG53; F8VQC7; Q8CG58; Q8BHF4; Q8C9Y5; KEGG::16709	0.0410238
72975	P17182; Q5FW97	Eno1	0	Alpha-enolase	13806; 433182	Q9DCY7; Q5XJG8; Q5XKE1; Q99KT7; KEGG::433182; KEGG::13806	0.0410238
64255	Q5SQX6	Cyfip2	0	Cytoplasmic FMR1-interacting protein 2	76884	Q9R181; Q924D3; Q3UH21; Q6PGK0; Q3UHS8; Q8BSW0; Q8CHA9; KEGG::76884	0.0410238
100980	O88998	Olfm1	0	Noelin	56177	Q91XK8; A3KGE5; O88999; Q9QWQ9; Q8R357; O35429; G3X9Q7; Q9QWR0; KEGG::56177	0.0410238
179190	Q3UHL1	Camkv	0	CaM kinase-like vesicle-associated protein	235604	Q8VD20; KEGG::235604	0.0410238
117417	P14869	Rplp0	0	60S acidic ribosomal protein P0	11837	Q99L54; Q5M8R8; KEGG::11837	0.0410238
329981	O88951	Lin7b	0	Protein lin-7 homolog B	22342	KEGG::22342	0.0410238
47773	Q9R1V6	Adam22	0	Disintegrin and metalloproteinase domain-containing protein 22	11496	Q5TLJ6; Q5TLJ7; Q5TLJ4; Q5TLJ5; Q5TLJ2; Q5TLJ3; Q5TLJ0; Q5TLJ1; Q5TLJ8; Q5TLJ9; Q5TLK3; Q5TLK2; Q5TLK5; Q5TLK4; Q5TLK7; Q5TLK6; Q5TLK1; Q5TLK0; Q5TLI9; Q5TLI8; Q9R1V5; Q8BSF2; Q5TLK8; A4FUT9; D6QSS8; KEGG::11496	0.0410238
360568	Q8VEL2	Mtmr14	0	Myotubularin-related protein 14	97287	KEGG::97287	0.0410238
532965	Q9CWZ7	Napg	0	Gamma-soluble NSF attachment protein	108123	Q3TPT4; KEGG::108123	0.0410238
47604	Q91WC3	Acsl6	0	Long-chain-fatty-acid--CoA ligase 6	216739	Q5ICG5; Q5ICG4; Q80ZF1; Q8R1X1; Q5F2D0; KEGG::216739	0.0410238
206537	Q61301	Ctnna2	0	Catenin alpha-2	12386	Q6AXD1; Q3TY37; Q61300; KEGG::12386	0.0410238
103596	O35449	Prrt1	0	Proline-rich transmembrane protein 1	260297	A2CG20; KEGG::260297	0.0410238
223470	Q5U458	Dnajc11	0	DnaJ homolog subfamily C member 11	230935	Q8BP83; Q8C6U5; A2A8C9; Q8C1Z4; KEGG::230935	0.0410238
276717	Q64521	Gpd2	0	Glycerol-3-phosphate dehydrogenase, mitochondrial	14571	Q3UDY8; Q61507; Q3TK51; Q8CBX6; Q8K4U5; Q8VDT0; Q9ERP0; KEGG::14571	0.0410238
81123	P35802; Q8R1P3	Gpm6a	0	Neuronal membrane glycoprotein M6-a	234267	Q542P2; KEGG::234267	0.0410238
563136	Q8QZT1	Acat1	0	Acetyl-CoA acetyltransferase, mitochondrial	110446	Q3TE92; KEGG::110446	0.0410238
357314	Q7TT50	Cdc42bpb	0	Serine/threonine-protein kinase MRCK beta	217866	Q80W33; Q69ZR5; E9QK15; KEGG::217866	0.0410238
533874	Q6NZL0	Soga3	0	Protein SOGA3	67412	Q8BLM2; Q9CSN3; Q9CU45; KEGG::67412	0.0410238
382359	Q99PJ0	Ntm	0	Neurotrimin	-	-	0.0410238
540105	Q99JB2	Stoml2	0	Stomatin-like protein 2	66592	Q9DCG8; KEGG::66592	0.0410238
590633	P50516	Atp6v1a	0	V-type proton ATPase catalytic subunit A	11964	Q8CHX2; Q3U5W3; Q3US31; Q3TKS0; Q3U777; Q3UDZ9; KEGG::11964	0.0410238
296893	Q8K0U4	Hspa12a	0	Heat shock 70 kDa protein 12A	73442	Q8CHF6; Q3UQZ8; KEGG::73442	0.0410238
178270	Q61290	Cacna1e	0	Voltage-dependent R-type calcium channel subunit alpha-1E	-	-	0.0410238
236274	Q8BG67	Efr3a	0	Protein EFR3 homolog A	76740	Q922I2; Q6ZQI4; Q8C0Q0; Q8BXQ7; KEGG::76740	0.0410238
72617	Q9CRD2	Emc2	0	ER membrane protein complex subunit 2	66736	Q6A0D1; Q925K1; KEGG::66736	0.0410238
66024	Q5PR73	Diras2	0	GTP-binding protein Di-Ras2	68203	Q3UWU7; KEGG::68203	0.0410238
126839	P42932	Cct8	0	T-complex protein 1 subunit theta	12469	Q8BVY8; Q3UL22; KEGG::12469	0.0410238
144047	Q9ESW4	Agk	0	Acylglycerol kinase, mitochondrial	69923	Q9D087; KEGG::69923	0.0410238
121867	P62702	Rps4x	0	40S ribosomal protein S4, X isoform	20102	Q14727; P12631; P55831; Q545X8; Q9CXN0; P12750; P27576; KEGG::20102	0.0410238
93387	Q8R001	Mapre2	0	Microtubule-associated protein RP/EB family member 2	212307	Q3UF61; Q8C177; Q8K109; E9Q6X0; Q8BLZ6; Q8BYR6; KEGG::212307	0.0410238
59993	P00405	mt-Co2; Mtco2	0	Cytochrome c oxidase subunit 2	17709	Q85K21; Q7JCZ1; KEGG::17709	0.0410238
522226	O08530	S1pr1	0	Sphingosine 1-phosphate receptor 1	13609	Q9R235; Q9DC35; KEGG::13609	0.0410238
77991	P62880	Gnb2	0	Guanine nucleotide-binding protein G(I)/G(S)/G(T) subunit beta-2	14693	P11016; Q3U9V4; P54312; KEGG::14693	0.0410238
93407	Q05512	Mark2	0	Serine/threonine-protein kinase MARK2	13728	Q8BR95; E9PWB5; E9QMP6; Q6PDR4; Q3T9L3; Q3T9A3; KEGG::13728	0.0410238
245183	Q9D4H1	Exoc2	0	Exocyst complex component 2	66482	KEGG::66482	0.0410238
113623	O54829	Rgs7	0	Regulator of G-protein signaling 7	24012	E9QLB9; Q80XD3; KEGG::24012	0.0410238
149471	Q8R2R9	Ap3m2	0	AP-3 complex subunit mu-2	64933	Q3UYJ3; Q923G7; KEGG::64933	0.0410238
51486	Q80Z10	Astn2	0	Astrotactin-2	56079	Q6A031; Q811X9; E9Q8T4; Q811Y0; Q811Y1; Q811Y2; KEGG::56079	0.0410238
223636	O08749	Dld	0	Dihydrolipoyl dehydrogenase, mitochondrial	13382	Q3U5W5; Q3UWP7; Q99LD3; Q3TG55; KEGG::13382	0.0410238
72616	Q8C7X2	Emc1	0	ER membrane protein complex subunit 1	230866	A2AMV0; Q8K3W8; Q6ZQJ4; B2RTJ5; Q3TCG4; KEGG::230866	0.0410238
374178	Q9DC69	Ndufa9	0	NADH dehydrogenase [ubiquinone] 1 alpha subcomplex subunit 9, mitochondrial	66108	Q99JP9; Q6GTD3; KEGG::66108	0.0410238
67175	Q9Z218	Dpp6	0	Dipeptidyl aminopeptidase-like protein 6	13483	Q3TY19; E9PWX1; Q5U4C2; Q80VM5; Q9QWW2; Q9Z219; KEGG::13483	0.0410238
126493	Q9Z1G4	Atp6v0a1	0	V-type proton ATPase 116 kDa subunit a isoform 1	11975	A2A5A2; A2A5A0; A2A5A1; Q9JHJ4; Q9JL14; Q9JL13; Q3TXT5; Q3TY98; KEGG::11975	0.0410238
110664	Q9R0N7	Syt7	0	Synaptotagmin-7	54525	A4QPF1; Q8CF96; E9PZA8; KEGG::54525	0.0410238
106554	Q8C437	Pex5l	0	PEX5-related protein	58869	F8SLQ6; F8SLQ3; Q9JMB9; F8SLP9; Q9DAA1; Q8CA31; KEGG::58869	0.0410238
65384	Q62167	Ddx3x	0	ATP-dependent RNA helicase DDX3X	13205	O09143; Q3TQX5; O09060; KEGG::13205	0.0410238
122399	P62242	Rps8	0	40S ribosomal protein S8	20116; 100040298	Q8C2G6; P09058; Q497E9; KEGG::20116; KEGG::100040298	0.0410238
117148	P47962	Rpl5	0	60S ribosomal protein L5	100503670	Q58EU6; Q9CR19; KEGG::100503670	0.0410238
189160	Q9CRB9	Chchd3	0	Coiled-coil-helix-coiled-coil-helix domain-containing protein 3, mitochondrial	66075	KEGG::66075	0.0410238
65912	Q99LB2	Dhrs4	0	Dehydrogenase/reductase SDR family member 4	28200	Q9EQU4; Q3UIB5; G3X8V7; Q9D2U3; KEGG::28200	0.0410238
51484	Q61137	Astn1	0	Astrotactin-1	11899	Q8CHH2; Q7TQG3; Q3UHD7; G5E8A1; Q505A0; KEGG::11899	0.0410238
275743	O88630	Gosr1	0	Golgi SNAP receptor complex member 1	53334	Q91VU9; KEGG::53334	0.0410238
93051	Q9CR62	Slc25a11	0	Mitochondrial 2-oxoglutarate/malate carrier protein	67863	Q5SX53; KEGG::67863	0.0410238
565581	Q9DCD5	Tjap1	0	Tight junction-associated protein 1	74094	Q8R5I2; Q8CFL7; KEGG::74094	0.0410238
368088	Q6URW6	Myh14	0	Myosin-14	71960	Q80ZE6; B3F3T1; Q80V64; KEGG::71960	0.0410238
245198	Q3TPX4	Exoc5	0	Exocyst complex component 5	105504	Q80VK3; KEGG::105504	0.0410238
566960	Q9JKK7	Tmod2	0	Tropomodulin-2	50876	Q8BGX9; Q9CUK4; Q3UH50; Q9JLH9; KEGG::50876	0.0410238
95540	Q8VC42	3110002H16Rik; Mic1	0	Uncharacterized protein C18orf8 homolog	76482	Q3U4H5; Q3TWH4; O35606; Q3UMX3; KEGG::76482	0.0410238
126318	P97441	Slc30a3	0	Zinc transporter 3	22784	P97511; Q6NZC3; Q3TMQ7; KEGG::22784	0.0410238
524472	Q8BRF7	Scfd1	0	Sec1 family domain-containing protein 1	76983	Q8K179; Q9CXR8; Q8BRZ2; KEGG::76983	0.0410238
136738	Q3UHJ0	Aak1	0	AP2-associated protein kinase 1	269774	Q80XP6; B2RUJ0; Q3TY53; Q6ZPZ6; KEGG::269774	0.0410238
105254	Q8C9H6	Strip2	0	Striatin-interacting proteins 2	320609	B2RW20; Q8C7A2; Q80TI6; Q3TQB7; KEGG::320609	0.0410238
333204	Q7TME0	Lppr4	0	Lipid phosphate phosphatase-related protein type 4	229791	Q8BV73; B2RQ15; Q8R3R6; Q8BXK2; Q6ZQA8; KEGG::229791	0.0410238
343537	Q9DCS3	Mecr	0	Trans-2-enoyl-CoA reductase, mitochondrial	26922	Q99L39; KEGG::26922	0.0410238
267355	O88741	Gdap1	0	Ganglioside-induced differentiation-associated protein 1	14545	Q8C7Q5; Q9CTN2; KEGG::14545	0.0410238
51543	O55143	Atp2a2	0	Sarcoplasmic/endoplasmic reticulum calcium ATPase 2	11938	Q9WUT5; Q5DTI2; Q9R2A9; KEGG::11938	0.0410238
528640	Q9R1T4	Sept6	0	Septin-6	56526	Q8C2L2; Q9CZ94; Q542H3; Q91XH2; A2A3V9; Q6A0C4; Q8C848; Q3TRH9; Q3TUA2; A2A3W0; KEGG::56526	0.0410238
596278	Q8R5H6	Wasf1	0	Wiskott-Aldrich syndrome protein family member 1	83767	Q91W51; Q9ERQ9; KEGG::83767	0.0410238
205271	Q62059	Vcan	0	Versican core protein	-	Q9CUU0; Q62058	0.0410238
65068	P48318	Gad1	0	Glutamate decarboxylase 1	14415	O08685; Q548L6; KEGG::14415	0.0410238
591250	Q8BVE3	Atp6v1h	0	V-type proton ATPase subunit H	108664	Q921X8; KEGG::108664	0.0410238
316252	A2CG49	Kalrn	0	Kalirin	545156	Q3TXY8; A2CG52; A2CG53; A2CG50; A2CG51; Q8C4Q2; Q3UTA5; Q8BTT9; Q9CVA9; Q3TYL1; B2RXR5; KEGG::545156	0.0410238
374331	Q91VD9	Ndufs1	0	NADH-ubiquinone oxidoreductase 75 kDa subunit, mitochondrial	227197	Q3UQ73; Q8BM16; KEGG::227197	0.0410238
51028	P61161	Actr2	0	Actin-related protein 2	66713	Q5SW83; O15142; Q6PI31; KEGG::66713	0.0410238
371499	Q9EPN1	Nbea	0	Neurobeachin	26422	Q9EPN0; Q9WVM9; Q8C931; Q9EPM9; KEGG::26422	0.0410238
374347	Q91WD5	Ndufs2	0	NADH dehydrogenase [ubiquinone] iron-sulfur protein 2, mitochondrial	226646	Q3U5Y9; Q3TNA8; Q3UJX7; Q99L23; KEGG::226646	0.0410238
335732	Q8BLK3	Lsamp	0	Limbic system-associated membrane protein	268890	KEGG::268890	0.0410238
375026	P06837	Gap43	0	Neuromodulin	14432	KEGG::14432	0.0410238
218767	Q91VR5	Ddx1	0	ATP-dependent RNA helicase DDX1	104721	Q3TU41; KEGG::104721	0.0410238
192611	Q8C5W0	Clmn	0	Calmin	94040	Q91XT7; Q91XU9; Q91V71; Q91XT8; KEGG::94040	0.0410238
542491	Q9JIS5	Sv2a	0	Synaptic vesicle glycoprotein 2A	64051	Q8R0R5; Q80TT0; KEGG::64051	0.0410238
161317	Q6PIC6	Atp1a3	0	Sodium/potassium-transporting ATPase subunit alpha-3	-	-	0.0410238
355251	Q922Q1	Marc2	0	MOSC domain-containing protein 2, mitochondrial	67247	KEGG::67247	0.0410238
65777	O70503	Hsd17b12	0	Estradiol 17-beta-dehydrogenase 12	56348	Q8CI39; Q3TID1; Q0VGQ1; Q3U7V9; Q542N3; KEGG::56348	0.0410238
102373	O08919	Numbl	0	Numb-like protein	18223	Q6NVG8; Q4QQQ2; Q3UH86; KEGG::18223	0.0410238
121724	P97351	Rps3a	0	40S ribosomal protein S3a	20091	Q564F3; KEGG::20091	0.0410238
590439	Q9QY76	Vapb	0	Vesicle-associated membrane protein-associated protein B	-	-	0.0410238
279058	P38647	Hspa9	0	Stress-70 protein, mitochondrial	15526	Q3V015; Q3UVN1; Q9CQ05; Q7TSZ0; Q3TW93; KEGG::15526	0.0410238
126487	Q5EBQ0; Q60931	Vdac3	0	Voltage-dependent anion-selective channel protein 3	22335	Q8BNG2; Q3TX38; KEGG::22335	0.0410238
278914	Q3UNH4	Gprin1	0	G protein-regulated inducer of neurite outgrowth 1	26913	Q9QZY2; Q6PGF9; KEGG::26913	0.0410238
456442	Q9CR57	Rpl14	0	60S ribosomal protein L14	67115	Q9D8Q1; KEGG::67115	0.0410238
341225	Q99MR8	Mccc1	0	Methylcrotonoyl-CoA carboxylase subunit alpha, mitochondrial	72039	Q3TGU0; Q9D8R2; KEGG::72039	0.0410238
117066	Q9D8E6	Rpl4	0	60S ribosomal protein L4	67891	Q9CY08; Q564E8; KEGG::67891	0.0410238
540741	Q9Z2I9	Sucla2	0	Succinyl-CoA ligase [ADP-forming] subunit beta, mitochondrial	20916	Q8BGS6; Q3TVH1; KEGG::20916	0.0410238
71571	Q9Z2H5	Epb4.1l1; Epb41l1	0	Band 4.1-like protein 1	13821	Q3UHP7; Q8C8P2; Q8K204; Q3U3L1; Q80U34; A2AUK5; KEGG::13821	0.0410238
107434	Q9QXS1; Q6S385	Plec	0	Plectin	18810	Q9QUT2; Q9QXR7; E9QN87; E9Q3W4; E9QQ00; Q9QXR1; Q9QXR0; E9Q153; Q9QXR2; Q6S384; Q6S387; Q9QXR6; Q6S389; Q6S388; Q9CS65; Q9QXR9; E9QPE8; E9QLJ5; E9QKX4; Q9QXR8; E9QMZ5; E9PY96; Q6S392; Q6S393; Q6S390; Q9QXQ8; Q9QXQ9; Q6S394; Q9QXS0; E9QL05; Q9QXS2; Q9QXS3; Q9QXR3; E9QK43; Q9QXR5; Q9QXR4; KEGG::18810	0.0410238
30324339	Q9CWC9	Krt42	0	-	-	-	0.0410238
127469	P80315	Cct4	0	T-complex protein 1 subunit delta	12464	Q564F4; KEGG::12464	0.0410238
577832	Q9D3A9	Ttyh1	0	Protein tweety homolog 1	57776	Q6P0A7; Q8BRL4; Q8C7M4; Q9D5D1; Q6L751; Q9EQN7; Q9ESC3; KEGG::57776	0.0410238
377002	O55126	Gbas	0	Protein NipSnap homolog 2	-	-	0.0410238
58856	Q06890	Clu	0	Clusterin; Clusterin beta chain; Clusterin alpha chain	12759	Q549A5; KEGG::12759	0.0410238
368082	O08638	Myh11	0	Myosin-11	-	O08639; Q64195; Q62462	0.0410238
99110	Q5SYD0	Myo1d	0	Unconventional myosin-Id	338367	Q5SSK7; Q3UG58; Q8BWY5; KEGG::338367	0.0410238
30304990	Q62079	Plp1	0	-	-	-	0.0410238
595402	P97390	Vps45	0	Vacuolar protein sorting-associated protein 45	22365	Q91VK9; KEGG::22365	0.0410238
241859	Q60902	Eps15l1	0	Epidermal growth factor receptor substrate 15-like 1	13859	Q3U7L9; Q8CB70; Q91WH8; Q3UIS9; Q8CB60; KEGG::13859	0.0410238
110236	A2A8L5	Ptprf	0	Receptor-type tyrosine-protein phosphatase F	19268	Q6PG86; Q3V0J9; Q9EQ17; KEGG::19268	0.0410238
30322080	Q922K6	Eif4b	0	-	-	-	0.0410238
184391	Q8BGU5	Ccny	0	Cyclin-Y	67974	Q8CI87; Q9CYN5; KEGG::67974	0.0410238
84663	Q9D0E1; Q3THB3	Hnrnpm	0	Heterogeneous nuclear ribonucleoprotein M	76936	Q570Z0; Q6P1B2; B8JK30; Q99JQ0; KEGG::76936	0.0410238
192569	Q922J3	Clip1	0	CAP-Gly domain-containing linker protein 1	56430	Q571L7; KEGG::56430	0.0410238
355093	Q80UM7	Mogs	0	Mannosyl-oligosaccharide glucosidase	57377	Q9Z2W5; KEGG::57377	0.0410238
341186	Q7TT18	Atf7ip	0	Activating transcription factor 7-interacting protein 1	54343	Q80ZK7; Q3UVK5; Q3UYZ7; Q8C4A1; Q9JK31; Q3TZW1; Q3TJ86; KEGG::54343	0.0410238
326295	Q9Z2I0	Letm1	0	LETM1 and EF-hand domain-containing protein 1, mitochondrial	56384	Q5PQC5; Q8CGJ3; Q7TMK8; Q80ZX6; Q8K5E5; KEGG::56384	0.0410238
550952	Q8CC35	Synpo	0	Synaptopodin	-	Q99JI0	0.0410238
205276	Q71M36	Cspg5	0	Chondroitin sulfate proteoglycan 5	29873	E9QN54; Q71M37; Q7TNT8; Q8BPJ5; Q9QY32; KEGG::29873	0.0410238
105216	Q91ZA3	Pcca	0	Propionyl-CoA carboxylase alpha chain, mitochondrial	110821	Q922N3; Q80VU5; Q3UGC8; KEGG::110821	0.0410238
81380	Q9Z2W9	Gria3	0	Glutamate receptor 3	53623	Q0VGS8; Q5DTJ0; A2VDF5; A2VDF4; KEGG::53623	0.0410238
379254	P97300	Nptn	0	Neuroplastin	20320	Q8C637; Q3U519; Q8C6H8; KEGG::20320	0.0410238
98408	O88441	Mtx2	0	Metaxin-2	53375	Q3TFR2; Q8C454; KEGG::53375	0.0410238
339621	Q7TSJ2	Map6	0	Microtubule-associated protein 6	17760	Q78DV4; Q78DV5; O70587; O70586; O55129; KEGG::17760	0.0410238
30297440	Q3UFQ5	Ttc7b	0	-	-	-	0.0410238
249481	P19096	Fasn	0	Fatty acid synthase; [Acyl-carrier-protein] S-acetyltransferase; [Acyl-carrier-protein] S-malonyltransferase; 3-oxoacyl-[acyl-carrier-protein] synthase; 3-oxoacyl-[acyl-carrier-protein] reductase; 3-hydroxyacyl-[acyl-carrier-protein] dehydratase; Enoyl-[acyl-carrier-protein] reductase; Oleoyl-[acyl-carrier-protein] hydrolase	14104	Q9EQR0; B1ATU8; Q6PB72; Q8C4Z0; KEGG::14104	0.0410238
91175	Q8JZS0	Lin7a	0	Protein lin-7 homolog A	108030	Q3TUM0; KEGG::108030	0.0410238
355711	Q9WV34	Mpp2	0	MAGUK p55 subfamily member 2	50997	Q3URK8; Q3TT52; B1AQF8; Q3T9W1; KEGG::50997	0.0410238
86964	Q9EPW0	Inpp4a	0	Type I inositol 3,4-bisphosphate 4-phosphatase	269180	D3YUD3; E9QAD0; Q8CBJ8; Q0VBQ7; KEGG::269180	0.0410238
490234	Q9DBG6	Rpn2	0	Dolichyl-diphosphooligosaccharide--protein glycosyltransferase subunit 2	20014	A2ACG6; Q3TKY0; Q91XH0; KEGG::20014	0.0410238
390285	Q60597	Ogdh	0	2-oxoglutarate dehydrogenase, mitochondrial	18293	Q8R3M2; Q5SVX7; Q3UDM7; Q5SVX9; Q8K0K7; Q91WP2; Q8K2Z3; Q80Y57; Q5DTI4; Q6PFZ2; KEGG::18293	0.0410238
65412	Q9CQ62	Decr1	0	2,4-dienoyl-CoA reductase, mitochondrial	67460	Q4FJK0; Q9DCI7; KEGG::67460	0.0410238
285704	O88703	Hcn2	0	Potassium/sodium hyperpolarization-activated cyclic nucleotide-gated channel 2	15166	O70506; KEGG::15166	0.0410238
390336	Q9D2G2	Dlst	0	Dihydrolipoyllysine-residue succinyltransferase component of 2-oxoglutarate dehydrogenase complex, mitochondrial	78920	Q4FK55; Q3UEA0; Q8CIE8; KEGG::78920	0.0410238
47775	Q9R1V7	Adam23	0	Disintegrin and metalloproteinase domain-containing protein 23	23792	Q5SRA0; Q8CC33; Q6QDZ0; Q6QDY9; KEGG::23792	0.0410238
192114	Q8BRT1	Clasp2	0	CLIP-associating protein 2	-	Q8CHE3; Q9DB80; Q99JI3	0.0410238
238099	Q9QXY6	Ehd3	0	EH domain-containing protein 3	57440	Q8K590; KEGG::57440	0.0410238
528320	Q8C1B7	Sept11	0	Septin-11	52398	Q6P2K5; Q5D0F0; Q3TBA0; Q6P6I0; Q3TC24; KEGG::52398	0.0410238
73965	O35250	Exoc7	0	Exocyst complex component 7	53413	Q542L0; Q8K121; Q3USE0; KEGG::53413	0.0410238
124736	O55100	Syngr1	0	Synaptogyrin-1	20972	Q9DCB0; Q3U6D7; Q543Y5; B9EI16; KEGG::20972	0.0410238
71842	Q9D8N0	Eef1g	0	Elongation factor 1-gamma	67160	Q9CRT5; Q9D004; Q920C5; Q4FZK2; Q9CSU3; KEGG::67160	0.0410238
392789	O54734	Ddost	0	Dolichyl-diphosphooligosaccharide--protein glycosyltransferase 48 kDa subunit	13200	Q8C4P7; KEGG::13200	0.0410238
30305630	Q63ZW9	Copa	0	-	-	-	0.0410238
55513	P47757; A2AMW0	Capzb	0	F-actin-capping protein subunit beta	12345	A2AMV5; A2AMV7; Q923G3; Q3TRH8; KEGG::12345	0.0410234
88307	Q9Z351	Kcnq2	0	Potassium voltage-gated channel subfamily KQT member 2	16536	Q8R498; Q3UTI0; Q9Z350; G3XA60; B7ZBV5; B7ZBV4; B7ZBV7; B7ZBV6; B7ZBV9; B7ZBV8; E9PZW1; G3UWC1; Q9QWN9; G5E900; Q9Z349; Q9Z348; Q9Z345; Q9Z344; Q9Z347; Q9Z346; Q9Z343; Q9Z342; KEGG::16536	0.0410233
51032	Q99JY9	Actr3	0	Actin-related protein 3	74117	Q3ULF7; Q9DC56; KEGG::74117	0.0410231
127385	P80314	Cct2	0	T-complex protein 1 subunit beta	12461	Q9R1U0; Q542X7; KEGG::12461	0.0410226
126583	P80318	Cct3	0	T-complex protein 1 subunit gamma	12462	Q3U4U6; KEGG::12462	0.0410226
87697	P11881	Itpr1	0	Inositol 1,4,5-trisphosphate receptor type 1	16438	Q8BQN0; Q8C8N0; Q99LG5; Q3UVA1; P20943; Q8C7X9; KEGG::16438	0.0410222
88821	Q61768	Kif5b	0	Kinesin-1 heavy chain	16573	Q5BL10; O08711; Q9CUT6; Q61580; KEGG::16573	0.0410217
188709	P63038	Hspd1	0	60 kDa heat shock protein, mitochondrial	15510	Q3UIP0; P19226; P19227; P97602; Q8C2C7; Q3KQP2; Q8VEF4; KEGG::15510	0.0410207
137628	Q5SWU9	Acaca	0	Acetyl-CoA carboxylase 1; Biotin carboxylase	107476	Q925C4; Q925C5; Q5SWU8; Q6PHL9; Q91VC8; A2A6H4; Q5SWU6; Q705X9; Q6JIZ1; Q705X8; Q5SWU7; KEGG::107476	0.0410206
48040	P51881	Slc25a5	0	ADP/ATP translocase 2	11740	Q545A2; Q61311; KEGG::11740	0.0410205
339003	P20917	Mag	0	Myelin-associated glycoprotein	17136	P16880; KEGG::17136	0.04102
78043	P62812	Gabra1	0	Gamma-aminobutyric acid receptor subunit alpha-1	14394	Q544F7; P18504; KEGG::14394	0.0410197
125777	O35526	Stx1a	0	Syntaxin-1A	20907	Q497P1; Q5D0A4; KEGG::20907	0.0410197
64947	O88485	Dync1i1	0	Cytoplasmic dynein 1 intermediate chain 1	13426	O88486; Q80W09; D6Q0F4; D6Q0F3; D3Z0M7; Q3TYJ3; KEGG::13426	0.0410189
123537	E9Q401	Ryr2	0	Ryanodine receptor 2	20191	Q80ZZ5; Q9ERN6; Q60835; Q62197; O70181; Q62174; KEGG::20191	0.0410188
93354	P14873	Map1b	0	Microtubule-associated protein 1B; MAP1B heavy chain; MAP1 light chain LC1	17755	E9QM11; Q8CFR9; Q3UF78; KEGG::17755	0.0410184
149457	O54774	Ap3d1	0	AP-3 complex subunit delta-1	11776	KEGG::11776	0.041018
75788	Q9JI19	Fibp	0	Acidic fibroblast growth factor intracellular-binding protein	58249	Q8K2D8; KEGG::58249	0.0410179
204829	Q60737	Csnk2a1	0	Casein kinase II subunit alpha	12995	Q8R0X4; KEGG::12995	0.0410178
407259	O70161	Pip5k1c	0	Phosphatidylinositol 4-phosphate 5-kinase type-1 gamma	18717	Q80TW9; Q8VCU5; Q505A1; KEGG::18717	0.0410175
147773	Q7TQF7	Amph	0	Amphiphysin	218038	Q8R1C4; KEGG::218038	0.0410175
125344	Q80XU2; P05480	Src	0	Neuronal proto-oncogene tyrosine-protein kinase Src	20779	Q2M4I4; KEGG::20779	0.0410172
410233	P70207	Plxna2	0	Plexin-A2	18845	Q6PHN4; Q80TZ7; Q6NVE6; Q8R1I4; KEGG::18845	0.0410172
87949	Q922U2	Krt5	0	Keratin, type II cytoskeletal 5	110308	Q920F2; Q32P04; KEGG::110308	0.0410172
47645	P60710	Actb	0	Actin, cytoplasmic 1; Actin, cytoplasmic 1, N-terminally processed	11461	B2RRX1; P99021; Q3TI89; Q11211; P02570; P70514; Q64316; Q3TVP6; Q6ZWM3; KEGG::11461	0.0410163
47379	Q91V92	Acly	0	ATP-citrate synthase	104112	Q3V117; A2A4H2; KEGG::104112	0.0410163
109030	Q52KR3	Prune2	0	Protein prune homolog 2	353211	Q8BYM6; Q501M3; Q6A079; Q8BW65; Q8CA96; Q9D217; KEGG::353211	0.0410163
533011	Q78PY7	Snd1	0	Staphylococcal nuclease domain-containing protein 1	56463	Q922L5; Q9R0S1; Q3TT46; KEGG::56463	0.0410162
540490	O70439	Stx7	0	Syntaxin-7	-	-	0.0410158
296889	Q61699	Hsph1	0	Heat shock protein 105 kDa	15505	Q62579; Q62578; Q3UIY8; Q8C430; Q3TNS2; Q6A0A5; Q8VCW6; KEGG::15505	0.0410156
144587	Q9Z0X1	Aifm1	0	Apoptosis-inducing factor 1, mitochondrial	26926	B1AU24; KEGG::26926	0.0410156
320789	O88448	Klc2	0	Kinesin light chain 2	-	-	0.0410151
76217	O08917	Flot1	0	Flotillin-1	14251	Q540I4; KEGG::14251	0.0410148
77994	P62881-2; P62881	Gnb5	0	Guanine nucleotide-binding protein subunit beta-5	14697	Q91WB3; P54314; Q3UG14; O35354; KEGG::14697	0.0410147
66158	Q811D0; Q3UP61	Dlg1	0	Disks large homolog 1	13383	H7BWY4; D3Z3B8; Q8CGN7; Q6PGB5; Q62402; KEGG::13383	0.0410147
595976	O88384	Vti1b	0	Vesicle transport through interaction with t-SNAREs homolog 1B	-	-	0.0410146
206668	P49025	Cit	0	Citron Rho-interacting kinase	-	Q8CIJ1; O88528; Q3UM99; O88937; O88938	0.0410144
559122	P11983	Tcp1	0	T-complex protein 1 subunit alpha	21454	Q3U5T8; Q3TJ96; Q3UB80; Q3TKU1; Q3U7I8; P11984; Q3UE48; Q3UAA8; KEGG::21454	0.0410144
66712	O54946	Dnajb6	0	DnaJ homolog subfamily B member 6	23950	Q9QYI9; Q3UYT7; Q3TE94; Q99LA5; G3X8S5; Q3U6L0; Q3UNJ5; KEGG::23950	0.0410142
410231	P70206	Plxna1	0	Plexin-A1	18844	B2RQP7; Q5DTR0; KEGG::18844	0.0410142
268692	Q68FF6	Git1	0	ARF GTPase-activating protein GIT1	216963	KEGG::216963	0.0410139
289670	Q9JKY5	Hip1r	0	Huntingtin-interacting protein 1-related protein	29816	Q3UJ14; KEGG::29816	0.0410138
367756	Q9JMH9	Myo18a	0	Unconventional myosin-XVIIIa	360013	Q811D7; Q5SYP0; Q3UH48; Q5SYP1; Q3UV60; Q3TBB2; Q5SYN8; Q5SYN9; KEGG::360013	0.0410138
63293	P30999	Ctnnd1	0	Catenin delta-1	12388	E9Q986; Q8CHF8; Q80XQ4; Q3TSU9; KEGG::12388	0.0410138
59002	O88507; Q9D586	Cntfr	0	Ciliary neurotrophic factor receptor subunit alpha	12804	Q80T01; KEGG::12804	0.0410137
567778	Q9CZW5	Tomm70a	0	Mitochondrial import receptor subunit TOM70	28185	Q8BNI6; KEGG::28185	0.0410137
232491	Q9JHU4	Dync1h1	0	Cytoplasmic dynein 1 heavy chain 1	13424	E9QM71; KEGG::13424	0.0410136
324041	Q9JJK2	Lancl2	0	LanC-like protein 2	71835	KEGG::71835	0.0410136
374718	P97798	Neo1	0	Neogenin	-	-	0.0410136
71795	P10126; Q58E64	Eef1a1	0	Elongation factor 1-alpha 1	13627; 101056619	Q61511; Q8BVS8; Q6ZWN2; Q8BMB8; Q99KU5; KEGG::101056619; KEGG::13627	0.0410136
245212	Q6PGF7	Exoc8	0	Exocyst complex component 8	102058	KEGG::102058	0.0410136
103053	Q9WUN2	Tbk1	0	Serine/threonine-protein kinase TBK1	56480	Q9DC03; A1L361; Q9CT90; KEGG::56480	0.0410136
540422	Q9ER00	Stx12	0	Syntaxin-12	100226	Q3UIV9; Q921T9; KEGG::100226	0.0410135
66159	Q91XM9	Dlg2	0	Disks large homolog 2	23859	Q8BXK7; D3YWU0; F8VQM7; Q8BYG5; KEGG::23859	0.0410134
429400	O35295	Purb	0	Transcriptional activator protein Pur-beta	19291	KEGG::19291	0.0410129
528647	Q8CHH9	Sept8	0	Septin-8	20362	B1AQY7; Q80YC7; Q9ESF7; KEGG::20362	0.0410129
99246	P70670; Q60817	Naca	0	Nascent polypeptide-associated complex subunit alpha, muscle-specific form; Nascent polypeptide-associated complex subunit alpha	17938	Q4FZL8; Q3THR6; E9QMB1; KEGG::17938	0.0410126
565537	Q99KW9	Itfg1	0	T-cell immunomodulatory protein	71927	E9QQ11; Q9D6X1; KEGG::71927	0.0410121
46346	P62259	Ywhae	0	14-3-3 protein epsilon	22627	P42655; Q63631; P29360; Q5SS40; KEGG::22627	0.041012
195875	Q61330	Cntn2	0	Contactin-2	21367	Q6NZJ4; Q7TSJ5; KEGG::21367	0.0410113
536154	Q9ESJ4	Nckipsd	0	NCK-interacting protein with SH3 domain	80987	Q3UYF3; Q68G72; KEGG::80987	0.0410109
78554	P13020	Gsn	0	Gelsolin	227753	Q8R590; Q3UPB1; A2AL35; Q6PAC1; KEGG::227753	0.0410109
125289	Q62261	Sptbn1	0	Spectrin beta chain, non-erythrocytic 1	20742	Q8BQ35; Q3TEM7; Q3TZN6; Q8R1C2; Q5SQL8; Q5SQL9; Q3TTX2; A2AFU1; Q9QWJ7; KEGG::20742	0.0410109
47665	P57780	Actn4	0	Alpha-actinin-4	60595	Q3ULT2; KEGG::60595	0.0410103
413211	P62141	Ppp1cb	0	Serine/threonine-protein phosphatase PP1-beta catalytic subunit	19046	Q9DBY2; P37140; Q3TL90; Q3TBE5; Q542E7; Q8C285; KEGG::19046	0.0410102
73950	Q6KAR6	Exoc3	0	Exocyst complex component 3	211446	Q8K0E2; KEGG::211446	0.0410095
103595	P63321	Rala	0	Ras-related protein Ral-A	56044	P05810; A2CG14; KEGG::56044	0.0410095
106034	P39447	Tjp1	0	Tight junction protein ZO-1	21872	B9EHJ3; E9QK00; KEGG::21872	0.0410092
315147	Q9WUA3	Pfkp	0	6-phosphofructokinase type C	56421	Q8C5I6; Q3U4P1; Q9JI86; Q543K8; Q4KUG1; Q3U7G4; Q3TNA9; KEGG::56421	0.0410089
117286	P14148	Rpl7	0	60S ribosomal protein L7	19989	Q5M9N8; Q80UR0; KEGG::19989	0.0410089
234088	P62631	Eef1a2	0	Elongation factor 1-alpha 2	13628	P27706; KEGG::13628	0.0410089
71611	P43006	Slc1a2	0	Excitatory amino acid transporter 2	20511	O54687; A2APL8; O35877; O54686; A2APL7; Q3UYK6; KEGG::20511	0.0410086
51550	Q3UHH0; Q9R0K7	Atp2b2	0	Plasma membrane calcium-transporting ATPase 2	11941	O88863; Q3UHJ3; KEGG::11941	0.0410061
105523	Q3TML0; Q922R8	Pdia6	0	Protein disulfide-isomerase A6	71853	Q8BK54; KEGG::71853	0.0410061
563901	P01831	Thy1	0	Thy-1 membrane glycoprotein	21838	KEGG::21838	0.0410061
232848	Q9WV92	Epb41l3	0	Band 4.1-like protein 3	13823	Q9R102; Q69ZT8; KEGG::13823	0.0410061
73164	P08113	Hsp90b1	0	Endoplasmin	22027	Q3UAD6; P11427; KEGG::22027	0.0410056
599084	Q9EPK2	Rp2	0	Protein XRP2	19889	Q8BVQ8; Q8BZP9; Q8BLN8; KEGG::19889	0.0410053
88257	P63141	Kcna2	0	Potassium voltage-gated channel subfamily A member 2	16490	Q02010; P15386; B2RS05; Q8C8W4; KEGG::16490	0.0410045
48478	Q60823	Akt2	0	RAC-beta serine/threonine-protein kinase	11652	Q3TY95; KEGG::11652	0.0410041
374449	Q9D6J6	Ndufv2	0	NADH dehydrogenase [ubiquinone] flavoprotein 2, mitochondrial	72900	Q3U9L9; Q8K2L0; Q8BU07; KEGG::72900	0.0410037
87719	Q9Z0R4	Itsn1	0	Intersectin-1	16443	F8VQE5; E9PUZ2; Q8C4B5; Q6NZJ5; Q9R143; KEGG::16443	0.0410037
208375	Q9D0M3	Cyc1	0	Cytochrome c1, heme protein, mitochondrial	66445	Q3UAN2; Q3TDC5; Q63ZW4; Q9DCG0; KEGG::66445	0.0410035
126261	P80313	Cct7	0	T-complex protein 1 subunit eta	12468	Q3UIJ0; Q3TIJ7; Q3UDB1; KEGG::12468	0.0410034
296971	P17879	Hspa1b	0	Heat shock 70 kDa protein 1B	15511	Q61689; Q925V6; KEGG::15511	0.041003
210718	Q7TMB8	Cyfip1	0	Cytoplasmic FMR1-interacting protein 1	20430	Q8CE85; O88558; Q5DU50; Q99LY1; Q3U7Q7; Q7TSZ5; Q80VN6; KEGG::20430	0.0410028
361958	P47802	Mtx1	0	Metaxin-1	-	-	0.0410027
74060	P26040	Ezr	0	Ezrin	22350	Q9DCI1; Q80ZT8; Q8CBU4; Q3UL48; Q4KML7; KEGG::22350	0.0410018
419352	Q9R1P0	Psma4	0	Proteasome subunit alpha type-4	26441	Q3THT1; KEGG::26441	0.0410016
103485	Q9Z1N2	Orc1	0	Origin recognition complex subunit 1	18392	A2A8R3; Q3TPY7; Q3UR71; KEGG::18392	0.0410009
117258	P12970	Rpl7a	0	60S ribosomal protein L7a	27176	Q58ET1; Q91YM3; KEGG::27176	0.0410005
75619	P16879	Fes	0	Tyrosine-protein kinase Fes/Fps	14159	Q3TD20; Q8CGG9; Q62122; Q8CG02; KEGG::14159	0.0409982
106903	O35129	Phb2	0	Prohibitin-2	12034	O89075; Q61336; Q3V235; KEGG::12034	0.0409977
119060	Q91YQ5	Rpn1	0	Dolichyl-diphosphooligosaccharide--protein glycosyltransferase subunit 1	103963	Q5RKP4; Q3U985; Q8BMR3; KEGG::103963	0.0409973
105881	P58771	Tpm1	0	Tropomyosin alpha-1 chain	22003	E9Q450; P99034; E9Q452; Q545Y3; Q8BP43; P02558; P46902; B7ZNL3; G5E8R2; G5E8R1; G5E8R0; P19354; Q564G1; KEGG::22003	0.0409962
126294	Q8CH72	Trim32	0	E3 ubiquitin-protein ligase TRIM32	69807	Q3TLR3; Q8K055; KEGG::69807	0.0409961
317055	Q8BK63	Csnk1a1	0	Casein kinase I isoform alpha	-	Q64506; Q99LY3; Q3UIL0; Q80XI2	0.0409937
350201	Q8BG51	Rhot1	0	Mitochondrial Rho GTPase 1	59040	Q3UGU4; Q922N0; Q3TJB7; Q5SYC3; Q9JKB9; Q5SYC6; Q8BMH1; Q8BLW3; Q9D2R1; KEGG::59040	0.0409901
108774	P04925	Prnp	0	Major prion protein	19122	Q4FJQ7; KEGG::19122	0.0409872
108140	P63087	Ppp1cc	0	Serine/threonine-protein phosphatase PP1-gamma catalytic subunit	19047	Q6ZWM8; O09189; P37139; O09186; Q64679; KEGG::19047	0.0409869
413373	P63330	Ppp2ca	0	Serine/threonine-protein phosphatase 2A catalytic subunit alpha isoform	19052	P13353; Q5SNY5; O88591; KEGG::19052	0.0409866
408088	P42337	Pik3ca	0	Phosphatidylinositol 4,5-bisphosphate 3-kinase catalytic subunit alpha isoform	18706	Q0VGQ5; KEGG::18706	0.0409864
100360	P46935	Nedd4	0	E3 ubiquitin-protein ligase NEDD4	17999	Q8BGB3; Q3UZI2; B2RSC8; O08758; KEGG::17999	0.0409842
218862	Q61656	Ddx5	0	Probable ATP-dependent RNA helicase DDX5	-	E9Q105	0.0409841
375304	P08551	Nefl	0	Neurofilament light polypeptide	18039	Q8K0Z0; KEGG::18039	0.0409802
112133	P55258	Rab8a	0	Ras-related protein Rab-8A	17274	Q8VCF6; Q0PD50; KEGG::17274	0.0409799
91205	P60469	Ppfia3	0	Liprin-alpha-3	76787	Q9CWF5; B8QI35; KEGG::76787	0.0409798
88231	P11798; Q80TN1	Camk2a	0	Calcium/calmodulin-dependent protein kinase type II subunit alpha	12322	Q6ZWN4; Q61284; KEGG::12322	0.0409774
430861	Q8CI94	Pygb	0	Glycogen phosphorylase, brain form	110078	Q8K283; KEGG::110078	0.0409754
317072	Q9JMK2	Csnk1e	0	Casein kinase I isoform epsilon	27373	A8Y308; Q8R389; KEGG::27373	0.0409742
63695	P23242	Gja1	0	Gap junction alpha-1 protein	14609	Q544I7; Q8CE05; Q8C4N2; KEGG::14609	0.0409727
423147	O35593	Psmd14	0	26S proteasome non-ATPase regulatory subunit 14	59029	A2AR77; Q3UB50; Q9CZY6; KEGG::59029	0.0409707
65196	Q3TRF1; O08788	Dctn1	0	Dynactin subunit 1	13191	E9Q586; Q6NZM3; E9QLJ1; E9Q3M3; Q3TZG7; KEGG::13191	0.0409609
435299	Q9CZ13	Uqcrc1	0	Cytochrome b-c1 complex subunit 1, mitochondrial	22273	Q3TV75; Q9CWL6; KEGG::22273	0.0409596
106834	O55022	Pgrmc1	0	Membrane-associated progesterone receptor component 1	53328	Q3TXU8; Q99JN0; KEGG::53328	0.0409564
53565	Q61140	Bcar1	0	Breast cancer anti-estrogen resistance protein 1	12927	Q60869; E9QPG0; Q3TJP4; Q6PFF9; KEGG::12927	0.0409542
395069	P29341	Pabpc1	0	Polyadenylate-binding protein 1	18458	Q99L36; KEGG::18458	0.0409518
578622	Q9DBG9	Tax1bp3	0	Tax1-binding protein 3	76281	B2KGB7; KEGG::76281	0.040924
54461	P36895	Bmpr1a	0	Bone morphogenetic protein receptor type-1A	12166	Q53Z43; KEGG::12166	0.040924
256986	O08696	Foxm1	0	Forkhead box protein M1	-	-	0.040924
441133	Q8BP92	Rcn2	0	Reticulocalbin-2	26611	O70341; A2RT07; KEGG::26611	0.0409207
117038	P62991; P62984; Q66JP1	Uba52	0	Ubiquitin-60S ribosomal protein L40; Ubiquitin; 60S ribosomal protein L40	22186	Q9ET23; Q91888; Q64223; Q9ET24; Q62317; Q9CZM0; Q9D8D9; Q9Z0H9; Q91887; Q9CXY4; P02248; P02249; Q8VCH1; Q29120; P02250; Q9D1R5; KEGG::22186	0.0409198
161477	Q925I1	Atad3	0	ATPase family AAA domain-containing protein 3	108888	Q8C6C6; A2AD89; Q3UE74; Q3TA78; Q69ZM7; KEGG::108888	0.0408898
128622	O88466	Zfp106; Znf106	0	Zinc finger protein 106	20402	A2AKH3; Q792M1; Q8CDZ8; Q8R3I4; O88465; O55185; O88467; Q792P4; Q9ESU3; Q8C235; KEGG::20402	0.0408818
238107	Q9Z148	Ehmt2	0	Histone-lysine N-methyltransferase EHMT2	110147	A2CG73; A2CG75; Q9Z149; Q8K4R6; Q8K4R7; Q6PE08; KEGG::110147	0.040872
123719	P16014	Chgb	0	Secretogranin-1; CCB peptide	12653	Q3TY66; KEGG::12653	0.0408657
195026	P26339	Chga	0	Chromogranin-A; Pancreastatin; Beta-granin; WE-14	12652	KEGG::12652	0.0408657
87134	P70671	Irf3	0	Interferon regulatory factor 3	54131	Q3U9K6; KEGG::54131	0.0408619
103448	Q9QY24; A2APF7	Zbp1	0	Z-DNA-binding protein 1	58203	Q8VE02; Q9D8B9; KEGG::58203	0.0408619
413204	P62137	Ppp1ca	0	Serine/threonine-protein phosphatase PP1-alpha catalytic subunit	19045	P22802; Q9Z1G2; Q3U7G7; P20653; P08129; KEGG::19045	0.0408538
126378	Q9EQH3	Vps35	0	Vacuolar protein sorting-associated protein 35	65114	Q61123; Q3TRJ1; KEGG::65114	0.0408487
299045	P63017	Hspa8	0	Heat shock cognate 71 kDa protein	15481	P12225; Q3U9B4; Q3U7E2; Q62373; Q3U7D7; Q3U6R0; P08109; Q5FWJ6; Q62374; Q3U9G0; Q3U764; Q3UGM0; Q6NZD0; Q62375; KEGG::15481	0.0408464
148562	Q8C8R3	Ank2	0	Ankyrin-2	109676	Q6PCN2; Q3V2X0; Q80ZZ7; Q8BNC1; Q3TM62; Q8CCV0; Q8C445; KEGG::109676	0.0408191
333170	Q9DAX2	Ppap2c	0	Lipid phosphate phosphohydrolase 2	50784	Q9WUA4; KEGG::50784	0.0408152
333161	Q61469	Ppap2a	0	Lipid phosphate phosphohydrolase 1	19012	Q61690; Q8BPB8; Q6GT30; KEGG::19012	0.0408152
30290336	Q0VGU4	Vgf	0	-	381677	KEGG::381677	0.0408152
108341	P24369	Ppib	0	Peptidyl-prolyl cis-trans isomerase B	19035	Q9DCY1; KEGG::19035	0.0408128
64439	P97318	Dab1	0	Disabled homolog 1	13131	A2A967; A2A966; A2A965; A2A964; A2A963; P97316; P97317; Q9DAP9; B2RRQ8; A2A970; KEGG::13131	0.0408063
540069	Q7TNL3	Stk40	0	Serine/threonine-protein kinase 40	74178	Q8BKT1; Q811D6; B1AW01; Q9D7K3; Q3U3G3; KEGG::74178	0.0407989
305282	P63242	Eif5a	0	Eukaryotic translation initiation factor 5A-1	276770	Q9D0G2; Q16182; Q5NCX0; P10159; Q78NR3; KEGG::276770	0.0407969
47662	Q9JI91	Actn2	0	Alpha-actinin-2	11472	G3UW84; Q5FW75; KEGG::11472	0.0407911
134643	P63101	Ywhaz	0	14-3-3 protein zeta/delta	22631	Q3TSF1; P70197; P35215; Q5EBQ1; P97286; KEGG::22631	0.0407865
323352	P11627	L1cam	0	Neural cell adhesion molecule L1	-	-	0.0407861
49421	O35643	Ap1b1	0	AP-1 complex subunit beta-1	11764	Q922E2; Q3TXG4; Q8CC13; KEGG::11764	0.0407853
88215	P62482	Kcnab2	0	Voltage-gated potassium channel subunit beta-2	16498	P97381; Q64284; Q3UPV6; Q3U7L1; Q60942; KEGG::16498	0.0407853
245193	O35382	Exoc4	0	Exocyst complex component 4	20336	KEGG::20336	0.0407853
88335	P30275	Ckmt1	0	Creatine kinase U-type, mitochondrial	12716	Q545N7; KEGG::12716	0.0407853
141736	Q7TPR4	Actn1	0	Alpha-actinin-1	109711	KEGG::109711	0.0407853
123064	Q8K0T0	Rtn1	0	Reticulon-1	104001	Q4FJL2; Q8K4S4; Q7M6W1; KEGG::104001	0.0407853
374188	Q99LC3	Ndufa10	0	NADH dehydrogenase [ubiquinone] 1 alpha subcomplex subunit 10, mitochondrial	67273	Q9CW21; Q3UKK0; Q8BL57; KEGG::67273	0.0407853
550943	Q8CHC4	Synj1	0	Synaptojanin-1	-	-	0.0407852
194983	Q8BH59	Slc25a12	0	Calcium-binding mitochondrial carrier protein Aralar1	78830	A2BFG0; KEGG::78830	0.0407852
65811	P26443	Glud1	0	Glutamate dehydrogenase 1, mitochondrial	14661	Q8C273; Q3TSQ7; KEGG::14661	0.0407852
145293	Q8R0Y6	Aldh1l1	0	Cytosolic 10-formyltetrahydrofolate dehydrogenase	107747	KEGG::107747	0.0407852
590871	Q9Z1G3	Atp6v1c1	0	V-type proton ATPase subunit C 1	66335	Q91Z42; KEGG::66335	0.0407852
88002	P12382	Pfkl	0	6-phosphofructokinase, liver type	18641	Q8VDX7; Q8CD98; KEGG::18641	0.0407852
590715	P62814	Atp6v1b2	0	V-type proton ATPase subunit B, brain isoform	11966	Q3TG74; Q3U7C8; Q3TL62; P50517; Q3U9Z0; Q3TVK6; Q3U791; Q3UAW7; Q3TWR0; O09045; KEGG::11966	0.0407852
275378	P08752	Gnai2	0	Guanine nucleotide-binding protein G(i) subunit alpha-2	14678	Q3TXK7; Q6P1C0; KEGG::14678	0.0407852
234390	P58252	Eef2	0	Elongation factor 2	13629	Q544E4; KEGG::13629	0.0407852
390388	Q8BMF4	Dlat	0	Dihydrolipoyllysine-residue acetyltransferase component of pyruvate dehydrogenase complex, mitochondrial	235339	Q8R339; Q91ZB1; Q8K2G8; KEGG::235339	0.0407852
315010	P47857	Pfkm	0	6-phosphofructokinase, muscle type	18642	Q543L1; Q9JK94; O35513; KEGG::18642	0.0407852
191459	Q9CZU6	Cs	0	Citrate synthase, mitochondrial	12974	Q3UDP3; KEGG::12974	0.0407852
103013	P35486	Pdha1	0	Pyruvate dehydrogenase E1 component subunit alpha, somatic form, mitochondrial	18597	Q3UFJ3; KEGG::18597	0.0407852
233512	Q99JY0	Hadhb	0	Trifunctional enzyme subunit beta, mitochondrial; 3-ketoacyl-CoA thiolase	231086	Q8BJM0; Q8BJI5; Q8BK52; Q3TEH9; KEGG::231086	0.0407852
405711	P67778	Phb	0	Prohibitin	18673	Q3UB75; Q5SQG4; P24142; KEGG::18673	0.0407852
110747	O55131	Sept7	0	Septin-7	235072	E9Q9F5; E9Q1G8; KEGG::235072	0.0407852
181490	P51637	Cav3	0	Caveolin-3	12391	KEGG::12391	0.0407851
66162	Q52KF7; P70175	Dlg3	0	Disks large homolog 3	53310	Q80TH1; A2BEE9; A2BEF2; A2BEF1; KEGG::53310	0.0407849
192531	Q68FD5	Cltc	0	Clathrin heavy chain 1	67300	KEGG::67300	0.0407849
78574	Q8BUV3	Gphn	0	Gephyrin; Molybdopterin adenylyltransferase; Molybdopterin molybdenumtransferase	268566	A0JNY3; E9QKJ1; KEGG::268566	0.0407846
49433	Q6PEE6; P17427	Ap2a2	0	AP-2 complex subunit alpha-2	11772	Q8C2J5; Q921V0; Q69ZW4; KEGG::11772	0.0407844
232562	P39053	Dnm1	0	Dynamin-1	13429	A2AN51; A2AN50; Q9QXX1; A2AN55; A2AN54; Q6PDM5; Q3UNM1; Q9CSY7; Q61360; Q8JZZ4; Q61358; Q5DTN7; Q61359; KEGG::13429	0.040784
30327370	Q9QZ83	Actg1	0	-	-	-	0.0407831
65200	Q99KJ8	Dctn2	0	Dynactin subunit 2	69654	Q3TPZ5; KEGG::69654	0.0407787
122523	P46096	Syt1	0	Synaptotagmin-1	20979	H6RXZ1; KEGG::20979	0.0407785
149206	P48036	Anxa5	0	Annexin A5	11747	Q3U5X4; Q99LA1; Q3UGV0; Q3U8K1; Q3U5Q1; KEGG::11747	0.0407755
271906	P15105	Glul	0	Glutamine synthetase	14645	Q64432; Q3TRK7; Q91VC6; KEGG::14645	0.0407698
560063	Q01853	Vcp	0	Transitional endoplasmic reticulum ATPase	269523	Q3TIM2; Q8BSR6; Q3TFH9; Q6PI18; Q8CEG4; Q3TXN9; KEGG::269523	0.0407654
55342	P35564	Canx	0	Calnexin	12330	Q5SUC3; KEGG::12330	0.0407553
99692	P13595	Ncam1	0	Neural cell adhesion molecule 1	17967	Q61950; Q8BQ96; Q8C4B2; Q61949; E9Q589; Q6LBU8; P13594; E9QB01; Q9R2A7; Q921P2; KEGG::17967	0.0407534
195872	P12960	Cntn1	0	Contactin-1	12805	Q8BR42; Q6NXV7; Q8C6A0; KEGG::12805	0.0407534
100484	Q810U3	Nfasc	0	Neurofascin	269116	E9PW06; E9Q171; Q6ZQ54; Q6P6Q1; KEGG::269116	0.0407534
134937	Q76MZ3	Ppp2r1a	0	Serine/threonine-protein phosphatase 2A 65 kDa regulatory subunit A alpha isoform	51792	KEGG::51792	0.0407487
55324	P14211	Calr	0	Calreticulin	12317	Q3TVD2; B2MWM9; KEGG::12317	0.0407454
48653	A6ZI44; P05064	Aldoa	0	Fructose-bisphosphate aldolase A	11674	Q5FWB7; KEGG::11674	0.0407428
58953	P16330	Cnp	0	2',3'-cyclic-nucleotide 3'-phosphodiesterase	12799	Q8C7C9; Q3TYL9; Q3TYV5; Q61424; Q91V42; Q923F3; KEGG::12799	0.0407399
128755	P63044	Vamp2	0	Vesicle-associated membrane protein 2	22318	Q64357; Q8CHR4; KEGG::22318	0.0407353
81432	P20029	Hspa5	0	78 kDa glucose-regulated protein	14828	Q61630; Q3UFF2; Q3U7T8; O35642; A2AUF6; KEGG::14828	0.0407337
55184	P15116	Cdh2	0	Cadherin-2	12558	Q8BSI9; Q64260; Q6GU11; Q3UIC2; KEGG::12558	0.0407307
104912	Q8VI36	Pxn	0	Paxillin	19303	F8VQ28; Q3TB62; Q8VI37; Q3TZQ6; Q3UG90; KEGG::19303	0.0407296
206546	Q02248	Ctnnb1	0	Catenin beta-1	12387	Q922W1; Q9D335; KEGG::12387	0.0407251
110833	Q8QZR3	Ces2a	0	-	102022	E9Q3D0; Q3TMR2; KEGG::102022	0.0407245
400058	Q8R1G6	Pdlim2	0	PDZ and LIM domain protein 2	213019	KEGG::213019	0.0407061
232778	Q9Z2R9	Eif2ak1	0	Eukaryotic translation initiation factor 2-alpha kinase 1	15467	Q8C024; Q8K123; Q2TA96; Q69ZK8; Q9CTP5; Q9D601; KEGG::15467	0.040705
558222	P68369	Tuba1a	0	Tubulin alpha-1A chain	22142	P02551; Q3TIW2; Q5XJF8; Q3ULN1; Q3TGF0; P05210; P05212; Q3TPJ1; KEGG::22142	0.0407048
101491	Q16656	NRF1	0	Nuclear respiratory factor 1	4899	Q15305; Q16656,Q9; Q96AN2; KEGG::4899	0.040684
108570	Q60676	Ppp5c	0	Serine/threonine-protein phosphatase 5	19060	O35299; G5E819; KEGG::19060	0.0406623
204854	P67871	Csnk2b	0	Casein kinase II subunit beta	13001	P07312; P13862; Q3TTJ7; KEGG::13001	0.040659
420579	P99026	Psmb4	0	Proteasome subunit beta type-4	19172	Q91VV7; Q3U0S0; Q3THI3; Q3THC0; Q3UVQ4; Q8BK27; Q62008; KEGG::19172	0.040659
419376	Q9QUM9	Psma6	0	Proteasome subunit alpha type-6	26443	Q3TT07; Q0VGS3; Q3U6Y2; KEGG::26443	0.040659
632703	Q9CX30	Yif1b	0	Protein YIF1B	77254	Q32M25; Q3UXJ5; KEGG::77254	0.0406571
127386	Q99PM9	Uck2	0	Uridine-cytidine kinase 2	80914	Q543C2; KEGG::80914	0.040616
110638	Q9JMA1	Usp14	0	Ubiquitin carboxyl-terminal hydrolase 14	59025	Q543U5; E9PYI8; Q9D0L0; Q923F2; KEGG::59025	0.0405837
303892	Q6ZWX6	Eif2s1	0	Eukaryotic translation initiation factor 2 subunit 1	13665	Q3TIQ0; KEGG::13665	0.0405778
598817	Q9CRT8	Xpot	0	Exportin-T	-	Q52KI1	0.0405726
150003	Q9WVM3	Anapc7	0	Anaphase-promoting complex subunit 7	56317	Q8BSR2; Q91W13; Q3UBM7; KEGG::56317	0.0405703
202662	Q6NVF9	Cpsf6	0	Cleavage and polyadenylation specificity factor subunit 6	432508	Q8BXI8; Q8BX86; KEGG::432508	0.04057
399992	P27773	Pdia3	0	Protein disulfide-isomerase A3	14827	Q3TIL2; Q3UZK8; Q99LF6; Q3TEI9; Q8C2F4; KEGG::14827	0.0405689
593322	Q64727	Vcl	0	Vinculin	22330	Q922C5; Q8BP32; Q922D9; Q8BS46; KEGG::22330	0.0405686
182781	Q8R0K4	Ccdc137	0	Coiled-coil domain-containing protein 137	67291	Q3U0P6; KEGG::67291	0.0405679
30298664	Q3USP3	Dnajc21	0	-	-	-	0.0405679
103933	Q8CHY6; E9QMN5	Gatad2a	0	Transcriptional repressor p66 alpha	234366	Q8BTQ2; Q8VEC9; KEGG::234366	0.0405679
570286	Q80VI1	Trim56	0	E3 ubiquitin-protein ligase TRIM56	384309	Q8CAY0; KEGG::384309	0.0405679
171805	Q9CWI3	Bccip	0	BRCA2 and CDKN1A-interacting protein	66165	Q9D1E0; KEGG::66165	0.0405679
300218	Q7M6Y6	Heatr7b2	0	HEAT repeat-containing protein 7B2	223825	KEGG::223825	0.0405679
86035	P58044	Idi1	0	Isopentenyl-diphosphate Delta-isomerase 1	319554	Q4FJU2; G3XA48; KEGG::319554	0.0405679
381817	Q8K4F6	Nsun5	0	Putative methyltransferase NSUN5	100609	Q3U0Q8; Q8C568; Q80WG3; KEGG::100609	0.0405679
212619	Q62426	Cstb	0	Cystatin-B	13014	Q3UAW2; KEGG::13014	0.0405679
162203	Q9CPX6	Atg3	0	Ubiquitin-like-conjugating enzyme ATG3	67841	Q3TXJ9; KEGG::67841	0.0405679
195808	Q8BQ47	Cnpy4	0	Protein canopy homolog 4	66455	Q8BTB1; Q8CCG0; Q8BT84; KEGG::66455	0.0405679
223093	Q8BTT6	Diexf	0	Digestive organ expansion factor homolog	215193	Q8VEC2; Q8BWJ1; KEGG::215193	0.0405679
521899	P62305	Snrpe	0	Small nuclear ribonucleoprotein E	20643	Q15498; P08578; KEGG::20643	0.0405679
335826	P62311	Lsm3	0	U6 snRNA-associated Sm-like protein LSm3	67678	Q9Y4Z1; KEGG::67678	0.0405679
480635	P99027	Rplp2	0	60S acidic ribosomal protein P2	67186	Q9CZJ8; Q9CQ99; Q3TKY3; KEGG::67186	0.0405679
158804	Q8C6B9	Rps19bp1	0	Active regulator of SIRT1	66538	Q2WFQ7; KEGG::66538	0.0405679
521955	Q9CPR1	Rwdd4	0	RWD domain-containing protein 4	192174	KEGG::192174	0.0405679
154182	Q9D0J4	Arl2	0	ADP-ribosylation factor-like protein 2	56327	Q9WUM1; KEGG::56327	0.0405679
405410	Q80UU9	Pgrmc2	0	Membrane-associated progesterone receptor component 2	70804	KEGG::70804	0.0405679
407830	Q9CWW6	Pin4	0	Peptidyl-prolyl cis-trans isomerase NIMA-interacting 4	69713; 628161	Q0VE57; KEGG::69713; KEGG::628161	0.0405679
423955	Q9CZH3	Psmg3	0	Proteasome assembly chaperone 3	66506	KEGG::66506	0.0405679
497187	Q9CYX7	Rrp15	0	RRP15-like protein	67223	Q922T8; Q9CWJ2; Q8BU28; Q9D8W8; KEGG::67223	0.0405679
295077	Q9Z130	Hnrpdl	0	Heterogeneous nuclear ribonucleoprotein D-like	-	Q9CT01	0.0405679
30298760	Q3UTE1	Gm4832	0	-	-	-	0.0405679
404054	O70591	Pfdn2	0	Prefoldin subunit 2	18637	Q8R0H2; KEGG::18637	0.0405679
65297	Q9CWS0	Ddah1	0	N(G),N(G)-dimethylarginine dimethylaminohydrolase 1	69219	Q3UF65; Q3UF01; KEGG::69219	0.0405679
525958	Q9D1M0	Sec13	0	Protein SEC13 homolog	110379	Q9D712; Q99M12; KEGG::110379	0.0405679
183372	Q9JIG7	Ccdc22	0	Coiled-coil domain-containing protein 22	54638	B1AVA1; Q8BYH4; KEGG::54638	0.0405679
392884	Q62422	Ostf1	0	Osteoclast-stimulating factor 1	20409	Q3UF05; KEGG::20409	0.0405679
30306288	Q68G59	Nup98	0	-	-	-	0.0405679
488832	Q9CX86	Hnrnpa0	0	Heterogeneous nuclear ribonucleoprotein A0	77134	KEGG::77134	0.0405679
580289	Q91WM3	Rrp9	0	U3 small nucleolar RNA-interacting protein 2	27966	Q8CFB7; KEGG::27966	0.0405679
408880	Q9R0E1	Plod3	0	Procollagen-lysine,2-oxoglutarate 5-dioxygenase 3	26433	Q542E0; Q9CYY9; KEGG::26433	0.0405679
522102	P50543	S100a11	0	Protein S100-A11	20195	Q545S1; KEGG::20195	0.0405679
577011	Q8QZY6	Tspan14	0	Tetraspanin-14	52588	KEGG::52588	0.0405679
359153	Q8BU85	Msrb3	0	Methionine-R-sulfoxide reductase B3, mitochondrial	320183	KEGG::320183	0.0405679
30313118	Q80ZM5	H1fx	0	-	243529	KEGG::243529	0.0405679
332814	P97873	Loxl1	0	Lysyl oxidase homolog 1	16949	Q99KX3; Q91ZY4; KEGG::16949	0.0405679
399783	Q8BVF2	Pdcl3	0	Phosducin-like protein 3	68833	Q9D0W3; Q99JX2; Q3TH06; KEGG::68833	0.0405679
374207	Q9ERS2	Ndufa13	0	NADH dehydrogenase [ubiquinone] 1 alpha subcomplex subunit 13	67184	Q9DC98; Q9DCA1; KEGG::67184	0.0405679
374169	Q9DCJ5	Ndufa8	0	NADH dehydrogenase [ubiquinone] 1 alpha subcomplex subunit 8	68375	A2AL45; KEGG::68375	0.0405679
281392	O08582	Gtpbp1	0	GTP-binding protein 1	14904	Q3UD96; Q545R1; Q3UGW6; Q80ZY5; KEGG::14904	0.0405679
507485	Q6ZWY3	Rps27l	0	40S ribosomal protein S27-like	67941	Q3UB68; KEGG::67941	0.0405679
522918	Q7TPE5	Slc7a6os	0	Probable RNA polymerase II nuclear localization protein SLC7A6OS	66432	KEGG::66432	0.0405679
489380	P62876	Polr2l	0	DNA-directed RNA polymerases I, II, and III subunit RPABC5	66491	Q3UF14; P52436; KEGG::66491	0.0405679
341558	Q8R3C0	Mcmbp	0	Mini-chromosome maintenance complex-binding protein	210711	D3Z3G1; KEGG::210711	0.0405679
560845	P21981	Tgm2	0	Protein-glutamine gamma-glutamyltransferase 2	21817	Q3TLV2; O88901; Q8C217; Q9R1F7; Q91VG9; KEGG::21817	0.0405679
246864	Q9DCL2	Fam96a	0	MIP18 family protein FAM96A	68250	Q9D171; Q3TD02; KEGG::68250	0.0405679
446659	Q9CQ71	Rpa3	0	Replication protein A 14 kDa subunit	68240	KEGG::68240	0.0405679
30298889	Q3UUE0	Ahnak2	0	-	-	-	0.0405679
489418	Q9D706	Rpap3	0	RNA polymerase II-associated protein 3	71919	KEGG::71919	0.0405679
378302	Q9CPT5	Nop16	0	Nucleolar protein 16	28126	Q8C2P2; Q921K0; KEGG::28126	0.0405679
141636	Q8BFZ3	Actbl2	0	Beta-actin-like protein 2	238880	KEGG::238880	0.0405679
533259	Q3TIX9	Usp39	0	U4/U6.U5 tri-snRNP-associated protein 2	28035	Q8BLI5; Q9CQR1; Q3TI55; Q8BZZ5; KEGG::28035	0.0405679
528725	Q99LS3	Psph	0	Phosphoserine phosphatase	100678	Q3TI16; Q5XHW3; KEGG::100678	0.0405679
116316	Q9JJ80	Rpf2	0	Ribosome production factor 2 homolog	67239	Q9CSY9; G3X926; Q8R3K6; Q9CQ34; Q9CYR9; KEGG::67239	0.0405679
350416	Q3THE2	Myl12b	0	Myosin regulatory light chain 12B	67938	Q9CQL8; Q3TVH2; KEGG::67938	0.0405679
566044	Q8R138	Tmem119	0	Transmembrane protein 119	231633	Q8BP14; KEGG::231633	0.0405679
196214	Q02788	Col6a2	0	Collagen alpha-2(VI) chain	12834	Q05505; Q8C972; Q8K229; KEGG::12834	0.0405679
171262	Q91YN9	Bag2	0	BAG family molecular chaperone regulator 2	213539	Q3UMR7; KEGG::213539	0.0405679
281222	Q8K297	Glt25d1	0	Procollagen galactosyltransferase 1	234407	Q3V3R5; Q6PGL1; KEGG::234407	0.0405679
523955	P70122	Sbds	0	Ribosome maturation protein SBDS	66711	Q3TG78; Q9CR18; KEGG::66711	0.0405679
242956	Q8BFZ9	Erlin2	0	Erlin-2	244373	Q8BML8; KEGG::244373	0.0405679
423654	Q9D600	Gins2	0	DNA replication complex GINS protein PSF2	272551	Q8BMT2; KEGG::272551	0.0405679
175524	Q91W92	Cdc42ep1	0	Cdc42 effector protein 1	104445	Q9D8M1; KEGG::104445	0.0405679
567027	Q8VBT0	Tmx1	0	Thioredoxin-related transmembrane protein 1	72736	Q3UCI8; Q9CSD5; KEGG::72736	0.0405679
521946	Q9CQK7	Rwdd1	0	RWD domain-containing protein 1	66521	KEGG::66521	0.0405679
159416	Q9DAP7	Asf1b	0	Histone chaperone ASF1B	66929	Q8BP41; Q9CTX3; KEGG::66929	0.0405679
392652	Q8CI95	Osbpl11	0	Oxysterol-binding protein-related protein 11	-	-	0.0405679
187031	Q9CXL3	-	0	Uncharacterized protein C7orf50 homolog	73212	G5E8F7; Q6PDQ0; KEGG::73212	0.0405679
518114	Q9CQE3	Mrps17	0	28S ribosomal protein S17, mitochondrial	66258	KEGG::66258	0.0405679
407231	Q91XU3	Pip4k2c	0	Phosphatidylinositol 5-phosphate 4-kinase type-2 gamma	117150	Q3UFU5; Q99K02; KEGG::117150	0.0405679
284538	Q8BHX1	Haus1	0	HAUS augmin-like complex subunit 1	225745	Q8R1M1; Q3UIH2; KEGG::225745	0.0405679
406011	Q9WV95	Phlda3	0	Pleckstrin homology-like domain family A member 3	27280	KEGG::27280	0.0405679
384417	Q9CQ48	Nudcd2	0	NudC domain-containing protein 2	52653	Q9CY63; Q9D0V4; Q8CD03; KEGG::52653	0.0405679
246671	Q9CR80	Fam32a	0	Protein FAM32A	67922	Q8K5E4; KEGG::67922	0.0405679
405903	P83870	Phf5a	0	PHD finger-like domain-containing protein 5A	68479	Q9UH06; Q3TQX7; KEGG::68479	0.0405679
581008	Q3UE37	Ube2z	0	Ubiquitin-conjugating enzyme E2 Z	268470	Q3U618; Q3TFZ8; Q8BVL2; Q7TMY6; A2A6M3; Q9DAU4; KEGG::268470	0.0405679
497338	Q9CSH3	Dis3	0	Exosome complex exonuclease RRP44	72662	Q8C074; Q6ZQ07; KEGG::72662	0.0405679
440934	P62878	Rbx1	0	E3 ubiquitin-protein ligase RBX1	56438	Q9Y254; Q9WUK9; Q9D1S2; Q8N6Z8; KEGG::56438	0.0405679
100802	Q9CXK8	Nip7	0	60S ribosome subunit biogenesis protein NIP7 homolog	66164	Q9D1B4; E9Q109; KEGG::66164	0.0405679
489683	Q7TND5	Rpf1	0	Ribosome production factor 1	70285	Q3TBS4; Q8K343; Q5EBN9; KEGG::70285	0.0405679
111147	Q68FL6	Mars	0	Methionine--tRNA ligase, cytoplasmic	216443	E9QB02; KEGG::216443	0.0405679
187230	Q0VG62	-	0	Uncharacterized protein C8orf59 homolog	-	-	0.0405679
281070	P48774	Gstm5	0	Glutathione S-transferase Mu 5	14866	Q545W5; KEGG::14866	0.0405679
320415	Q8K339	Kin	0	DNA/RNA-binding protein KIN17	16588	Q9CV58; KEGG::16588	0.0405679
252425	Q6P9Q4	Fhod1	0	FH1/FH2 domain-containing protein 1	234686	Q8BMK2; KEGG::234686	0.0405679
590517	P70460	Vasp	0	Vasodilator-stimulated phosphoprotein	22323	Q91VD2; Q3UDF1; Q3TAP0; Q9R214; Q3U0C2; Q3TCD2; KEGG::22323	0.0405679
243672	Q9R0P3	Esd	0	S-formylglutathione hydrolase	13885	Q9CWI4; Q80ZX4; KEGG::13885	0.0405679
447965	Q8K0Q5	Arhgap18	0	Rho GTPase-activating protein 18	73910	Q8R196; Q8BP03; KEGG::73910	0.0405679
229425	Q9QXB9	Drg2	0	Developmentally-regulated GTP-binding protein 2	13495	Q5SX94; KEGG::13495	0.0405679
581017	Q80U95	Ube3c	0	Ubiquitin-protein ligase E3C	100763	Q8BQZ6; Q8CDJ1; Q8C7W6; Q8VDL5; Q0VB95; KEGG::100763	0.0405679
558288	P68368	Tuba4a	0	Tubulin alpha-4A chain	22145	P05215; Q3TY31; KEGG::22145	0.0405679
207669	Q9JHS9	Cwc15	0	Spliceosome-associated protein CWC15 homolog	66070	Q3TH98; Q9CTH0; KEGG::66070	0.0405679
169430	P56135	Atp5j2	0	ATP synthase subunit f, mitochondrial	57423	Q3THX9; Q9JMF4; KEGG::57423	0.0405679
47194	Q4KML4	3110003A17Rik; Abracl	0	Costars family protein ABRACL	73112	C6EQJ5; E9QMV2; Q8CHQ7; KEGG::73112	0.0405679
378349	Q6DFW4	Nop58	0	Nucleolar protein 58	55989	Q8C8Y7; Q3UYX9; O70396; Q3UZA3; KEGG::55989	0.0405679
238847	Q8QZY1	Eif3l	0	Eukaryotic translation initiation factor 3 subunit L	223691	Q3THF8; Q91YE4; Q3TJ04; KEGG::223691	0.0405679
186865	O88271	Cfdp1	0	Craniofacial development protein 1	23837	O70565; Q9JMA5; KEGG::23837	0.0405679
438180	Q9CT10	Ranbp3	0	Ran-binding protein 3	71810	Q3U2G4; Q3UYG7; Q3TIS4; A6H6I9; KEGG::71810	0.0405679
568036	Q9JJ78	Pbk	0	Lymphokine-activated killer T-cell-originated protein kinase	52033	Q922V2; Q9D184; KEGG::52033	0.0405679
176633	Q6PGH1	Bud31	0	Protein BUD31 homolog	231889	KEGG::231889	0.0405679
350817	Q8K273	Mmgt1	0	Membrane magnesium transporter 1	236792	A7UH87; KEGG::236792	0.0405679
371413	Q8K224	Nat10	0	N-acetyltransferase 10	98956	Q3UE04; Q80VD3; Q6ZPJ7; Q8BW78; KEGG::98956	0.0405679
448302	Q62159	Rhoc	0	Rho-related GTP-binding protein RhoC	11853	Q3TUN0; KEGG::11853	0.0405679
394286	Q9DCC4	Pycrl	0	Pyrroline-5-carboxylate reductase 3	66194	Q9D0X2; Q8R0P9; KEGG::66194	0.0405679
372055	Q9CQ49	Ncbp2	0	Nuclear cap-binding protein subunit 2	68092	Q0VF93; Q3UI86; KEGG::68092	0.0405679
410344	P59708	Sf3b14	0	Pre-mRNA branch site protein p14	66055	Q3U9T9; KEGG::66055	0.0405679
522943	P04918	Saa3	0	Serum amyloid A-3 protein	20210	Q62201; KEGG::20210	0.0405679
171250	O54962	Banf1	0	Barrier-to-autointegration factor	23825	Q542E6; KEGG::23825	0.0405679
441010	Q8BK67	Rcc2	0	Protein RCC2	108911	Q6ZPQ0; A2AWQ3; KEGG::108911	0.0405679
317757	Q9DBP5	Cmpk1	0	UMP-CMP kinase	66588	Q8VD05; Q8BK17; Q9DCS7; KEGG::66588	0.0405679
185355	Q8JZM7	Cdc73	0	Parafibromin	214498	KEGG::214498	0.0405679
241839	Q9JIX0	Eny2	0	Enhancer of yellow 2 transcription factor homolog	223527	KEGG::223527	0.0405679
137258	Q8K268	Abcf3	0	ATP-binding cassette sub-family F member 3	27406	Q9JL49; KEGG::27406	0.0405679
249427	Q91VS8	Farp2	0	FERM, RhoGEF and pleckstrin domain-containing protein 2	227377	Q69ZZ0; Q3TAP2; E9QJS4; KEGG::227377	0.0405679
337409	Q08288	Lyar	0	Cell growth-regulating nucleolar protein	17089	Q9D9X2; KEGG::17089	0.0405679
303928	Q9CPN8	Igf2bp3	0	Insulin-like growth factor 2 mRNA-binding protein 3	140488	Q3UHZ6; Q8C2J9; KEGG::140488	0.0405679
335806	Q9D0R8	Lsm12	0	Protein LSM12 homolog	268490	A2AWS3; KEGG::268490	0.0405679
558605	Q9D1E6	Tbcb	0	Tubulin-folding cofactor B	66411	Q9CWR6; Q9DCZ6; KEGG::66411	0.0405679
245249	Q8BTW3	Exosc6	0	Exosome complex component MTR3	72544	Q9CSR7; KEGG::72544	0.0405679
116359	Q8R060	Zwilch	0	Protein zwilch homolog	68014	Q9D761; G3X9Z0; Q9D2E4; KEGG::68014	0.0405679
182739	Q9D8X2	Ccdc124	0	Coiled-coil domain-containing protein 124	234388	Q8C2T0; KEGG::234388	0.0405679
633942	Q9CQW1	Ykt6	0	Synaptobrevin homolog YKT6	56418	O88595; KEGG::56418	0.0405679
426565	P48759	Ptx3	0	Pentraxin-related protein PTX3	19288	Q8VDF1; KEGG::19288	0.0405679
110497	Q0VAV5	Rasal2	0	-	226525	E9PW37; KEGG::226525	0.0405679
177179	Q8K1A6	Cc2d1a	0	Coiled-coil and C2 domain-containing protein 1A	212139	Q2MJB5; Q8R3Z4; KEGG::212139	0.0405679
528704	Q61753	Phgdh	0	D-3-phosphoglycerate dehydrogenase	236539	Q3TEE5; Q75SV9; Q8C603; KEGG::236539	0.0405679
201225	P12787	Cox5a	0	Cytochrome c oxidase subunit 5A, mitochondrial	12858	Q9D2W1; KEGG::12858	0.0405679
158961	Q9JM76	Arpc3	0	Actin-related protein 2/3 complex subunit 3	56378	Q3TAT0; KEGG::56378	0.0405679
246706	Q921M7	Fam49b	0	Protein FAM49B	223601	KEGG::223601	0.0405679
275447	Q6PGG6	Gnl3l	0	Guanine nucleotide-binding protein-like 3-like protein	237107	KEGG::237107	0.0405679
522522	Q02614	Sap30bp	0	SAP30-binding protein	57230	Q8VDJ5; KEGG::57230	0.0405679
191356	P60824	Cirbp	0	Cold-inducible RNA-binding protein	12696	Q3V1A6; O09148; Q61413; O09069; KEGG::12696	0.0405679
580672	Q6ZWZ2	Ube2r2	0	Ubiquitin-conjugating enzyme E2 R2	67615	Q8VDE5; Q8BW18; KEGG::67615	0.0405679
30306488	Q6A062	Cep350	0	-	-	-	0.0405679
577731	Q3UDE2	Ttll12	0	Tubulin--tyrosine ligase-like protein 12	223723	Q7TPC3; KEGG::223723	0.0405679
531552	Q99LZ3	Gins4	0	DNA replication complex GINS protein SLD5; DNA replication complex GINS protein SLD5, N-terminally processed	109145	Q3TP06; KEGG::109145	0.0405679
75866	Q9CQ92	Fis1	0	Mitochondrial fission 1 protein	66437	G3X9U9; KEGG::66437	0.0405679
641531	O54692	Zw10	0	Centromere/kinetochore protein zw10 homolog	26951	Q921H3; Q3ULW1; Q3TIA5; KEGG::26951	0.0405679
578472	Q91YR1	Twf1	0	Twinfilin-1	19230	Q52L77; O09132; Q80X09; KEGG::19230	0.0405679
204531	Q9D735	-	0	Uncharacterized protein C19orf43 homolog	68544	Q9D1N3; KEGG::68544	0.0405679
202479	Q8WTY4	Ciapin1	0	Anamorsin	109006	Q8VC24; Q3UJW5; Q91W83; KEGG::109006	0.0405679
195797	Q9QXT0	Cnpy2	0	Protein canopy homolog 2	56530	Q3UBH8; KEGG::56530	0.0405679
473282	Q9D1R9	Rpl34	0	60S ribosomal protein L34	68436; 619547; 100043876	Q497V4; KEGG::100043876; KEGG::68436; KEGG::619547	0.0405679
308761	Q9JHU9	Isyna1	0	Inositol-3-phosphate synthase 1	71780	KEGG::71780	0.0405679
53450	Q922M3	Kctd10	0	BTB/POZ domain-containing adapter for CUL3-mediated RhoA degradation protein 3	330171	F8WGQ9; KEGG::330171	0.0405679
397731	O88554	Parp2	0	Poly [ADP-ribose] polymerase 2	11546	Q99N29; KEGG::11546	0.0405679
325397	P16045	Lgals1	0	Galectin-1	16852	P05163; Q9D0X0; Q4FZH4; P11946; P17601; Q99M27; KEGG::16852	0.0405679
217067	Q9CXV9	Dcun1d5	0	DCN1-like protein 5	76863	Q9CUS4; Q5XKI2; KEGG::76863	0.0405679
378237	Q9CQS2	Nop10	0	H/ACA ribonucleoprotein complex subunit 3	66181	KEGG::66181	0.0405679
528207	O08665	Sema3a	0	Semaphorin-3A	20346	Q62180; E9QK85; Q5BL08; Q62215; KEGG::20346	0.0405679
438115	Q8BHL4	Gprc5a	0	Retinoic acid-induced protein 3	-	Q8K1G5; Q8K067	0.0405679
350154	Q9D187	Fam96b	0	Mitotic spindle-associated MMXD complex subunit MIP18	68523	KEGG::68523	0.0405679
190171	Q8BJF9	Chmp2b	0	Charged multivesicular body protein 2b	68942	Q80UZ4; Q9CT65; KEGG::68942	0.0405679
423940	Q9JK23	Psmg1	0	Proteasome assembly chaperone 1	56088	Q8BU12; KEGG::56088	0.0405679
342020	P14152	Mdh1	0	Malate dehydrogenase, cytoplasmic	17449	Q80Y13; Q9DB45; Q3TP22; KEGG::17449	0.0405679
190889	Q99KN2	Ciao1	0	Probable cytosolic iron-sulfur protein assembly protein CIAO1	26371	Q9DCZ7; KEGG::26371	0.0405679
336698	Q6NSQ7	Ltv1	0	Protein LTV1 homolog	353258	Q9D0F5; KEGG::353258	0.0405679
489361	Q923G2	Polr2h	0	DNA-directed RNA polymerases I, II, and III subunit RPABC3	245841	Q3TT30; KEGG::245841	0.0405679
414528	Q8BVQ5	Ppme1	0	Protein phosphatase methylesterase 1	72590	Q3U392; Q9CSP7; Q3UJX8; Q91YR8; Q8K311; Q3UKE0; KEGG::72590	0.0405679
387610	Q8R4R6	Nup35	0	Nucleoporin NUP53	69482	A2ATJ3; Q9D7J2; KEGG::69482	0.0405679
410987	Q9CPS7	Pno1	0	RNA-binding protein PNO1	66249	KEGG::66249	0.0405679
547822	Q9CZD3	Gars	0	Glycine--tRNA ligase	353172	Q3TMM4; Q3UK01; Q8VC67; KEGG::353172	0.0405679
320312	Q6P9L6	Kif15	0	Kinesin-like protein KIF15	209737	O35065; Q70MX5; KEGG::209737	0.0405679
321184	Q8C3Y4	Kntc1	0	Kinetochore-associated protein 1	208628	Q6A0B3; KEGG::208628	0.0405679
494068	Q9CQH8	Rpp14	0	Ribonuclease P protein subunit p14	67053	KEGG::67053	0.0405679
119333	P61082	Ube2m	0	NEDD8-conjugating enzyme Ubc12	22192	Q8VC50; O76069; G5E919; KEGG::22192	0.0405679
596600	Q3TWF6	Wdr70	0	WD repeat-containing protein 70	-	-	0.0405679
58940	Q9CZT6	Cmss1	0	Protein CMSS1	66497	Q3UW28; Q9CY77; KEGG::66497	0.0405679
273534	Q9CQM9	Glrx3	0	Glutaredoxin-3	30926	Q5I0V8; Q9JLZ2; KEGG::30926	0.0405679
566845	Q9DBS1	Tmem43	0	Transmembrane protein 43	74122	KEGG::74122	0.0405679
152061	P84084	Arf5	0	ADP-ribosylation factor 5	11844	A2RTC5; P26437; KEGG::11844	0.0405679
580770	Q8C7R4	Uba6	0	Ubiquitin-like modifier-activating enzyme 6	231380	KEGG::231380	0.0405679
203949	Q9JM58	Crlf1	0	Cytokine receptor-like factor 1	12931	KEGG::12931	0.0405679
368613	Q9CQ25	Mzt2	0	Mitotic-spindle organizing protein 2	72083	KEGG::72083	0.0405679
375715	Q9D0T1	Nhp2l1	0	NHP2-like protein 1	20826; 100862468	O08754; Q3UY64; KEGG::20826; KEGG::100862468	0.0405679
533257	Q9Z315	Sart1	0	U4/U6.U5 tri-snRNP-associated protein 1	20227	Q9R270; Q8K155; Q9R1I9; KEGG::20227	0.0405679
633118	Q6PIU9	-	0	Uncharacterized protein FLJ45252 homolog	-	Q8BPJ9	0.0405679
532309	Q9R0P4	Smap	0	Small acidic protein	56372	KEGG::56372	0.0405679
533194	Q6PE01	Snrnp40	0	U5 small nuclear ribonucleoprotein 40 kDa protein	66585	Q9DCX3; Q3TEJ3; KEGG::66585	0.0405679
190341	Q9JKP8	Chrac1	0	Chromatin accessibility complex protein 1	93696	Q91VG2; KEGG::93696	0.0405679
110519	Q3TYX4	Mcc	0	-	328949	G3UW40; E9PWI3; KEGG::328949	0.0405679
183541	Q9JJ89	Ccdc86	0	Coiled-coil domain-containing protein 86	108673	Q8BGH9; Q8C2F2; KEGG::108673	0.0405679
408208	Q8K124	Plekho2	0	Pleckstrin homology domain-containing family O member 2	102595	Q3TCY2; Q8R140; Q3U4R2; Q8C1F2; KEGG::102595	0.0405679
532298	Q91VZ6	Smap1	0	Stromal membrane-associated protein 1	98366	Q497I6; Q68EF3; KEGG::98366	0.0405679
556686	P37804	Tagln	0	Transgelin	21345	Q545W0; KEGG::21345	0.0405679
372288	Q8BNY6	Ncs1	0	Neuronal calcium sensor 1	14299	A2AJ84; KEGG::14299	0.0405679
80755	Q922P9	Glyr1	0	Putative oxidoreductase GLYR1	74022	Q3TX02; Q9CYQ1; D3YYT1; KEGG::74022	0.0405679
580991	Q921J4	Ube2s	0	Ubiquitin-conjugating enzyme E2 S	77891	Q8CF67; Q3U4V7; KEGG::77891	0.0405679
556677	Q9WVA4	Tagln2	0	Transgelin-2	21346	Q91VU2; Q3TIB8; Q78ZX2; Q6A0C6; KEGG::21346	0.0405679
309786	Q9EPL8	Ipo7	0	Importin-7	233726	Q8BKD8; Q7TN09; Q7TQ63; Q8BYI0; KEGG::233726	0.0405679
190705	Q80UY1	-	0	UPF0586 protein C9orf41 homolog	67383	Q9CWF3; KEGG::67383	0.0405679
559104	P11031	Sub1	0	Activated RNA polymerase II transcriptional coactivator p15	20024	Q3UJR5; Q543N2; KEGG::20024	0.0405679
314620	Q8VDP4	-	0	DBIRD complex subunit KIAA1967 homolog	219158	Q8R3G6; Q8C0F0; Q8BWR5; Q6PIB1; KEGG::219158	0.0405679
474078	Q6ZWV7	Rpl35	0	60S ribosomal protein L35	66489	KEGG::66489	0.0405679
377852	Q8VI84	Noc3l	0	Nucleolar complex protein 3 homolog	57753	E9QQ46; Q9JKM3; KEGG::57753	0.0405679
295759	P62748	Hpcal1	0	Hippocalcin-like protein 1	53602	P35333; KEGG::53602	0.0405679
238275	Q3THJ3	Eif1ad	0	Probable RNA-binding protein EIF1AD	69860	Q9D8F9; Q8K1C2; KEGG::69860	0.0405679
395231	Q9CQX4	Paf	0	PCNA-associated factor	68026	Q4VAG2; Q9D0A5; Q9CZ17; KEGG::68026	0.0405679
532424	P62315	Snrpd1	0	Small nuclear ribonucleoprotein Sm D1	20641	Q3UYM0; P13641; KEGG::20641	0.0405679
30139893	A6H697	Kctd17	0	-	-	-	0.0405679
518711	P57784	Snrpa1	0	U2 small nuclear ribonucleoprotein A'	68981	Q3U7R8; Q9JKQ3; Q8K2W4; Q91YW1; KEGG::68981	0.0405679
190166	Q9DB34	Chmp2a	0	Charged multivesicular body protein 2a	68953	KEGG::68953	0.0405679
583533	P52760	Hrsp12	0	Ribonuclease UK114	15473	Q569N4; KEGG::15473	0.0405679
226544	Q9D832	Dnajb4	0	DnaJ homolog subfamily B member 4	67035	Q3TS92; Q9D9U2; KEGG::67035	0.0405679
243793	Q9DCW4	Etfb	0	Electron transfer flavoprotein subunit beta	110826	Q810V3; KEGG::110826	0.0405679
387634	Q8R480	Nup85	0	Nuclear pore complex protein Nup85	445007	A2A9W9; Q9CYI9; A2A9X0; KEGG::445007	0.0405679
368152	Q8CI43	Myl6b	0	Myosin light chain 6B	216459	KEGG::216459	0.0405679
559316	P63028	Tpt1	0	Translationally-controlled tumor protein	22070	Q3TMT0; P14701; Q3UAG7; Q3TWS8; Q569M9; Q3TWX0; KEGG::22070	0.0405679
136270	Q61838	A2m	0	Alpha-2-macroglobulin; Alpha-2-macroglobulin 165 kDa subunit; Alpha-2-macroglobulin 35 kDa subunit	11287	E9QPW0; Q6PEM2; Q60628; KEGG::11287	0.0405679
295090	Q00PI9	Hnrnpul2	0	Heterogeneous nuclear ribonucleoprotein U-like protein 2	68693	F8VPM4; KEGG::68693	0.0405679
46647	Q3V1L4	Nt5c2	0	Cytosolic purine 5'-nucleotidase	76952	Q6P223; G3X9J6; E9Q9M1; Q8BZ43; Q9D8G6; KEGG::76952	0.0405679
223451	Q99KV1	Dnajb11	0	DnaJ homolog subfamily B member 11	67838	A6X957; Q8BK79; Q543I7; Q8VCY1; Q8VHB1; KEGG::67838	0.0405679
190349	Q9D1P4	Chordc1	0	Cysteine and histidine-rich domain-containing protein 1	66917	Q9CSI5; KEGG::66917	0.0405678
199866	Q9JIF7	Copb1	0	Coatomer subunit beta	70349	Q3T9Y4; Q3TT72; Q3UE02; Q3U8G9; KEGG::70349	0.0405662
239097	P62869	Tceb2	0	Transcription elongation factor B polypeptide 2	67673	Q80W20; Q63529; KEGG::67673	0.0405634
258132	Q61553	Fscn1	0	Fascin	14086	Q05DK3; Q7TN32; O09099; Q80V75; O09156; KEGG::14086	0.0405633
218870	P54823	Ddx6	0	Probable ATP-dependent RNA helicase DDX6	13209	Q8BW68; Q3UFI3; O54979; KEGG::13209	0.0405633
335871	Q9CQQ8	Lsm7	0	U6 snRNA-associated Sm-like protein LSm7	66094	KEGG::66094	0.0405633
239103	P83940	Tceb1	0	Transcription elongation factor B polypeptide 1	67923; 101056616	Q63182; KEGG::101056616; KEGG::67923	0.0405633
175967	Q91VR8	Brk1	0	Protein BRICK1	101314	Q3TLB8; KEGG::101314	0.0405632
205135	Q8VBV7	Cops8	0	COP9 signalosome complex subunit 8	108679	Q3TRS9; Q8R4D2; Q80XF4; KEGG::108679	0.0405627
185248	Q61081	Cdc37	0	Hsp90 co-chaperone Cdc37	12539	Q3TGP0; KEGG::12539	0.0405596
641274	Q9Z0U1	Tjp2	0	Tight junction protein ZO-2	21873	Q8K210; KEGG::21873	0.0405595
231504	Q9Z1N5	Ddx39b	0	Spliceosome RNA helicase Ddx39b	53817	Q8HW97; KEGG::53817	0.0405592
550925	Q8BP47	Nars	0	Asparagine--tRNA ligase, cytoplasmic	70223	Q9CRY5; Q3T9A7; Q7TPX0; KEGG::70223	0.040555
267457	Q99PT1	Arhgdia	0	Rho GDP-dissociation inhibitor 1	192662	Q8BPI0; Q99KC4; Q5M9P6; KEGG::192662	0.0405549
283169	P43274	Hist1h1e	0	Histone H1.4	50709	Q5EBH3; KEGG::50709	0.0405546
582739	Q922Y1	Ubxn1	0	UBX domain-containing protein 1	225896	Q3UCP8; KEGG::225896	0.0405508
507512	Q6ZWU9	Rps27	0	40S ribosomal protein S27	57294; 100043813	Q3TLE3; KEGG::100043813; KEGG::57294	0.0405469
329894	Q9QXD8	Limd1	0	LIM domain-containing protein 1	29806	Q9CW55; Q8C8G4; KEGG::29806	0.0405467
414493	Q61074	Ppm1g	0	Protein phosphatase 1G	14208	KEGG::14208	0.0405467
483615	Q9DB15	Mrpl12	0	39S ribosomal protein L12, mitochondrial	56282	Q3TKJ3; B1ATZ3; Q99JS8; KEGG::56282	0.0405421
176954	O35127	Grcc10	0	Protein C10	14790	Q545G8; KEGG::14790	0.0405421
246391	Q8C3I8	Fam203a	0	Protein FAM203A	59053	Q9JJF4; KEGG::59053	0.0405417
144944	O08915	Aip	0	AH receptor-interacting protein	11632	Q3UJM2; KEGG::11632	0.0405331
569349	Q9CQA1	Trappc5	0	Trafficking protein particle complex subunit 5	66682	Q8BJX6; KEGG::66682	0.0405328
178530	Q9D0N7	Chaf1b	0	Chromatin assembly factor 1 subunit B	110749	KEGG::110749	0.0405328
395239	Q8K2T8	Paf1	0	RNA polymerase II-associated factor 1 homolog	54624	Q3UY97; Q9CS63; Q9JJ99; KEGG::54624	0.0405313
286185	P51859	Hdgf	0	Hepatoma-derived growth factor	15191	Q9JK87; Q9CYA4; Q8BPG7; KEGG::15191	0.0405249
580937	P63072	Ubd	0	Ubiquitin D	24108	Q4FJZ5; Q9WV10; KEGG::24108	0.0405232
190178	Q9D8B3	Chmp4b	0	Charged multivesicular body protein 4b	75608	A2AVM1; Q922P1; Q3TXM7; Q91VM7; KEGG::75608	0.0405231
393430	Q7TQI3	Otub1	0	Ubiquitin thioesterase OTUB1	107260	Q3V408; Q3ULV9; Q8R5F2; Q8C326; KEGG::107260	0.0405231
253235	Q9Z247	Fkbp9	0	Peptidyl-prolyl cis-trans isomerase FKBP9	27055	Q8R386; Q80ZZ6; Q9CVM0; Q9JHX5; KEGG::27055	0.0405217
228681	Q9JKP7	Pole3	0	DNA polymerase epsilon subunit 3	59001	Q8R198; KEGG::59001	0.0405205
426477	O54724	Ptrf	0	Polymerase I and transcript release factor	19285	Q2TAW6; KEGG::19285	0.0405156
306890	O55222	Ilk	0	Integrin-linked protein kinase	16202	Q78KK2; KEGG::16202	0.0405138
489498	Q9D7M8	Polr2d	0	DNA-directed RNA polymerase II subunit RPB4	69241	Q78KE6; Q6ZWW0; KEGG::69241	0.0405099
408945	Q922V4	Plrg1	0	Pleiotropic regulator 1	53317	O55039; KEGG::53317	0.0405099
116319	Q920B9	Supt16; Supt16h	0	FACT complex subunit SPT16	114741	G3X956; Q921H4; Q3TZ48; Q3UFH0; KEGG::114741	0.0405073
374136	Q62425	Ndufa4	0	NADH dehydrogenase [ubiquinone] 1 alpha subcomplex subunit 4	17992	Q9CQP6; KEGG::17992	0.0405068
264454	P68040	Gnb2l1	0	Guanine nucleotide-binding protein subunit beta-2-like 1	14694	Q5NCC5; Q5NCC6; Q9CSQ0; P25388; Q3TKQ0; Q3THP0; Q3TW88; Q9ERM6; P99049; Q3THY7; KEGG::14694	0.0405067
92972	Q9CQ20	Mid1ip1	0	Mid1-interacting protein 1	68041	Q4FK31; Q8BHT5; KEGG::68041	0.0405048
208901	Q9CXW3	Cacybp	0	Calcyclin-binding protein	12301	O70140; KEGG::12301	0.040501
182618	Q61686	Cbx5	0	Chromobox protein homolog 5	12419	Q9CXD1; Q9CS35; KEGG::12419	0.0404987
148342	O35381	Anp32a	0	Acidic leucine-rich nuclear phosphoprotein 32 family member A	11737	P97437; KEGG::11737	0.0404955
639949	Q91X58	Zfand2b	0	AN1-type zinc finger protein 2B	68818	Q9D0W4; KEGG::68818	0.0404792
438507	Q9Z268	Rasal1	0	RasGAP-activating-like protein 1	19415	Q99K69; KEGG::19415	0.0404712
111222	Q9EPQ2	Rpgrip1	0	X-linked retinitis pigmentosa GTPase regulator-interacting protein 1	77945	Q9D5Q1; Q0VGR8; Q91WE0; E9QQ97; Q8CAC2; Q9CUK6; Q8CDJ9; KEGG::77945	0.0404653
441022	Q9JKY0	Rqcd1	0	Cell differentiation protein RCD1 homolog	58184	KEGG::58184	0.0404607
398564	P60335	Pcbp1	0	Poly(rC)-binding protein 1	23983	KEGG::23983	0.0404557
319795	Q60749	Khdrbs1	0	KH domain-containing, RNA-binding, signal transduction-associated protein 1	20218	B2KG38; Q99M33; A2ACH3; Q7M4N5; Q60735; Q3U8T3; KEGG::20218	0.040435
110756	Q64127	Trim24	0	Transcription intermediary factor 1-alpha	21848	E9Q1U8; Q64126; KEGG::21848	0.0404296
49224	P97449	Anpep	0	Aminopeptidase N	16790	Q3TB69; Q99K63; Q91YH8; Q3UP74; KEGG::16790	0.0404242
30318538	Q8K0P6	Fcgbp	0	-	-	-	0.0404242
64844	Q64368	Dazl	0	Deleted in azoospermia-like	13164	Q499F1; KEGG::13164	0.0404235
489524	P60898	Polr2i	0	DNA-directed RNA polymerase II subunit RPB9	69920	KEGG::69920	0.0404152
340821	P28574	Max	0	Protein max	-	-	0.0403751
123075	Q8BG26	Rusc1	0	RUN and SH3 domain-containing protein 1	72296	Q6PHT9; Q3TDG5; KEGG::72296	0.0403724
343692	Q8VCD5	Med17	0	Mediator of RNA polymerase II transcription subunit 17	234959	Q8BYS6; Q99KQ1; KEGG::234959	0.0403646
485101	Q9QYK7	Rnf11	0	RING finger protein 11	29864	B1AU36; B1AU37; Q9EQI1; KEGG::29864	0.0403625
264523	Q9DCD6	Gabarap	0	Gamma-aminobutyric acid receptor-associated protein	56486	Q9QUI7; B1AR49; KEGG::56486	0.040362
588217	Q9Z1Z0	Uso1	0	General vesicular transport factor p115	56041	Q3TH58; Q99JZ5; Q3U1C7; Q91WE7; Q3UMW6; Q3T9L9; KEGG::56041	0.0403557
331642	Q9D0F3	Lman1	0	Protein ERGIC-53	70361	KEGG::70361	0.0403557
77289	Q61088	Fzd4	0	Frizzled-4	14366	Q3V1B2; Q8BKU9; Q8BLL2; KEGG::14366	0.0403362
60805	Q9DC53	Cpne8	0	Copine-8	66871	Q9DB19; Q9CUZ8; B2RS65; KEGG::66871	0.0403292
320322	P33173	Kif1a	0	Kinesin-like protein KIF1A	-	Q61770	0.0403292
262259	Q60780	Gas7	0	Growth arrest-specific protein 7	-	Q9QY25; Q9QY26; Q9QY34	0.0403292
438111	Q9EP71	Rai14	0	Ankycorbin	75646	Q6ZPT6; Q3URT3; KEGG::75646	0.0402888
341458	P97287	Mcl1	0	Induced myeloid leukemia cell differentiation protein Mcl-1 homolog	17210	Q9CRI4; Q792P0; Q3TUS0; KEGG::17210	0.0402818
30288841	O88631	Zfp54	0	-	-	-	0.0402589
57262	Q61735	Cd47	0	Leukocyte surface antigen CD47	16423	Q921Z2; Q3U967; KEGG::16423	0.0402589
106036	Q80U46	Tcf20	0	-	21411	Q66JM6; E9QKY7; B9EHJ7; KEGG::21411	0.0402589
437710	Q05144	Rac2	0	Ras-related C3 botulinum toxin substrate 2	19354	Q3TBC4; Q9D8X9; KEGG::19354	0.0402589
302031	P28776	Ido1	0	Indoleamine 2,3-dioxygenase 1	15930	KEGG::15930	0.0402585
243627	Q63880	Ces3a	0	Carboxylesterase 3A	382053	Q810S9; Q6P8Z0; Q3UU08; Q6PG74; Q3UEJ0; KEGG::382053	0.0402362
192557	Q8BXK9	Clic5	0	Chloride intracellular channel protein 5	224796	Q3U0H8; KEGG::224796	0.0402362
451275	Q921Q7	Rin1	0	Ras and Rab interactor 1	225870	KEGG::225870	0.0402112
49206	P16406; Q52JJ6	Enpep	0	Glutamyl aminopeptidase	13809	Q6P3C1; Q8CD51; KEGG::13809	0.040199
344715	Q61847	Mep1b	0	Meprin A subunit beta	17288	Q059K0; KEGG::17288	0.040199
370536	Q7M758	Naaladl1	0	N-acetylated-alpha-linked acidic dipeptidase-like protein	381204	KEGG::381204	0.040199
322002	Q8K0Y2	Krt33a	0	Keratin, type I cuticular Ha3-I	71888	Q9D7C4; KEGG::71888	0.04019
124107	O35464	Sema6a	0	Semaphorin-6A	20358	Q9EQ71; Q8BXZ7; Q6PCN9; Q6P5A8; KEGG::20358	0.04019
30288413	O54737	Blnk	0	-	-	-	0.0401812
73187	Q921R1; O55026	Entpd2	0	Ectonucleoside triphosphate diphosphohydrolase 2	12496	Q9DCR9; O35928; KEGG::12496	0.0401776
55163	Q9R100	Cdh17	0	Cadherin-17	12557	Q3U1Y7; KEGG::12557	0.0401709
99822	Q8BQ28; O55033	Nck2	0	Cytoplasmic protein NCK2	17974	Q78U92; KEGG::17974	0.0401653
107126	O70172	Pip4k2a	0	Phosphatidylinositol 5-phosphate 4-kinase type-2 alpha	18718	Q544E3; KEGG::18718	0.0401644
30288492	O55179	Bcl2a1d	0	-	12047	KEGG::12047	0.0401541
372402	Q9CZA6	Nde1	0	Nuclear distribution protein nudE homolog 1	67203	Q3UIC1; Q3UBS6; Q9ERR0; KEGG::67203	0.0401282
72128	P52795	Efnb1	0	Ephrin-B1	13641	Q544L9; KEGG::13641	0.0401178
111762	Q8R1I1	Uqcr10	0	Cytochrome b-c1 complex subunit 9	66152	Q5NCJ9; KEGG::66152	0.0401068
582925	Q9CR68	Uqcrfs1	0	Cytochrome b-c1 complex subunit Rieske, mitochondrial; Cytochrome b-c1 complex subunit 11	66694	Q5SVV1; KEGG::66694	0.0401068
435334	Q9D855	Uqcrb	0	Cytochrome b-c1 complex subunit 7	-	Q8K2E2	0.0401068
435346	Q9CQ69	Uqcrq	0	Cytochrome b-c1 complex subunit 8	22272	KEGG::22272	0.0401068
435292	Q9CPX8	Uqcr11	0	Cytochrome b-c1 complex subunit 10	66594	Q3TFX1; KEGG::66594	0.0401068
64124	P00158	Mt-Cyb; mt-Cytb	0	Cytochrome b	17711	Q7JCZ3; KEGG::17711	0.0401068
435320	P99028	Uqcrh	0	Cytochrome b-c1 complex subunit 6, mitochondrial	66576	Q9CQP4; Q542K2; KEGG::66576	0.0401068
75080	Q9QVP9	Ptk2b	0	Protein-tyrosine kinase 2-beta	19229	E9Q2A6; Q3UDE9; B2RQ16; G3X8V1; K7QD41; KEGG::19229	0.0400892
51199	Q9EPB4	Pycard	0	Apoptosis-associated speck-like protein containing a CARD	66824	Q54AA2; Q9D2W9; KEGG::66824	0.040071
264470	Q9Z0E6	Gbp2	0	Interferon-induced guanylate-binding protein 2	14469	Q8CIC6; Q921N2; Q9R1I0; Q4FK03; KEGG::14469	0.0400316
48418	Q70FJ1	Akap9	0	A-kinase anchor protein 9	100986	Q80TR6; Q3TH74; E9QQ10; KEGG::100986	0.0400314
127389	Q62264	Thrsp	0	Thyroid hormone-inducible hepatic protein	21835	Q543J4; KEGG::21835	0.0400283
94335	Q3THS6	Mat2a	0	S-adenosylmethionine synthase isoform type-2	232087	Q99J57; Q3TL60; Q76LX3; KEGG::232087	0.0400283
105467	Q9WU78	Pdcd6ip	0	Programmed cell death 6-interacting protein	18571	O88695; Q8R0H5; Q8BSL8; Q80Y09; O89014; B8JJL8; Q3TED2; Q99LR3; Q9QZN8; KEGG::18571	0.0400278
89602	Q61168	Laptm5	0	Lysosomal-associated transmembrane protein 5	16792	Q544S4; Q60923; KEGG::16792	0.0400034
122217	P62082	Rps7	0	40S ribosomal protein S7	20115	Q4FZE6; P23821; P24818; KEGG::20115	0.0399961
113744	Q9QUI0	Rhoa	0	Transforming protein RhoA	11848	O88336; Q4VAE6; KEGG::11848	0.0399834
320370	P28738	Kif5c	0	Kinesin heavy chain isoform 5C	16574	Q9Z2F8; Q6NXI9; KEGG::16574	0.0399263
418918	P62196	Psmc5	0	26S protease regulatory subunit 8	19184	P52916; P52915; B1ARK2; O35051; Q3UL51; Q9CWN5; P47210; KEGG::19184	0.0398961
58577	O88551	Cldn1	0	Claudin-1	12737	Q4FJV3; KEGG::12737	0.0398794
124500	Q61165	Slc9a1	0	Sodium/hydrogen exchanger 1	20544	Q3UDC9; Q3TN68; KEGG::20544	0.0398723
217090	P00860	Odc1	0	Ornithine decarboxylase	18263	Q61997; Q6PB87; Q61998; KEGG::18263	0.0398723
524253	Q9CQS8	Sec61b	0	Protein transport protein Sec61 subunit beta	66212	A2AJM8; KEGG::66212	0.0398723
281431	P17809	Slc2a1	0	Solute carrier family 2, facilitated glucose transporter member 1	20525	Q61608; Q6GTI3; KEGG::20525	0.0398723
78730	Q9JLQ2	Git2	0	ARF GTPase-activating protein GIT2	26431	Q5DU47; E9QPU7; Q80XR8; Q6PGJ1; KEGG::26431	0.0398498
182630	Q9D1C2	Cby1	0	Protein chibby homolog 1	73739	KEGG::73739	0.0398058
195599	Q9JJN6	Ctnnbip1	0	Beta-catenin-interacting protein 1	67087	B1AS20; KEGG::67087	0.0398058
438059	Q99N57	Raf1	0	RAF proto-oncogene serine/threonine-protein kinase	110157	Q58E75; Q91WH1; Q9QUU8; Q3UR68; Q99N58; KEGG::110157	0.0398055
283795	P68433	Hist1h3a; Hist1h3g; Hist1h3h; Hist1h3i	0	Histone H3.1	97908; 319152; 319153; 360198	Q05A97; Q3B7Z9; Q3B7Z8; P02295; P02296; Q5T009; P16106; Q71DI3; KEGG::97908; KEGG::319152; KEGG::319153; KEGG::360198	0.0398041
150036	Q61315	Apc	0	Adenomatous polyposis coli protein	-	Q62044	0.0397897
250078	Q71FD7	Fblim1	0	Filamin-binding LIM protein 1	74202	Q3TDK3; Q99J35; KEGG::74202	0.0397897
320355	P28741	Kif3a	0	Kinesin-like protein KIF3A	16568	Q7TSZ7; KEGG::16568	0.0397084
590363	P70280	Vamp7	0	Vesicle-associated membrane protein 7	20955	P52594; KEGG::20955	0.0397076
57428	P97377	Cdk2	0	Cyclin-dependent kinase 2	12566	Q3U6X7; Q3UGB9; O55105; KEGG::12566	0.0396933
283585	Q6ZWY9	Hist1h2bc; Hist1h2be; Hist1h2bg	0	Histone H2B type 1-C/E/G	68024; 319179; 319181	KEGG::319179; KEGG::68024; KEGG::319181	0.0396457
406046	Q8CHE4	Phlpp1	0	PH domain leucine-rich repeat-containing protein phosphatase 1	98432	Q8R5E5; Q6PCN0; Q8QZU8; Q99KL6; KEGG::98432	0.0396457
440954	Q4VGL6	Rc3h1	0	Probable E3 ubiquitin-protein ligase Roquin	381305	B2RS13; Q69Z31; KEGG::381305	0.0396441
410241	Q9QY40	Plxnb3	0	Plexin-B3	140571	Q80TH8; A2AFF9; KEGG::140571	0.0396441
104617	Q8VHP8	Rab40b	0	Ras-related protein Rab-40B	217371	Q4VA07; B1ATT4; KEGG::217371	0.0396441
335838	P62322	Lsm5	0	U6 snRNA-associated Sm-like protein LSm5	66373; 100044729	A2RTT1; KEGG::66373; KEGG::100044729	0.0396441
124102	Q64151	Sema4c	0	Semaphorin-4C	20353	Q69ZB9; KEGG::20353	0.0396371
528228	Q62179	Sema4b	0	Semaphorin-4B	20352	Q69ZB7; Q4PKI6; KEGG::20352	0.0396371
126574	P25118	Tnfrsf1a	0	Tumor necrosis factor receptor superfamily member 1A	21937	Q3U479; KEGG::21937	0.0395898
123544	P14069	S100a6	0	Protein S100-A6	20200	Q545I9; KEGG::20200	0.0395698
593028	Q8BLE7	Slc17a6	0	Vesicular glutamate transporter 2	140919	Q920B7; KEGG::140919	0.0395642
395488	O88643	Pak1	0	Serine/threonine-protein kinase PAK 1	-	-	0.039541
99833	Q61026	Ncoa2	0	Nuclear receptor coactivator 2	17978	E9QMH9; O09001; Q8CBM5; Q8BN74; Q8C961; P97759; E9PV80; KEGG::17978	0.0395281
529169	Q9Z180	Setbp1	0	SET-binding protein	240427	Q66JL8; KEGG::240427	0.0395219
238951	P70372	Elavl1	0	ELAV-like protein 1	15568	Q78QY3; Q60745; KEGG::15568	0.0395174
202672	Q8C196	Cps1	0	Carbamoyl-phosphate synthase [ammonia], mitochondrial	227231	Q6NX75; A0JNU4; KEGG::227231	0.0394675
30317517	Q8CE68	Agl	0	-	-	-	0.0394675
539780	Q8C7E7	Stbd1	0	Starch-binding domain-containing protein 1	52331	Q147T8; KEGG::52331	0.0394675
80737	Q9R062	Gyg; Gyg1	0	Glycogenin-1	27357	Q3TWR9; KEGG::27357	0.0394675
181257	P10605	Ctsb	0	Cathepsin B; Cathepsin B light chain; Cathepsin B heavy chain	13030	Q3UDW7; KEGG::13030	0.0394675
181200	P24270	Cat	0	Catalase	12359	Q3TXQ6; KEGG::12359	0.0394675
430872	Q9WUB3	Pygm	0	Glycogen phosphorylase, muscle form	19309	KEGG::19309	0.0394675
283069	Q8VCB3	Gys2	0	Glycogen [starch] synthase, liver	232493	Q3UTY0; KEGG::232493	0.0394675
148158	P00687	Amy1	0	Alpha-amylase 1	11722	Q921Y7; KEGG::11722	0.0394675
430866	Q9ET01	Pygl	0	Glycogen phosphorylase, liver form	110095	Q3UKJ0; KEGG::110095	0.0394675
56044	Q9WUU7	Ctsz	0	Cathepsin Z	64138	Q545I6; KEGG::64138	0.0394675
257886	P09528	Fth1	0	Ferritin heavy chain	14319	Q3UI44; KEGG::14319	0.0394484
418903	P46471	Psmc2	0	26S protease regulatory subunit 7	-	Q3TGX5; Q9DBA1; O08531	0.0394388
423901	Q8BJY1	Psmd5	0	26S proteasome non-ATPase regulatory subunit 5	66998	Q3UFV2; Q5DU49; Q8VEE9; A2AUB0; Q8BMA9; KEGG::66998	0.0394388
109004	O88685	Psmc3	0	26S protease regulatory subunit 6A	19182	Q3TKG4; Q99JN8; KEGG::19182	0.0394388
109797	Q9CX56	Psmd8	0	26S proteasome non-ATPase regulatory subunit 8	57296	Q9CPS5; Q8BMV2; KEGG::57296	0.0394388
423906	Q99JI4	Psmd6	0	26S proteasome non-ATPase regulatory subunit 6	66413	Q9CWZ1; KEGG::66413	0.0394388
109001	P62192	Psmc1	0	26S protease regulatory subunit 4	19179	Q03527; Q542I9; Q96AZ3; P49014; KEGG::19179	0.0394388
423890	P14685	Psmd3	0	26S proteasome non-ATPase regulatory subunit 3	22123	Q99LL7; Q3TP95; KEGG::22123	0.0394388
109628	Q8BG32	Psmd11	0	26S proteasome non-ATPase regulatory subunit 11	69077	Q3UWW9; Q5BKQ9; KEGG::69077	0.0394388
109785	Q8VDM4	Psmd2	0	26S proteasome non-ATPase regulatory subunit 2	21762	Q3TKV1; KEGG::21762	0.0394388
105129	Q9WVJ2	Psmd13	0	26S proteasome non-ATPase regulatory subunit 13	23997	B2RT97; Q542R0; Q3TR74; Q3TB19; KEGG::23997	0.0394388
103054	P26516	Psmd7	0	26S proteasome non-ATPase regulatory subunit 7	17463	A1L3B8; Q3TW61; Q8C0I8; KEGG::17463	0.0394388
423118	Q9D8W5	Psmd12	0	26S proteasome non-ATPase regulatory subunit 12	66997	Q9CQT4; Q9CYB3; KEGG::66997	0.0394388
30323791	Q9CS05	Fryl	0	-	-	-	0.0394214
30327086	Q9QWG2	Gnb2	0	-	-	-	0.0394214
576702	Q9JLT4	Txnrd2	0	Thioredoxin reductase 2, mitochondrial	26462	Q6KG49; Q9JMH5; Q9JHA7; Q80VZ4; Q91YX4; KEGG::26462	0.0394214
30325533	Q9DCP6	0610012G03Rik	0	-	-	-	0.0394214
103278	Q9R0X5	Rpgr	0	X-linked retinitis pigmentosa GTPase regulator	19893	A2ADP2; O88408; Q9CU92; A2ADP3; Q8CAJ5; Q8CDM3; G9BBQ2; Q3UTY5; KEGG::19893	0.039414
596392	Q8BUB4	Wdfy2	0	WD repeat and FYVE domain-containing protein 2	268752	Q3U9F3; KEGG::268752	0.0394064
105089	Q9QXV8	Spry2	0	Protein sprouty homolog 2	24064	B2RS85; Q9WUQ9; KEGG::24064	0.0393751
372161	Q91W39	Ncoa5	0	Nuclear receptor coactivator 5	228869	A2A5L2; KEGG::228869	0.0393593
112151	P63001	Rac1	0	Ras-related C3 botulinum toxin substrate 1	19353	O95501; K7Q7T7; P15154; Q9BTB4; KEGG::19353	0.0393387
82630	P02089	Hbb-b2	0	Hemoglobin subunit beta-2	15130	Q549D9; Q5D0E8; KEGG::15130	0.0393236
447927	Q80WQ6	Rhbdf2	0	Inactive rhomboid protein 2	217344	Q8BJ70; Q8K2I7; Q3TBR9; KEGG::217344	0.0393072
110186	Q64512	Ptpn13	0	Tyrosine-protein phosphatase non-receptor type 13	19249	Q62135; G5E8B1; Q61494; Q8BV52; Q3TPD6; Q3TTT8; Q64499; KEGG::19249	0.0392783
534076	Q02384	Sos2	0	Son of sevenless homolog 2	-	-	0.0392658
260162	O70421	Fzd1	0	Frizzled-1	14362	Q7TS82; O08974; KEGG::14362	0.0392322
145186	P31750	Akt1	0	RAC-alpha serine/threonine-protein kinase	11651	Q6GSA6; Q62274; KEGG::11651	0.0392114
423874	Q3TXS7	Psmd1	0	26S proteasome non-ATPase regulatory subunit 1	70247	B2RRP8; KEGG::70247	0.0392088
530902	Q8BKH7	Mapkap1	0	Target of rapamycin complex 2 subunit MAPKAP1	227743	A2AR13; A2AR16; A2AN72; A2AN74; Q8R2N9; Q80UY4; Q8BMV5; KEGG::227743	0.0392084
494466	Q8K4Q0	Rptor	0	Regulatory-associated protein of mTOR	-	Q8C9W9; Q8CDY8; Q8CBY4; Q9D4H3	0.0392084
448931	Q6QI06	Rictor	0	Rapamycin-insensitive companion of mTOR	78757	Q6PDL2; Q69Z40; Q8CBF2; E9QPE0; Q0VAV4; Q6RI74; Q8BPH9; KEGG::78757	0.0392084
96594	P23249	Mov10	0	Putative helicase MOV-10	17454	Q9DC64; Q3UD86; E9PW39; KEGG::17454	0.0391973
103492	O88708	Orc4	0	Origin recognition complex subunit 4	26428	Q91V62; Q8C693; Q9CZF7; Q8BN98; Q9QYX1; KEGG::26428	0.0391957
392245	Q9WUJ8	Orc6	0	Origin recognition complex subunit 6	-	-	0.0391957
392222	Q9JK30	Orc3	0	Origin recognition complex subunit 3	50793	Q6P8H2; Q8C395; Q8BR83; A2AMF5; A2AMF4; KEGG::50793	0.0391957
392237	Q9WUV0	Orc5	0	Origin recognition complex subunit 5	26429	Q3TMI6; KEGG::26429	0.0391957
141855	P68134	Acta1	0	Actin, alpha skeletal muscle	11459	P02568; P99020; KEGG::11459	0.039194
530838	Q9EPK6	Sil1	0	Nucleotide exchange factor SIL1	81500	Q91V34; KEGG::81500	0.0391936
639945	Q9JII7	Zfand2a	0	AN1-type zinc finger protein 2A	100494	KEGG::100494	0.0391834
108994	P62334	Psmc6	0	26S protease regulatory subunit 10B	67089	P49719; Q14AQ1; Q9CXH9; Q92524; Q810A6; Q3TKK1; KEGG::67089	0.0391773
163190	Q62388	Atm	0	Serine-protein kinase ATM	11920	E9QNY7; KEGG::11920	0.0391761
305704	Q61249	Igbp1	0	Immunoglobulin-binding protein 1	18518	KEGG::18518	0.0391646
88891	O88447	Klc1	0	Kinesin light chain 1	-	Q7M703	0.039114
127206	Q9ES00	Ube4b	0	Ubiquitin conjugation factor E4 B	63958	Q3V426; Q9EQE0; Q6DID4; KEGG::63958	0.0391091
257894	P29391	Ftl1	0	Ferritin light chain 1	-	Q8WUQ8	0.0390652
171544	Q61335	Bcap31	0	B-cell receptor-associated protein 31	27061	Q9D0E9; Q9D8G7; A2ALM8; KEGG::27061	0.0390567
202074	P24456	Cyp2d10	0	Cytochrome P450 2D10	13101	Q64490; KEGG::13101	0.0390567
65867	P50172	Hsd11b1	0	Corticosteroid 11-beta-dehydrogenase isozyme 1	15483	Q4JHD9; KEGG::15483	0.0390567
76317	P97872	Fmo5	0	Dimethylaniline monooxygenase [N-oxide-forming] 5	14263	Q3TRA1; Q8R1W6; KEGG::14263	0.0390567
60565	Q64459	Cyp3a11	0	Cytochrome P450 3A11	13112	Q3UEN8; KEGG::13112	0.0390567
141439	P41216	Acsl1	0	Long-chain-fatty-acid--CoA ligase 1	14081	Q6GTG6; Q9DBK5; KEGG::14081	0.0390567
301704	Q9D379	Ephx1	0	Epoxide hydrolase 1	13849	P97869; KEGG::13849	0.0390567
89645	P32067	Ssb	0	Lupus La protein homolog	20823	Q564E6; KEGG::20823	0.0390546
65379	Q9JIK5	Ddx21	0	Nucleolar RNA helicase 2	56200	Q6PCP0; Q3TVJ3; Q9WV45; KEGG::56200	0.0390546
127199	B2RX14	Zcchc11	0	Terminal uridylyltransferase 4	230594	Q3UYT6; A2A8R8; Q5DU43; Q3V3D5; Q9EQN6; KEGG::230594	0.0390546
303921	O88477	Igf2bp1	0	Insulin-like growth factor 2 mRNA-binding protein 1	140486	Q8BRH1; Q80US9; KEGG::140486	0.0390546
222886	Q8VHK9	Dhx36	0	Probable ATP-dependent RNA helicase DHX36	72162	G3X8Y4; Q9CSE8; Q6ZPP7; KEGG::72162	0.0390546
233192	Q9D903	Ebna1bp2	0	Probable rRNA-processing protein EBP2	69072	A2ACZ0; Q3TKB5; KEGG::69072	0.0390546
331814	Q45KJ6	Lin28b	0	Protein lin-28 homolog B	380669	Q3V444; Q3UZC6; KEGG::380669	0.0390546
597433	Q8R5M2	Wnt9a	0	Protein Wnt-9a	216795	KEGG::216795	0.0390361
127221	P22724	Wnt4	0	Protein Wnt-4	22417	Q3ZB23; KEGG::22417	0.0390291
57514	Q6A078	Cep290	0	Centrosomal protein of 290 kDa	216274	Q8BIB8; E9Q9M0; KEGG::216274	0.039024
30322962	Q99LF8	Pabpc4	0	-	-	-	0.0390233
127953	Q99LF8	Pabpc4	0	-	230721	Q91YZ8; Q6PHQ9; KEGG::230721	0.0390233
77307	Q61090	Fzd7	0	Frizzled-7	14369	Q810L8; Q9CUZ6; G3X953; KEGG::14369	0.0389978
126497	Q91YD9	Wasl	0	Neural Wiskott-Aldrich syndrome protein	73178	Q6PDL3; Q3TXX8; Q9CXQ9; KEGG::73178	0.0389829
96627	P47809	Map2k4	0	Dual specificity mitogen-activated protein kinase kinase 4	26398	Q543X6; KEGG::26398	0.0389723
103343	Q8R550	Sh3kbp1	0	SH3 domain-containing kinase-binding protein 1	58194	Q8R546; Q8R547; Q8R545; Q8R551; Q9JKC3; Q8R548; Q8R549; Q9DC14; Q3TA88; Q8CAL8; Q3TT90; Q9CTQ9; A2AG61; B1AVE8; Q8CEF6; B1AZ86; B1AZ87; KEGG::58194	0.0389555
86499	O55135	Eif6	0	Eukaryotic translation initiation factor 6	16418	Q545K4; KEGG::16418	0.0389396
418276	P97458	Prop1	0	Homeobox protein prophet of Pit-1	19127	Q5NCG9; KEGG::19127	0.0389327
64939	Q9JKB3	Csda	0	DNA-binding protein A	56449	Q80WG4; Q9EQF8; Q68G78; Q9EQF7; KEGG::56449	0.0389272
57206	P51480; Q64364	Cdkn2a	0	Cyclin-dependent kinase inhibitor 2A, isoform 3; Cyclin-dependent kinase inhibitor 2A, isoforms 1/2	12578	Q9QWH7; O89088; Q9QXC7; Q9QWH8; Q78E57; Q792X7; Q9QWH6; Q6PEA2; P97510; Q78E39; A2ANM1; Q4U255; A2ANM2; Q9R051; P97937; KEGG::12578	0.0389036
184334	Q61457	Ccne1	0	G1/S-specific cyclin-E1	12447	Q05BA6; Q05BA1; Q05BB7; KEGG::12447	0.0388923
384739	Q9QZS3	Numb	0	Protein numb homolog	18222	Q9DC57; Q9QZS4; Q9QZR1; Q8CIB1; P70422; KEGG::18222	0.0388872
376350	P10493	Nid1	0	Nidogen-1	18073	Q3TKX9; Q8C3U8; Q8C9P6; Q8BQI3; KEGG::18073	0.0388634
30290616	Q155P7	Cenpf	0	-	-	-	0.0388235
418894	P54775	Psmc4	0	26S protease regulatory subunit 6B	23996	Q6ZWN9; KEGG::23996	0.038819
53292	O35625; Q14DJ8	Axin1	0	Axin-1	12005	E9QMJ8; KEGG::12005	0.0388079
582724	Q0KL01	Ubxn2b	0	UBX domain-containing protein 2B	68053	Q9CZA8; Q8CCQ0; Q8BGY8; KEGG::68053	0.038747
126631	P62960	Ybx1	0	Nuclease-sensitive element-binding protein 1	22608	P22568; P43482; Q3UBT1; P27817; KEGG::22608	0.0387284
30323652	Q9CPX4	Ftl1	0	-	14325; 100862446	KEGG::14325; KEGG::100862446	0.0387199
149926	Q9QXJ1	Apbb1	0	Amyloid beta A4 precursor protein-binding family B member 1	11785	Q8BSR9; E9QNW5; Q8BNF4; O08642; Q3TPU0; KEGG::11785	0.0386994
172267	O88597	Becn1	0	Beclin-1	56208	Q99J03; KEGG::56208	0.0386704
319806	P97328	Khk	0	Ketohexokinase	16548	Q91WU8; KEGG::16548	0.0386467
49479	Q9Z1T1	Ap3b1	0	AP-3 complex subunit beta-1	11774	Q3UPG0; Q91YR4; Q3TQ07; E9QQ08; KEGG::11774	0.038624
484103	Q99ML9	Rnf111	0	E3 ubiquitin-protein ligase Arkadia	93836	Q6NSW2; Q7TMR3; Q8C881; Q3UVL7; Q8CBC0; KEGG::93836	0.0386226
63709	P70689	Gjb6	0	Gap junction beta-6 protein	14623	Q3URC5; KEGG::14623	0.0386173
149351	P22892	Ap1g1	0	AP-1 complex subunit gamma-1	-	-	0.0385858
437536	P56371	Rab4a	0	Ras-related protein Rab-4A	-	Q3TSQ6	0.0385851
331811	Q8K3Y3	Lin28a	0	Protein lin-28 homolog A	83557	Q6NV62; KEGG::83557	0.0385759
99817	Q09014	Ncf1	0	Neutrophil cytosol factor 1	17969	Q3UA02; O70144; Q9JI34; Q3UE58; KEGG::17969	0.03856
128737	Q62468	Vil1	0	Villin-1	22349	Q91WH4; Q8CEJ4; Q149B6; KEGG::22349	0.0385533
99059	P01108	Myc	0	Myc proto-oncogene protein	17869	B2RSN1; P70247; Q3UM70; Q61422; KEGG::17869	0.0385387
227552	O88508-1; O88508	Dnmt3a	0	DNA (cytosine-5)-methyltransferase 3A	13435	Q8CJ60; Q9CSE1; Q922J0; Q3UH24; Q3TZK8; KEGG::13435	0.0385169
53296	O88566	Axin2	0	Axin-2	12006	Q3UQK5; Q6PFZ9; Q9QXJ6; KEGG::12006	0.0384929
93592	Q7TPV4	Mybbp1a	0	Myb-binding protein 1A	18432	Q3U2W2; O35851; Q99KP0; Q8R4X2; Q80Y66; KEGG::18432	0.0384335
124516	Q60898	Sla	0	Src-like-adapter	20491	Q8CBE9; Q8QZX8; Q4FJX0; Q8C9Q8; Q8CAT0; KEGG::20491	0.0384268
126269	Q04736	Yes1	0	Tyrosine-protein kinase Yes	22612	Q3TJI7; KEGG::22612	0.0384197
335625	O88572	Lrp6	0	Low-density lipoprotein receptor-related protein 6	16974	KEGG::16974	0.0384151
98357	O08601	Mttp	0	Microsomal triglyceride transfer protein large subunit	17777	Q3UJA0; B2CXA7; Q3UWK4; Q91X33; KEGG::17777	0.0383711
517816	P14206	Rpsa	0	40S ribosomal protein SA	16785; 100505031	Q58E74; Q9CY13; Q91V31; Q8BHL0; Q8BNL2; KEGG::100505031; KEGG::16785	0.038363
122106	P62754	Rps6	0	40S ribosomal protein S6	20104; 667739	Q5BLK1; P08227; P10660; KEGG::20104; KEGG::667739	0.0383586
86457	P63073	Eif4e	0	Eukaryotic translation initiation factor 4E	13684	P20415; Q3TK95; Q8C470; KEGG::13684	0.0383267
180900	P10598	Csn2	0	Beta-casein	12991	Q922Y5; Q9D1U6; Q543D9; Q8VCU8; Q8VCT6; Q9D1U7; Q91VI5; KEGG::12991	0.0383157
223055	O08808	Diaph1	0	Protein diaphanous homolog 1	13367	KEGG::13367	0.0383143
53658	P10417	Bcl2	0	Apoptosis regulator Bcl-2	12043	Q8BQK4; P10418; Q4VBF6; Q6NTH7; KEGG::12043	0.0382846
112315	P62492	Rab11a	0	Ras-related protein Rab-11A	53869	Q0PD45; Q3V1Z6; P24410; Q9JLX1; KEGG::53869	0.0382588
280481	Q8R1W2	Gsg1	0	Germ cell-specific gene 1 protein	14840	Q9D9Z3; Q9Z1H7; Q8C2N5; KEGG::14840	0.0382201
596487	Q8CGF6	Wdr47	0	WD repeat-containing protein 47	99512	A2AGC7; Q80TP4; KEGG::99512	0.0382174
440223	Q8CGC6	Rbm28	0	RNA-binding protein 28	68272	Q8VEJ8; Q3U0K5; Q9CSE6; Q9CS22; E9QKF8; Q8BG25; KEGG::68272	0.0382174
105015	P83510	Tnik	0	Traf2 and NCK-interacting protein kinase	665113	B9EKN8; B2RQ80; KEGG::665113	0.0382174
640490	O88291	Znf326	0	DBIRD complex subunit ZNF326	54367	Q8K1X9; Q05DP5; Q3TRI9; Q3UJI3; Q9CYG9; Q8BSJ5; KEGG::54367	0.0382174
30147498	B9EHN9	Zc3h13	0	-	-	-	0.0382174
75977	Q9ER69	Wtap	0	Pre-mRNA-splicing regulator WTAP	60532	E0CYH0; Q3U120; Q566J5; KEGG::60532	0.0382174
103461	Q6PR54	Rif1	0	Telomere-associated protein RIF1	51869	Q9CS77; Q6T8D9; Q8C408; Q8BTU2; A2AQB0; Q7TPD8; KEGG::51869	0.0382174
189174	Q9CXF7	Chd1l	0	Chromodomain-helicase-DNA-binding protein 1-like	68058	Q3TMX1; Q6P5C0; KEGG::68058	0.0382174
110786	Q80TP3	Ubr5	0	E3 ubiquitin-protein ligase UBR5	70790	Q9CXE9; E9Q2H1; Q698K9; Q810V6; Q6PEQ8; Q8BJK5; Q80VL4; Q6PFQ9; KEGG::70790	0.0382174
254398	Q9JJ28	Flii	0	Protein flightless-1 homolog	14248	Q8K095; Q8VI44; KEGG::14248	0.0382174
124685	Q99JR8	Smarcd2	0	SWI/SNF-related matrix-associated actin-dependent regulator of chromatin subfamily D member 2	83796	B1ARI7; B1ARJ6; Q3TXH6; KEGG::83796	0.0382174
440190	Q8C2Q3	Rbm14	0	RNA-binding protein 14	56275	Q3TJB6; Q91Z21; Q9DBI6; KEGG::56275	0.0382174
255050	P35922	Fmr1	0	Fragile X mental retardation protein 1 homolog	-	-	0.0382065
399980	P09103	P4hb	0	Protein disulfide-isomerase	18453	Q922C8; KEGG::18453	0.0381888
257003	Q9R1E0	Foxo1	0	Forkhead box protein O1	56458	Q9JJW4; KEGG::56458	0.0381721
597373	P22725	Wnt5a	0	Protein Wnt-5a	22418	Q8BMF9; Q8VCV6; Q8BM17; KEGG::22418	0.0381606
232529	P63168	Dynll1	0	Dynein light chain 1, cytoplasmic	56455	Q15701; Q3UGE7; KEGG::56455	0.0381217
641278	Q9QXY1	Tjp3	0	Tight junction protein ZO-3	-	-	0.038104
540468	P70452	Stx4	0	Syntaxin-4	20909	Q3TSL5; Q80WT8; Q3UKQ8; KEGG::20909	0.0380891
75754	O70433	Fhl2	0	Four and a half LIM domains protein 2	14200	P97448; Q543D7; KEGG::14200	0.0380543
180641	Q9WVG6	Carm1	0	Histone-arginine methyltransferase CARM1	59035	Q3TYB9; Q99KX8; Q91W24; Q8K1Y5; KEGG::59035	0.0380503
53557	Q8C1Z7	Bbs4	0	Bardet-Biedl syndrome 4 protein homolog	102774	Q5EBJ7; Q3UYF0; Q8CA57; A6H669; Q562E1; KEGG::102774	0.0380363
50384	O88848	Arl6	0	ADP-ribosylation factor-like protein 6	56297	Q3TY77; Q3TUM2; KEGG::56297	0.0380363
425176	Q811G0	Bbs9	0	Protein PTHB1	319845	P97498; Q8K0T5; Q7TQH9; Q8BKD7; Q3UMR2; KEGG::319845	0.0380363
86904	Q3UHW8; P70168	Kpnb1	0	Importin subunit beta-1	16211	Q6GTI5; Q62117; KEGG::16211	0.0380075
88799	P33175	Kif5a	0	Kinesin heavy chain isoform 5A	16572	Q5DTP1; Q3US62; Q9Z2F9; Q6PDY7; KEGG::16572	0.0379657
144736	Q91VJ1	Aim2	0	Interferon-inducible protein AIM2	383619	KEGG::383619	0.0379164
99681	P97432	Nbr1	0	Next to BRCA1 gene 1 protein	17966	A2A4N8; A2A4N5; Q05BC8; A1L329; Q6ZQK3; Q9JIH9; KEGG::17966	0.0379096
30309797	Q6XZL8	Dot1l	0	-	208266	KEGG::208266	0.0379047
48073	O54826	Mllt10	0	Protein AF-10	17354	Q6NS43; A2AS70; KEGG::17354	0.0378925
106908	Q924A0	Tcf7l2	0	Transcription factor 7-like 2	21416	Q8CAI6; Q9Z0V4; Q8C834; Q924A1; Q9Z0V3; E9QQ91; E9QQ90; Q8BS68; Q80WT9; Q91XP3; Q91XP2; D3YWT3; O70574; E9Q990; Q91XP4; KEGG::21416	0.0378709
49876	P04627	Araf	0	Serine/threonine-protein kinase A-Raf	11836	Q9DBU7; Q8CAD1; Q99J44; B1AUN9; Q9CTT5; Q9D6R6; KEGG::11836	0.0378581
94072	Q8CFN5	Mef2c	0	Myocyte-specific enhancer factor 2C	17260	Q3V1B5; Q9D7L0; Q9QW20; Q8R0H1; KEGG::17260	0.0378562
171735	Q9CWF6	Bbs2	0	Bardet-Biedl syndrome 2 protein homolog	67378	KEGG::67378	0.0378489
577337	Q8VD72	Ttc8	0	Tetratricopeptide repeat protein 8	76260	Q9DCP7; KEGG::76260	0.0378489
171745	Q8K2G4	Bbs7	0	Bardet-Biedl syndrome 7 protein homolog	71492	Q8CH00; Q8C7G3; Q9CXC2; KEGG::71492	0.0378489
379706	Q3UV55	Nr1d1	0	Nuclear receptor subfamily 1 group D member 1	217166	Q3UJJ1; Q9ESY4; Q6EEZ6; Q62171; Q922A5; KEGG::217166	0.0378338
154091	A2BH40	Arid1a	0	AT-rich interactive domain-containing protein 1A	93760	Q925Q1; Q640Q1; KEGG::93760	0.0378319
408604	Q8CIH5	Plcg2	0	1-phosphatidylinositol 4,5-bisphosphate phosphodiesterase gamma-2	234779	Q3UQT0; Q3UBA8; Q8VE69; KEGG::234779	0.0378169
110677	Q924W6	Trim66	0	Tripartite motif-containing protein 66	330627	E9QLR8; E9PZP2; Q3UH62; Q5SEK4; E9QKN7; KEGG::330627	0.0378135
126465	O70583	Mid1	0	Midline-1	17318	Q7TPT6; B1AV00; O35418; Q3TVH5; Q3UXC7; KEGG::17318	0.0377855
104595	Q571K4	Tab3	0	TGF-beta-activated kinase 1 and MAP3K7-binding protein 3	66724	Q9D5S8; B1ASY9; KEGG::66724	0.0377736
268675	Q9Z2H7	Gipc2	0	PDZ domain-containing protein GIPC2	54120	Q9CVG2; KEGG::54120	0.0377734
126571	O54885	Tyrobp	0	TYRO protein tyrosine kinase-binding protein	22177	Q3U419; O88603; KEGG::22177	0.0377708
72534	P23116	Eif3a	0	Eukaryotic translation initiation factor 3 subunit A	13669	E9QQ50; Q3TRH1; Q3UM46; Q62162; Q60697; KEGG::13669	0.0377705
72545	P60229	Eif3e	0	Eukaryotic translation initiation factor 3 subunit E	16341	Q64252; Q64059; Q3UIG0; Q64058; O43902; KEGG::16341	0.0377625
72561	Q91WK2	Eif3h	0	Eukaryotic translation initiation factor 3 subunit H	68135	Q5M9L0; KEGG::68135	0.0377625
238801	Q9DBZ5	Eif3k	0	Eukaryotic translation initiation factor 3 subunit K	73830	Q58EU9; Q8K3A1; KEGG::73830	0.0377625
238700	Q9QZD9	Eif3i	0	Eukaryotic translation initiation factor 3 subunit I	54709	A2AE04; KEGG::54709	0.0377625
238445	Q8R1B4	Eif3c	0	Eukaryotic translation initiation factor 3 subunit C	56347	Q8R3M7; KEGG::56347	0.0377625
30318060	Q8CIJ3	Eif3b	0	-	-	-	0.0377625
85070	A1L347; P16627	Hspa1l	0	Heat shock 70 kDa protein 1-like	15482	Q61693; O88686; KEGG::15482	0.0377612
66723	Q91YW3	Dnajc3	0	DnaJ homolog subfamily C member 3	100037258	Q3UFV9; Q60873; KEGG::100037258	0.0377502
406628	Q9QW08	Pdc	0	Phosducin	20028	KEGG::20028	0.037749
295466	Q99JP6	Homer3	0	Homer protein homolog 3	26558	D3Z6N9; Q9Z215; KEGG::26558	0.037749
391850	Q8K3K8	Optn	0	Optineurin	71648	A2ASP3; KEGG::71648	0.0377383
184976	Q9JLQ0	Cd2ap	0	CD2-associated protein	12488	O88903; Q8K4Z1; E9QL86; Q8VCI9; KEGG::12488	0.0377221
539893	P33242	Nr5a1	0	Steroidogenic factor 1	26423	Q812G5; KEGG::26423	0.0376952
569777	P70196	Traf6	0	TNF receptor-associated factor 6	22034	Q6P9M0; Q8BLV2; KEGG::22034	0.0376836
518539	Q8C6B2	Rtkn	0	Rhotekin	20166	E9QM24; E9PU97; Q61192; Q8VIG7; KEGG::20166	0.0376724
408167	Q66T02	Plekhg5	0	Pleckstrin homology domain-containing family G member 5	269608	Q6ZQ62; A2A8B6; A2A8B7; Q8R571; Q6P3B1; Q66T00; B1AS68; KEGG::269608	0.0376724
173354	A0JNT9	Ccdc64	0	Bicaudal D-related protein 1	75665	Q8R1D2; Q8CB56; Q8C9J5; KEGG::75665	0.0376536
335623	Q91VN0	Lrp5	0	Low-density lipoprotein receptor-related protein 5	16973	O88883; Q9R208; E9QQ75; KEGG::16973	0.0376524
550935	Q8CII8	Syne4	0	Nesprin-4	233066	Q6PH99; Q99J42; KEGG::233066	0.0376409
175811	P28028	Braf	0	Serine/threonine-protein kinase B-raf	109880	E9QNG9; Q3USE9; KEGG::109880	0.0376321
107324	Q9JHG7	Pik3cg	0	Phosphatidylinositol 4,5-bisphosphate 3-kinase catalytic subunit gamma isoform	30955	Q8C5Q7; Q80V09; Q3UVA4; KEGG::30955	0.0376287
560803	Q62219	Tgfb1i1	0	Transforming growth factor beta-1-induced transcript 1 protein	21804	Q3YBZ5; Q3YBZ4; Q3YBZ6; Q3YBZ1; Q3YBZ0; Q3YBZ3; Q3YBY7; Q3YBY8; KEGG::21804	0.037625
208147	P97792	Cxadr	0	Coxsackievirus and adenovirus receptor homolog	13052	Q3ULD0; O09052; Q99KG0; Q91W66; Q9DBJ8; KEGG::13052	0.0375886
542464	O54864	Suv39h1	0	Histone-lysine N-methyltransferase SUV39H1	20937	Q3TEW2; Q8C2L3; Q9JLC7; Q3UT51; Q9JLP8; KEGG::20937	0.0375851
361610	Q9JLN9	Mtor	0	Serine/threonine-protein kinase mTOR	56717	Q811J5; Q2KHT0; Q9CST1; KEGG::56717	0.0375465
532378	Q91ZW3	Smarca5	0	SWI/SNF-related matrix-associated actin-dependent regulator of chromatin subfamily A member 5	93762	Q8C791; Q8VDG1; Q925M9; Q8CA22; KEGG::93762	0.0375108
125842	P26039	Tln1	0	Talin-1	21894	Q8VEF0; Q0V930; A2AIM8; Q3UHS6; Q80TM2; KEGG::21894	0.0375089
62257	O54833; Q8CDH5; Q545V8	Csnk2a2	0	Casein kinase II subunit alpha'	13000	KEGG::13000	0.0375024
179271	O08529	Capn2	0	Calpain-2 catalytic subunit	12334	O35518; O54843; KEGG::12334	0.0374855
127522	Q62318	Trim28	0	Transcription intermediary factor 1-beta	21849	P70391; Q5EBP9; Q8C283; Q99PN4; KEGG::21849	0.0374682
103676	P61089	Ube2n	0	Ubiquitin-conjugating enzyme E2 N	93765	A2RTT4; Q9DAJ6; Q16781; Q3TSL6; Q6ZWZ0; KEGG::93765	0.0374633
300190	Q9JIY5	Htra2	0	Serine protease HTRA2, mitochondrial	64704	Q9R108; Q9JIQ3; KEGG::64704	0.0374487
87658	Q60722	Tcf4	0	Transcription factor 4	21413	Q64072; Q62211; Q8BPX7; Q60721; Q80UE8; KEGG::21413	0.0374397
105546	Q9Z2A0	Pdpk1	0	3-phosphoinositide-dependent protein kinase 1	18607	Q3UGN6; Q3TRL2; Q9R215; Q3UHZ0; Q9R1D8; A6H6U3; KEGG::18607	0.0374324
331357	Q9JLJ0	Litaf	0	Lipopolysaccharide-induced tumor necrosis factor-alpha factor homolog	56722	Q9EQI0; KEGG::56722	0.0374276
81307	Q60631	Grb2	0	Growth factor receptor-bound protein 2	14784	Q61240; Q3U5I5; KEGG::14784	0.0374259
338486	O08648	Map3k4	0	Mitogen-activated protein kinase kinase kinase 4	26407	O08649; O70124; Q6PDG6; KEGG::26407	0.037338
30323760	Q9CRS6	Krt5	0	-	-	-	0.0373173
410237	Q80UG2	Plxna4	0	Plexin-A4	243743	Q8BKK9; Q5DTW8; E9QN64; KEGG::243743	0.0373173
175161	Q9QUN3	Blnk	0	B-cell linker protein	17060	O88504; KEGG::17060	0.0373119
176368	P35991	Btk	0	Tyrosine-protein kinase BTK	12229	Q61365; A2BDV9; KEGG::12229	0.0373116
30313793	Q8BH40	Stx7	0	-	53331	KEGG::53331	0.0373042
275597	P55937	Golga3	0	Golgin subfamily A member 3	269682	Q80VF5; Q9QYT2; Q9QYT3; Q8CCK4; KEGG::269682	0.0372937
30317833	Q8CGI9	Psmd1	0	-	-	-	0.0372904
310082	Q8CFA1	Irak2	0	Interleukin-1 receptor-associated kinase-like 2	108960	Q6YBR8; Q6YBR9; Q8C5M0; Q5U404; Q3UFX2; Q6YBS1; Q6YBS0; Q8CC82; Q8CEA0; Q3U7F5; Q3U3K2; KEGG::108960	0.0372723
64839	O35613	Daxx	0	Death domain-associated protein 6	13163	Q9QWT8; Q3UKR0; Q9QWV3; KEGG::13163	0.0372639
82810	Q8C2B3-1; Q8C2B3	Hdac7	0	Histone deacetylase 7	56233	E9PX62; E9PXW1; Q8C2C9; Q9JL72; E9PXW8; Q8CB80; Q8C8X4; Q8CDA3; KEGG::56233	0.0372531
113615	Q9CX84	Rgs19	0	Regulator of G-protein signaling 19	56470	Q78NN4; Q99L50; KEGG::56470	0.0372422
561412	P63058	Thra	0	Thyroid hormone receptor alpha	21833	P16416; Q542U8; Q80Y90; P15827; Q63107; P10685; Q63195; Q63196; P37241; Q99146; A3KFN4; KEGG::21833	0.0372113
371486	Q9DCN2	Cyb5r3	0	NADH-cytochrome b5 reductase 3; NADH-cytochrome b5 reductase 3 membrane-bound form; NADH-cytochrome b5 reductase 3 soluble form	109754	KEGG::109754	0.0371923
89559	P11438	Lamp1	0	Lysosome-associated membrane glycoprotein 1	16783	Q3TA96; Q62020; Q3TX84; KEGG::16783	0.0371369
57251	P29020; P24161	Cd247	0	T-cell surface glycoprotein CD3 eta chain; T-cell surface glycoprotein CD3 zeta chain	12503	Q9D3G3; E7EXC2; Q3UU54; A2MZG6; KEGG::12503	0.0371243
355414	Q9WVS7	Map2k5	0	Dual specificity mitogen-activated protein kinase kinase 5	23938	Q8CFM3; Q8K360; Q9D222; KEGG::23938	0.0371006
171770	Q9EQ32	Pik3ap1	0	Phosphoinositide 3-kinase adapter protein 1	83490	Q2KHL6; Q8BN25; Q3U5J3; Q3TC39; Q3TBW6; Q8C2Y4; KEGG::83490	0.0370921
72552	Q9DCH4	Eif3f	0	Eukaryotic translation initiation factor 3 subunit F	66085	Q3U8X1; Q3UVY8; Q5XJV3; KEGG::66085	0.0370799
112155	P60764	Rac3	0	Ras-related C3 botulinum toxin substrate 3	170758	Q14A12; O14658; KEGG::170758	0.0370586
580929	P0CG50	Ubc	0	Polyubiquitin-C; Ubiquitin; Ubiquitin-related 1; Ubiquitin-related 2	22190	P62991; Q9ET23; E9QKI0; Q64223; Q9ET24; Q62317; Q91888; Q9CZM0; Q9D8D9; Q9CXY4; Q9Z0H9; Q91887; P02248; P02249; Q8VCH1; Q29120; P02250; Q9D1R5; KEGG::22190	0.0370383
124682	Q6PDG5	Smarcc2	0	SWI/SNF complex subunit SMARCC2	68094	Q3UID0; Q6P6P3; KEGG::68094	0.0370291
82484	P04224	H2-Ea-ps	0	H-2 class II histocompatibility antigen, E-K alpha chain	-	Q31157; Q3KQP6	0.0370125
159006	Q8BWG8	Arrb1	0	Beta-arrestin-1	109689	Q8BTJ5; Q3UH95; KEGG::109689	0.0370077
105063	P17564	Ppp1r15a	0	Protein phosphatase 1 regulatory subunit 15A	17872	Q8C579; Q3TJS6; Q3U3L5; B2RRL7; KEGG::17872	0.0369834
126969	P04426	Wnt1	0	Proto-oncogene Wnt-1	22408	Q3UR96; KEGG::22408	0.0369675
82479	P01901; P01902	H2-K1	0	H-2 class I histocompatibility antigen, K-B alpha chain; H-2 class I histocompatibility antigen, K-D alpha chain	14972; 101056305	Q5KTQ2; Q7JJ15; O35641; KEGG::101056305; KEGG::14972	0.03696
30327237	Q9QXJ2	Stat2	0	-	20847	KEGG::20847	0.0369332
47177	P00520; Q3SYK5	Abl1	0	Tyrosine-protein kinase ABL1	11350	A2AV22; Q6PCM5; Q61256; Q61253; Q61252; Q61255; Q61254; Q61257; P97896; Q61259; Q61258; Q61260; Q61261; Q8C1X4; KEGG::11350	0.0369178
46962	Q5EG47; Q3TUQ7	Prkaa1	0	5'-AMP-activated protein kinase catalytic subunit alpha-1	105787	Q8BUX6; KEGG::105787	0.0368722
72558	Q9Z1D1	Eif3g	0	Eukaryotic translation initiation factor 3 subunit G	53356	Q544H0; Q9R079; KEGG::53356	0.0368632
438708	Q60972	Rbbp4	0	Histone-binding protein RBBP4	19646	A2A875; KEGG::19646	0.0368372
567322	P27512	Cd40	0	Tumor necrosis factor receptor superfamily member 5	21939	Q99NE3; Q8K2X6; Q3UBH3; A2A5L5; Q99NE0; Q99NE1; Q99NE2; Q3U7C9; Q3TS33; Q542B1; Q3TSL2; Q3U799; KEGG::21939	0.0367715
103632	P10923	Spp1	0	Osteopontin	20750	P19008; F8WIP8; Q547B5; Q3UBR1; Q91VH4; KEGG::20750	0.0367438
73382	Q8R050	Gspt1	0	Eukaryotic peptide chain release factor GTP-binding subunit ERF3A	14852	Q8CCV1; O88179; Q8K2E1; G3UWC0; E9QK49; KEGG::14852	0.0367438
117388	P51410	Rpl9	0	60S ribosomal protein L9	20005	Q5EBQ6; Q9JK58; KEGG::20005	0.0367438
437656	Q5U3K5	Rabl6	0	Rab-like protein 6	227624	Q8CGJ9; Q8BFS4; Q6PDP8; A2AJB0; Q3TAT5; Q3TRU4; KEGG::227624	0.0367438
639986	Q62511	Zfp91	0	E3 ubiquitin-protein ligase ZFP91	109910	Q8CDZ3; Q8BPY3; Q8C2B4; Q6PG06; Q6P219; Q3UH61; Q3TEQ3; Q62509; KEGG::109910	0.0367438
106182	O54943	Per2	0	Period circadian protein homolog 2	18627	Q3TW41; O54954; Q8C8R0; KEGG::18627	0.036721
107146	Q9JM05	Pias4	0	E3 SUMO-protein ligase PIAS4	59004	Q3ULQ6; Q8R165; KEGG::59004	0.0367192
305708	Q8BQC3	Igdcc3	0	Immunoglobulin superfamily DCC subclass member 3	19289	Q9Z2S6; O70246; Q792T2; KEGG::19289	0.0367171
48887	P63277; Q6PCW7	Amelx	0	Amelogenin, X isoform	11704	A2ALX2; P70592; P45559; Q61293; A2ALX3; KEGG::11704	0.0367127
228686	Q9CQ36	Pole4	0	DNA polymerase epsilon subunit 4	66979	Q3TJ13; KEGG::66979	0.0367027
228677	O54956	Pole2	0	DNA polymerase epsilon subunit 2	18974	Q6P3Y7; Q8BP72; KEGG::18974	0.0367027
286025	Q6NZM9	Hdac4	0	Histone deacetylase 4	208727	Q3U2J3; Q3V3Y4; Q3TRZ9; KEGG::208727	0.0366769
103950	P47713	Pla2g4a	0	Cytosolic phospholipase A2; Phospholipase A2; Lysophospholipase	18783	Q3UMQ1; KEGG::18783	0.0366769
106173	O35973	Per1	0	Period circadian protein homolog 1	18626	B1ASX0; Q6A060; Q5BJ30; KEGG::18626	0.0366364
57039	O08918	Ccng2	0	Cyclin-G2	12452	Q5HZK4; O35612; Q3TG40; KEGG::12452	0.0366309
57037	P51945	Ccng1	0	Cyclin-G1	12450	Q5D0F7; O54779; Q5NC86; KEGG::12450	0.0366309
50332	Q61210	Arhgef1	0	Rho guanine nucleotide exchange factor 1	16801	O89074; Q91VL3; Q3T9Q7; Q80YE9; Q80YE8; E9PUF7; KEGG::16801	0.0365853
56006	P55097	Ctsk	0	Cathepsin K	13038	O88718; Q545T0; KEGG::13038	0.0365807
62515	Q8VHY0	Cspg4	0	Chondroitin sulfate proteoglycan 4	121021	G5E892; Q8CE79; Q3URZ9; Q5DTG1; Q8BPI8; KEGG::121021	0.0365414
110943	P28047	Wnt7b	0	Protein Wnt-7b	22422	Q80US5; Q6NZR1; Q6PDY6; E9Q5E3; KEGG::22422	0.0365404
244086	P97366	Evi5	0	Ecotropic viral integration site 5 protein	-	Q3TPQ1	0.0365396
336597	Q8CG19	Ltbp1	0	Latent-transforming growth factor beta-binding protein 1	268977	B1B1D9; Q8CG18; Q8C7F5; Q8CIR0; B1B1E1; O88349; Q505C9; Q8BNW7; KEGG::268977	0.0365396
438026	O88667	Rrad	0	GTP-binding protein RAD	-	-	0.0365396
127568	Q5J9A9; Q9CQP2	0610009B22Rik; Trappc2	0	Trafficking protein particle complex subunit 2	66050; 66226	Q8BP61; Q9DCM3; Q9CQF5; Q9D0V3; Q8R3W2; KEGG::66226; KEGG::66050	0.0365395
208299	Q8BQU6	Gjc2	0	Gap junction gamma-2 protein	118454	Q9EPM1; Q8BQS2; Q6TLV2; KEGG::118454	0.0365314
125343	Q60598	Cttn	0	Src substrate cortactin	13043	Q921L6; Q8BNA5; Q3UGC2; KEGG::13043	0.0365234
63279	P26231	Ctnna1	0	Catenin alpha-1	12385	Q545R0; KEGG::12385	0.0365098
107451	Q07832	Plk1	0	Serine/threonine-protein kinase PLK1	18817	Q3TPZ2; KEGG::18817	0.0365079
204165	Q149L7	Crtam	0	Cytotoxic and regulatory T-cell molecule	-	Q9Z151; Q9CVZ9; Q3TQA9	0.0365055
350506	P55200	Mll	0	Histone-lysine N-methyltransferase MLL; MLL cleavage product N320; MLL cleavage product C180	214162	E9QNE7; E9QNQ1; Q3USE7; Q3UEU1; KEGG::214162	0.0364643
30322786	Q99JJ1	Cry2	0	-	-	-	0.0364643
320265	Q52KG5	Kif26a	0	Kinesin-like protein KIF26A	668303	Q99PT4; Q6PCY3; C9EF47; Q6ZPV4; KEGG::668303	0.0364116
563673	Q8BGW0	Themis	0	Protein THEMIS	210757	Q3TEM0; Q3UU76; Q059Y0; Q8BGP0; Q8C9S6; KEGG::210757	0.0364116
126774	Q91ZZ2	Rapgef1	0	-	107746	Q8C5V7; Q3UHC1; Q3UGX8; KEGG::107746	0.0364116
142300	Q61824	Adam12	0	Disintegrin and metalloproteinase domain-containing protein 12	11489	F8VQN4; KEGG::11489	0.0364116
308713	Q04999	Inhbb	0	Inhibin beta B chain	16324	Q3V1N0; Q61277; Q80VC4; KEGG::16324	0.0364023
103344	Q9Z2X2	Psmd10	0	26S proteasome non-ATPase regulatory subunit 10	53380	Q8R0G2; Q9D383; A2AG83; Q9D7N8; KEGG::53380	0.0363985
204407	Q9R194	Cry2	0	Cryptochrome-2	12953	O08706; A2AGA5; Q6A024; KEGG::12953	0.036387
103050	Q9WVP6	Papolb	0	Poly(A) polymerase beta	56522	Q9R1R3; A1L349; KEGG::56522	0.0363823
95694	Q91Y86	Mapk8	0	Mitogen-activated protein kinase 8	26419	Q544A0; KEGG::26419	0.0363732
264404	P50153	Gng4	0	Guanine nucleotide-binding protein G(I)/G(S)/G(O) subunit gamma-4	14706	KEGG::14706	0.0363694
181437	P49817	Cav1	0	Caveolin-1	12389	Q9QYH3; Q8CBP4; Q8C1X7; Q9QYH4; KEGG::12389	0.0363535
264391	Q9JMF3	Gng13	0	Guanine nucleotide-binding protein G(I)/G(S)/G(O) subunit gamma-13	64337	KEGG::64337	0.0363422
533377	Q9D8U8	Snx5	0	Sorting nexin-5	69178	Q543N9; KEGG::69178	0.0363368
149371	P61967	Ap1s1	0	AP-1 complex subunit sigma-1A	11769	Q9BTN4; Q9UDW9; Q00382; P82267; KEGG::11769	0.0363184
49428	P35585	Ap1m1	0	AP-1 complex subunit mu-1	11767	Q3UG16; KEGG::11767	0.0363184
64444	P98078	Dab2	0	Disabled homolog 2	13132	Q91W56; E9PX84; Q3TN55; Q3TRE6; Q923E1; Q3U3K1; Q3TRI2; KEGG::13132	0.0363116
89988	P27782	Lef1	0	Lymphoid enhancer-binding factor 1	16842	Q3TYB0; KEGG::16842	0.0362783
56391	Q3TTA7; B9EKI5	Cblb	0	E3 ubiquitin-protein ligase CBL-B	208650	E9QMY2; KEGG::208650	0.0362296
182610	P83917	Cbx1	0	Chromobox protein homolog 1	12412	P23197; A2A6C8; KEGG::12412	0.0362215
122617	Q01887	Ryk	0	Tyrosine-protein kinase RYK	20187	Q61890; H9H9R6; KEGG::20187	0.0362082
87785	Q58A65	Spag9	0	C-Jun-amino-terminal kinase-interacting protein 4	70834	Q5NC70; Q6A057; Q3UH77; Q5NC78; Q58VQ4; Q8CJC2; E9PUD1; Q6PAS3; Q6PA03; B8X349; Q3UHF0; KEGG::70834	0.0361688
103839	Q9ET35	Tnfrsf13b	0	Tumor necrosis factor receptor superfamily member 13B	57916	A5D8Y6; Q9DBZ3; KEGG::57916	0.0361285
278919	Q925T6	Grip1	0	Glutamate receptor-interacting protein 1	74053	Q8C0T3; Q925T7; Q925T5; Q8BLQ3; KEGG::74053	0.0360926
105359	P48725	Pcnt	0	Pericentrin	18541	Q3TQR8; A0JBT1; A0JBT0; F8VPV0; Q8CDL2; KEGG::18541	0.0360799
319095	Q9Z2X8	Keap1	0	Kelch-like ECH-associated protein 1	50868	Q3U8N7; Q547S3; Q8BQY3; Q3U243; Q6ZQI6; KEGG::50868	0.0360765
567157	P41155	Ltb	0	Lymphotoxin-beta	16994	KEGG::16994	0.0360432
91154	Q99JW4	Lims1	0	LIM and senescent cell antigen-like-containing domain protein 1	110829	E9Q4A6; Q9D7B2; Q3UAT7; Q9D5T4; Q8BTR6; KEGG::110829	0.0360343
104843	Q9ES46	Parvb	0	Beta-parvin	170736	Q3UGT9; KEGG::170736	0.0360343
397747	Q9EPC1	Parva	0	Alpha-parvin	57342	Q9JJ65; KEGG::57342	0.0360343
53470	Q60739	Bag1	0	BAG family molecular chaperone regulator 1	12017	Q9D7K6; Q9CUY1; Q561N1; Q6IS45; KEGG::12017	0.0359825
268638	Q99MI6	Gimap3	0	GTPase IMAP family member 3	83408	Q549W4; Q8CF04; Q4VBX0; KEGG::83408	0.0359825
268641	Q8BWF2	Gimap5	0	GTPase IMAP family member 5	317757	Q501L7; Q549X3; KEGG::317757	0.0359825
94160	P46662	Nf2	0	Merlin	18016	Q5NCK4; Q9D3K3; Q3TIW4; Q8BR03; KEGG::18016	0.035899
192188	Q9R007	Clec5a	0	C-type lectin domain family 5 member A	23845	Q3UV97; Q8BL24; Q3SXC9; KEGG::23845	0.0358775
285891	Q9QUJ0	Hcst	0	Hematopoietic cell signal transducer	23900	Q9R1E7; KEGG::23900	0.0358775
57033	P30282	Ccnd3	0	G1/S-specific cyclin-D3	12445	Q62391; Q99KP2; Q3TSW4; Q3TWY0; KEGG::12445	0.0358599
128598	P59016	Vps33b	0	Vacuolar protein sorting-associated protein 33B	233405	Q8C076; KEGG::233405	0.0358305
375674	Q9JI78	Ngly1	0	Peptide-N(4)-(N-acetyl-beta-glucosaminyl)asparagine amidase	59007	Q8K113; Q9CTK3; KEGG::59007	0.035815
99050	Q6P8Z1	Bmyc; Mycb	0	Protein B-Myc	107771	Q9D6E3; A0PJL6; KEGG::107771	0.0357947
171742	Q9CZQ9	Bbs5	0	Bardet-Biedl syndrome 5 protein homolog	72569	A2AUC7; KEGG::72569	0.0357932
30300144	Q3V3N7	Bbs1	0	-	52028	KEGG::52028	0.0357932
30319290	Q8N7N6	Traf3ip2	0	-	103213	Q8BH33; KEGG::103213	0.0357638
191813	Q9D8Q6	-	0	Uncharacterized protein C11orf53 homolog	69809	KEGG::69809	0.0357638
30315752	Q8C0E5	Traf3ip2	0	-	-	-	0.0357638
484246	P50636	Rnf19a	0	E3 ubiquitin-protein ligase RNF19A	30945	Q3UGT2; Q9QUJ5; KEGG::30945	0.0357593
533447	O35716	Socs1	0	Suppressor of cytokine signaling 1	12703	O35960; A2RT46; Q3U3L0; KEGG::12703	0.0357452
118206	Q925F4	Ubox5	0	RING finger protein 37	140629	Q543N0; Q3TZ72; KEGG::140629	0.0356933
241942	Q03145	Epha2	0	Ephrin type-A receptor 2	13836	Q3UNI2; Q60633; Q62212; KEGG::13836	0.0356921
106065	Q8BZH4; Q0VGT3	Pogz	0	Pogo transposable element with ZNF domain	229584	Q8K294; Q8C0K1; Q4VA94; Q80TZ8; B9EIG6; KEGG::229584	0.0356861
67112	Q9WVF7	Pole	0	DNA polymerase epsilon catalytic subunit A	18973	Q3UR94; Q9QX50; Q80XH7; E9QKW1; KEGG::18973	0.0356844
580247	Q8BGJ9	U2af1l4	0	Splicing factor U2AF 26 kDa subunit	233073	KEGG::233073	0.0356424
103486	Q60862	Orc2	0	Origin recognition complex subunit 2	18393	Q543F8; Q59IX1; KEGG::18393	0.0356402
566729	Q9D1D4	Tmed10	0	Transmembrane emp24 domain-containing protein 10	68581	Q3U7I7; Q922U8; Q6P227; KEGG::68581	0.0356338
580972	Q6ZPJ3	Ube2o	0	Ubiquitin-conjugating enzyme E2 O	217342	Q8BLE8; A2A7X3; Q7TPN2; Q6PCR9; Q60800; KEGG::217342	0.0356338
55176	P09803	Cdh1	0	Cadherin-1; E-Cad/CTF1; E-Cad/CTF2; E-Cad/CTF3	12550	Q4KML8; Q61377; KEGG::12550	0.0356327
267462	Q61599	Arhgdib	0	Rho GDP-dissociation inhibitor 2	11857	Q3TEB3; KEGG::11857	0.0356059
530122	Q9JID9	Sh2b2	0	SH2B adapter protein 2	23921	Q6PG00; O88936; KEGG::23921	0.035553
48613	P07724	Alb	0	Serum albumin	11657	Q8C7C7; Q8C7H3; Q8CG74; Q546G4; Q61802; Q3TV03; KEGG::11657	0.035525
30314262	Q8BM97	Ces2e	0	-	-	-	0.035525
264388	Q9DAS9	Gng12	0	Guanine nucleotide-binding protein G(I)/G(S)/G(O) subunit gamma-12	14701	Q544P3; KEGG::14701	0.035525
99105	F8VQB6	Myo10	0	Unconventional myosin-X	17909	Q8R3S0; Q80TR9; Q9JJY5; KEGG::17909	0.0355221
283470	P27661	H2afx	0	Histone H2A.x	15270	KEGG::15270	0.0355207
88077	Q8BN78	Zbtb33	0	Transcriptional regulator Kaiso	56805	A2A3Z3; Q9WTZ7; Q8C226; KEGG::56805	0.0355166
123623	Q9D687	Slc6a19	0	Sodium-dependent neutral amino acid transporter B(0)AT1	74338	Q3KN89; KEGG::74338	0.0355113
124681	P97496	Smarcc1	0	SWI/SNF complex subunit SMARCC1	20588	Q3UPK0; Q7TS80; Q7TT29; KEGG::20588	0.0355017
72513	Q8BHB2; Q5DW34; Q6PGM0	Ehmt1	0	Histone-lysine N-methyltransferase EHMT1	77683	Q5EBR1; A2AIS4; A2AIS3; KEGG::77683	0.0354835
89039	P28867	Prkcd	0	Protein kinase C delta type; Protein kinase C delta type regulatory subunit; Protein kinase C delta type catalytic subunit	18753	Q91V85; Q53YN4; Q9Z333; KEGG::18753	0.0354788
103922	Q64143	Pik3r3	0	Phosphatidylinositol 3-kinase regulatory subunit gamma	18710	Q3UXE9; KEGG::18710	0.0354746
66919	Q9CWR8	Dnmt3l	0	DNA (cytosine-5)-methyltransferase 3-like	54427	A3EWM2; KEGG::54427	0.035466
179195	P49070	Camlg	0	Calcium signal-modulating cyclophilin ligand	12328	Q99JU5; KEGG::12328	0.0354543
125924	P22561	Wt1	0	Wilms tumor protein homolog	22431	Q199A7; A2A402; KEGG::22431	0.0354374
107140	O88907	Pias1	0	E3 SUMO-protein ligase PIAS1	56469	Q2M4G9; Q8C6H5; KEGG::56469	0.0354215
204401	P97784	Cry1	0	Cryptochrome-1	12952	KEGG::12952	0.0353992
286029	Q9Z2V6	Hdac5	0	Histone deacetylase 5	-	Q9JL73	0.0353767
250539	P0DJI6	Fcor	0	Foxo1-corepressor	-	A5S7P8	0.0353645
73543	Q99JZ7	Errfi1	0	ERBB receptor feedback inhibitor 1	74155	Q3TK48; KEGG::74155	0.0353546
87114	Q9JKF1	Iqgap1	0	Ras GTPase-activating-like protein IQGAP1	29875	Q3TU98; Q3TPD2; G3UW45; KEGG::29875	0.0353141
111181	Q99PP7	Trim33	0	E3 ubiquitin-protein ligase TRIM33	94093	E9QME5; E9QP19; Q6ZPX5; Q6SI71; KEGG::94093	0.0353031
325086	P35951	Ldlr	0	Low-density lipoprotein receptor	16835	Q6GTJ9; KEGG::16835	0.0352163
71574	O70318	Epb4.1l2; Epb41l2	0	Band 4.1-like protein 2	13822	Q7TPN6; G3X9B8; Q3UNQ6; KEGG::13822	0.0352154
30313244	Q810Z4	Pdpk1	0	-	-	-	0.035201
522729	Q31125	Slc39a7	0	Zinc transporter SLC39A7	14977	Q3TVU6; Q9Z1W1; KEGG::14977	0.0352
95736	Q9QWV4	Mlf1	0	Myeloid leukemia factor 1	17349	O70217; Q8JZS2; Q3V042; KEGG::17349	0.0351966
125492	P56873	Sssca1	0	Sjoegren syndrome/scleroderma autoantigen 1 homolog	56390	Q9CZE1; Q9D002; Q545N1; KEGG::56390	0.0350913
112285	O35626	Rasd1	0	Dexamethasone-induced Ras-related protein 1	19416	Q5SWR8; KEGG::19416	0.0350809
199339	Q921L5	Cog2	0	Conserved oligomeric Golgi complex subunit 2	76332	Q9CSQ1; Q3TF44; KEGG::76332	0.0350774
86667	Q9QZ85	Ifgga1; Iigp1	0	Interferon-inducible GTPase 1	60440	Q9Z1M3; J7NNX8; KEGG::60440	0.0350717
184387	Q9QWV9	Ccnt1	0	Cyclin-T1	12455	Q3V0G4; Q9Z0U7; KEGG::12455	0.0350681
522031	Q80X16; E9PZQ0	Ryr1	0	Ryanodine receptor 1	20190	Q60834; Q62235; Q7TNG1; Q61780; Q99JF9; Q61779; Q62196; Q78EJ6; Q62173; Q80UQ5; KEGG::20190	0.0350672
77275	Q8BKG4	Fzd10	0	Frizzled-10	93897	Q149J3; KEGG::93897	0.0350572
108345	P01111	NRAS	0	GTPase NRas	4893	Q15104; Q5U091; Q14971; P01111,Q5; Q15282; KEGG::4893	0.035046
537628	Q62093	Srsf2	0	Serine/arginine-rich splicing factor 2	20382	Q542L3; A2AA29; Q60701; KEGG::20382	0.0350025
301509	P10628	Hoxd4	0	Homeobox protein Hox-D4	15436	P97451; Q3UXL6; A2ASN3; KEGG::15436	0.0349963
301439	P32043	Hoxc5	0	Homeobox protein Hox-C5	15424	Q8BJW4; KEGG::15424	0.0349963
101260	Q60674	Nr1d2	0	Nuclear receptor subfamily 1 group D member 2	353187	Q8C6J1; Q60646; Q8C598; Q4VAB7; KEGG::353187	0.0349564
57029	P25322	Ccnd1	0	G1/S-specific cyclin-D1	12443	Q790L7; KEGG::12443	0.0349186
103938	Q80UI5; P26450; P70304	Pik3r1	0	Phosphatidylinositol 3-kinase regulatory subunit alpha	18708	Q8K3B3; KEGG::18708	0.0349161
105080	Q9Z1Y4	Trip6	0	Thyroid receptor-interacting protein 6	22051	Q3TX74; B2RS30; KEGG::22051	0.0348625
278306	Q60760	Grb10	0	Growth factor receptor-bound protein 10	14783	Q8BSH4; Q7TSA4; Q8BSS5; Q3TQ71; Q91WC5; O35352; KEGG::14783	0.0348621
576865	Q9EP53	Tsc1	0	Hamartin	64930	Q80U55; Q7TS92; A2AHW1; Q3UHF2; Q924U7; KEGG::64930	0.0347291
523471	O88574	Sap30	0	Histone deacetylase complex subunit SAP30	60406	A2RSE9; Q99JB9; KEGG::60406	0.0347137
440383	Q9ERU9	Ranbp2	0	E3 SUMO-protein ligase RanBP2; Putative peptidyl-prolyl cis-trans isomerase	19386	E9QM01; Q61992; Q8C9K9; KEGG::19386	0.0346613
87121	Q8K4B2	Irak3	0	Interleukin-1 receptor-associated kinase 3	73914	Q8CE40; Q8K1S8; Q8C7U8; Q0VB14; KEGG::73914	0.0346423
372157	O09000	Ncoa3	0	Nuclear receptor coactivator 3	-	Q9CRD5	0.0345985
337943	Q9JHQ5	Lztfl1	0	Leucine zipper transcription factor-like protein 1	93730	Q8CDS2; Q8BRX8; KEGG::93730	0.03459
126617	O55013	Trappc3	0	Trafficking protein particle complex subunit 3	27096	Q3U9K9; KEGG::27096	0.0345535
344183	Q91V27	Mlph	0	Melanophilin	171531	Q99N53; Q3UFV7; KEGG::171531	0.0345489
48895	Q9R049	Amfr	0	E3 ubiquitin-protein ligase AMFR	23802	Q3TCI2; Q8K008; Q99LH5; Q3U007; KEGG::23802	0.0345195
91633	O70263	Lnx1	0	E3 ubiquitin-protein ligase LNX	16924	E9Q6Q0; Q3UUJ9; E9Q4N3; A4QPD4; Q8CFR3; Q8BRI8; O70264; KEGG::16924	0.0345137
171520	Q8VBU8	Banp	0	Protein BANP	53325	Q3U4R5; O88973; Q91YZ1; Q9ES51; KEGG::53325	0.0345087
242110	Q80VP1	Epn1	0	Epsin-1	13854	O70446; Q6NX78; KEGG::13854	0.034506
286018	O88895	Hdac3	0	Histone deacetylase 3	-	O88896	0.0344538
634402	Q9R0I7	Ylpm1	0	YLP motif-containing protein 1	-	E9QKY3; Q7TMM4	0.0344339
320732	P05532	Kit	0	Mast/stem cell growth factor receptor Kit	16590	Q61417; Q61416; Q61415; Q6QJB7; Q6QJB8; Q7TS86; Q8C8K9; Q6LEE9; KEGG::16590	0.0344295
640984	Q8BIQ3	Znf2	0	Zinc finger protein 2	72180	Q7TPW3; A2AHS9; KEGG::72180	0.0344216
285695	P08103	Hck	0	Tyrosine-protein kinase HCK	15162	Q0VH03; Q3UD17; A2AMC5; KEGG::15162	0.0344164
195757	Q8VEG6	Cnot6l	0	CCR4-NOT transcription complex subunit 6-like	231464	Q3U9M0; Q8C0P4; KEGG::231464	0.0344045
99554	P60322	Nanos2	0	Nanos homolog 2	378430	I6ZHM2; F8VQ09; KEGG::378430	0.0344045
195764	Q8K0V4	Cnot3	0	CCR4-NOT transcription complex subunit 3	232791	B2RUA7; KEGG::232791	0.0344045
107143	Q8C5D8	Pias2	0	E3 SUMO-protein ligase PIAS2	17344	F8WHS8; Q3V3U5; Q8K208; Q9D5W7; Q8C384; Q9QZ63; O54987; Q99JX5; Q8CDQ8; G3UWE3; KEGG::17344	0.0343943
124488	Q9WTX5	Skp1; Skp1a	0	S-phase kinase-associated protein 1	21402	Q8C5H6; Q5SUR3; KEGG::21402	0.0343939
408040	Q9JMB7	Piwil1	0	Piwi-like protein 1	57749	A1L325; A1L324; Q6NXX0; KEGG::57749	0.0343729
90167	P48356	Lepr	0	Leptin receptor	16847	Q640Q2; Q61215; O35686; Q3UNU8; O54986; Q9QWG3; Q3US58; Q9QWV5; Q64309; KEGG::16847	0.0343639
239448	Q04744	Emx2	0	Homeobox protein EMX2	13797	Q80UE7; G3X9A6; KEGG::13797	0.0343207
252742	P11276	Fn1	0	Fibronectin; Anastellin	14268	Q61567; Q80UI4; G5E8B8; Q61569; Q61568; Q64233; KEGG::14268	0.0342977
171185	P97303	Bach2	0	Transcription regulator protein BACH2	-	A2ANU9	0.0342977
30324534	Q9CZL0	Tmed9	0	-	-	-	0.0342977
30312454	Q80UE3	Epb4.1l2	0	-	-	-	0.0342977
103430	P52623	Uck1	0	Uridine-cytidine kinase 1	22245	A2AN37; Q3V218; KEGG::22245	0.0342977
110983	O54916	Reps1	0	RalBP1-associated Eps domain-containing protein 1	19707	Q5PPQ9; E9Q632; Q3UAM3; Q99LR8; Q8C9J9; KEGG::19707	0.0342977
178526	Q9QWF0	Chaf1a	0	Chromatin assembly factor 1 subunit A	27221	Q544M2; Q3TU22; KEGG::27221	0.0342677
53476	Q9Z1R2	Bag6	0	Large proline-rich protein BAG6	224727	G3UZT6; Q3UF95; Q8SNA3; KEGG::224727	0.0342173
523884	Q8VEB2	Sav1	0	Protein salvador homolog 1	64010	Q9D9N9; Q9ER46; KEGG::64010	0.0342034
48197	P30561	Ahr	0	Aryl hydrocarbon receptor	11622	Q8QZX6; Q8R4S3; Q9QVY1; Q3U5D9; Q99P79; KEGG::11622	0.034189
179359	P40124	Cap1	0	Adenylyl cyclase-associated protein 1	12331	Q8BPT7; KEGG::12331	0.0341333
192523	P52194	Clgn	0	Calmegin	12745	Q80YU3; Q9D2K5; KEGG::12745	0.0341327
87645	P11835	Itgb2	0	Integrin beta-2	16414	Q64482; Q542I8; KEGG::16414	0.0341285
30304837	Q61491	Zfp97	0	-	-	-	0.0340938
124757	Q9CSN1	Snw1	0	SNW domain-containing protein 1	66354	Q3TM37; Q9CV75; KEGG::66354	0.0340717
202976	Q9Z125	Creb3l1	0	Cyclic AMP-responsive element-binding protein 3-like protein 1; Processed cyclic AMP-responsive element-binding protein 3-like protein 1	26427	Q91W70; KEGG::26427	0.0340717
58990	Q6ZQ08	Cnot1	0	CCR4-NOT transcription complex subunit 1	234594	Q8BXB2; Q8C0H2; B7ZWL1; Q8BSB4; Q8K3D8; Q3UPB7; B2RY28; KEGG::234594	0.0340623
342728	P23804; Q91XK7	Mdm2	0	E3 ubiquitin-protein ligase Mdm2	17246	Q61040; Q64330; KEGG::17246	0.0339949
[truncated: 1,947 more rows]
