# Supplementary material for: Identifying functionally relevant candidate genes for inflexible ethanol intake in mice and humans using a guilt‐by‐association approach
Source: Brain Behav. 2020 Oct 23;10(12):e01879. doi: 10.1002/brb3.1879 (PMC7749619; doi:10.1002/brb3.1879)
Supplement: Supplementary file 8 — Table S3 [file BRB3-10-e01879-s008.xlsx]

## Sheet: EnrichedGO_ PFC
category	ID	term	count	genes	logFC	adj_pval	zscore
BP	GO:0007270	neuron-neuron synaptic transmission	11	CHRNA7	-0.8099563336	1.16e-10	150755672288882
BP	GO:0007270	neuron-neuron synaptic transmission	11	ADORA2A	-0.9552970073	1.16e-10	150755672288882
BP	GO:0007270	neuron-neuron synaptic transmission	11	CACNA1A	0.6878578248	1.16e-10	150755672288882
BP	GO:0007270	neuron-neuron synaptic transmission	11	DNM1	0.5481549997	1.16e-10	150755672288882
BP	GO:0007270	neuron-neuron synaptic transmission	11	GRIK2	-0.4635834073	1.16e-10	150755672288882
BP	GO:0007270	neuron-neuron synaptic transmission	11	MEF2C	0.6390138547	1.16e-10	150755672288882
BP	GO:0007270	neuron-neuron synaptic transmission	11	NLGN2	0.5697703469	1.16e-10	150755672288882
BP	GO:0007270	neuron-neuron synaptic transmission	11	TH	0.8938211752	1.16e-10	150755672288882
BP	GO:0007270	neuron-neuron synaptic transmission	11	SHANK3	0.6987499064	1.16e-10	150755672288882
BP	GO:0007270	neuron-neuron synaptic transmission	11	PINK1	14454134205	1.16e-10	150755672288882
BP	GO:0007270	neuron-neuron synaptic transmission	11	SLC17A7	0.7731809427	1.16e-10	150755672288882
BP	GO:0007215	glutamate receptor signaling pathway	9	GRIA1	-0.7678491331	2.58e-10	1
BP	GO:0007215	glutamate receptor signaling pathway	9	GRIK2	-0.4635834073	2.58e-10	1
BP	GO:0007215	glutamate receptor signaling pathway	9	GRIN2B	0.6752345298	2.58e-10	1
BP	GO:0007215	glutamate receptor signaling pathway	9	MEF2C	0.6390138547	2.58e-10	1
BP	GO:0007215	glutamate receptor signaling pathway	9	PLCB1	-0.5433434464	2.58e-10	1
BP	GO:0007215	glutamate receptor signaling pathway	9	NLGN2	0.5697703469	2.58e-10	1
BP	GO:0007215	glutamate receptor signaling pathway	9	ATP1A3	0.5810097762	2.58e-10	1
BP	GO:0007215	glutamate receptor signaling pathway	9	SHANK3	0.6987499064	2.58e-10	1
BP	GO:0007215	glutamate receptor signaling pathway	9	DAPK1	0.7540450877	2.58e-10	1
BP	GO:0050804	modulation of synaptic transmission	13	CHRNA7	-0.8099563336	2.58e-10	0.832050294337844
BP	GO:0050804	modulation of synaptic transmission	13	ADORA2A	-0.9552970073	2.58e-10	0.832050294337844
BP	GO:0050804	modulation of synaptic transmission	13	CACNA1A	0.6878578248	2.58e-10	0.832050294337844
BP	GO:0050804	modulation of synaptic transmission	13	CAMK2A	0.5584384127	2.58e-10	0.832050294337844
BP	GO:0050804	modulation of synaptic transmission	13	GRIA1	-0.7678491331	2.58e-10	0.832050294337844
BP	GO:0050804	modulation of synaptic transmission	13	GRIK2	-0.4635834073	2.58e-10	0.832050294337844
BP	GO:0050804	modulation of synaptic transmission	13	GRIN2B	0.6752345298	2.58e-10	0.832050294337844
BP	GO:0050804	modulation of synaptic transmission	13	KIT	-0.4617449594	2.58e-10	0.832050294337844
BP	GO:0050804	modulation of synaptic transmission	13	MEF2C	0.6390138547	2.58e-10	0.832050294337844
BP	GO:0050804	modulation of synaptic transmission	13	STX1A	10481325838	2.58e-10	0.832050294337844
BP	GO:0050804	modulation of synaptic transmission	13	NLGN2	0.5697703469	2.58e-10	0.832050294337844
BP	GO:0050804	modulation of synaptic transmission	13	SHANK3	0.6987499064	2.58e-10	0.832050294337844
BP	GO:0050804	modulation of synaptic transmission	13	PINK1	14454134205	2.58e-10	0.832050294337844
BP	GO:1905114	cell surface receptor signaling pathway involved in cell-cell signaling	10	ADORA2A	-0.9552970073	4.15e-05	126491106406735
BP	GO:1905114	cell surface receptor signaling pathway involved in cell-cell signaling	10	CDH1	10760220508	4.15e-05	126491106406735
BP	GO:1905114	cell surface receptor signaling pathway involved in cell-cell signaling	10	GABRB3	-0.7036127837	4.15e-05	126491106406735
BP	GO:1905114	cell surface receptor signaling pathway involved in cell-cell signaling	10	GRIK2	-0.4635834073	4.15e-05	126491106406735
BP	GO:1905114	cell surface receptor signaling pathway involved in cell-cell signaling	10	GRIN2B	0.6752345298	4.15e-05	126491106406735
BP	GO:1905114	cell surface receptor signaling pathway involved in cell-cell signaling	10	MEF2C	0.6390138547	4.15e-05	126491106406735
BP	GO:1905114	cell surface receptor signaling pathway involved in cell-cell signaling	10	STX1A	10481325838	4.15e-05	126491106406735
BP	GO:1905114	cell surface receptor signaling pathway involved in cell-cell signaling	10	NLGN2	0.5697703469	4.15e-05	126491106406735
BP	GO:1905114	cell surface receptor signaling pathway involved in cell-cell signaling	10	SHANK3	0.6987499064	4.15e-05	126491106406735
BP	GO:1905114	cell surface receptor signaling pathway involved in cell-cell signaling	10	SLC17A7	0.7731809427	4.15e-05	126491106406735
BP	GO:0006836	neurotransmitter transport	7	ADORA2A	-0.9552970073	4.15e-05	188982236504614
BP	GO:0006836	neurotransmitter transport	7	CACNA1A	0.6878578248	4.15e-05	188982236504614
BP	GO:0006836	neurotransmitter transport	7	CAMK2A	0.5584384127	4.15e-05	188982236504614
BP	GO:0006836	neurotransmitter transport	7	MEF2C	0.6390138547	4.15e-05	188982236504614
BP	GO:0006836	neurotransmitter transport	7	STX1A	10481325838	4.15e-05	188982236504614
BP	GO:0006836	neurotransmitter transport	7	TH	0.8938211752	4.15e-05	188982236504614
BP	GO:0006836	neurotransmitter transport	7	SLC17A7	0.7731809427	4.15e-05	188982236504614
BP	GO:0001505	regulation of neurotransmitter levels	7	ADORA2A	-0.9552970073	4.93e-05	188982236504614
BP	GO:0001505	regulation of neurotransmitter levels	7	CACNA1A	0.6878578248	4.93e-05	188982236504614
BP	GO:0001505	regulation of neurotransmitter levels	7	CAMK2A	0.5584384127	4.93e-05	188982236504614
BP	GO:0001505	regulation of neurotransmitter levels	7	MEF2C	0.6390138547	4.93e-05	188982236504614
BP	GO:0001505	regulation of neurotransmitter levels	7	STX1A	10481325838	4.93e-05	188982236504614
BP	GO:0001505	regulation of neurotransmitter levels	7	TH	0.8938211752	4.93e-05	188982236504614
BP	GO:0001505	regulation of neurotransmitter levels	7	SLC17A7	0.7731809427	4.93e-05	188982236504614
BP	GO:0099504	synaptic vesicle cycle	6	CACNA1A	0.6878578248	5.18e-05	244948974278318
BP	GO:0099504	synaptic vesicle cycle	6	DNM1	0.5481549997	5.18e-05	244948974278318
BP	GO:0099504	synaptic vesicle cycle	6	STX1A	10481325838	5.18e-05	244948974278318
BP	GO:0099504	synaptic vesicle cycle	6	NLGN2	0.5697703469	5.18e-05	244948974278318
BP	GO:0099504	synaptic vesicle cycle	6	TH	0.8938211752	5.18e-05	244948974278318
BP	GO:0099504	synaptic vesicle cycle	6	SLC17A7	0.7731809427	5.18e-05	244948974278318
BP	GO:0050808	synapse organization	7	CACNA1A	0.6878578248	0.0003518482	188982236504614
BP	GO:0050808	synapse organization	7	IL1RAP	-0.4985704154	0.0003518482	188982236504614
BP	GO:0050808	synapse organization	7	MEF2C	0.6390138547	0.0003518482	188982236504614
BP	GO:0050808	synapse organization	7	PALM	0.9173867149	0.0003518482	188982236504614
BP	GO:0050808	synapse organization	7	PDGFB	0.7674297341	0.0003518482	188982236504614
BP	GO:0050808	synapse organization	7	NLGN2	0.5697703469	0.0003518482	188982236504614
BP	GO:0050808	synapse organization	7	SHANK3	0.6987499064	0.0003518482	188982236504614
BP	GO:1904951	positive regulation of establishment of protein localization	9	ADORA2A	-0.9552970073	0.000423077	-0.333333333333333
BP	GO:1904951	positive regulation of establishment of protein localization	9	CDH1	10760220508	0.000423077	-0.333333333333333
BP	GO:1904951	positive regulation of establishment of protein localization	9	HPCA	-10213025099	0.000423077	-0.333333333333333
BP	GO:1904951	positive regulation of establishment of protein localization	9	IGF1	0.5329450942	0.000423077	-0.333333333333333
BP	GO:1904951	positive regulation of establishment of protein localization	9	IL1RAP	-0.4985704154	0.000423077	-0.333333333333333
BP	GO:1904951	positive regulation of establishment of protein localization	9	PRKCD	-11853345671	0.000423077	-0.333333333333333
BP	GO:1904951	positive regulation of establishment of protein localization	9	NLGN2	0.5697703469	0.000423077	-0.333333333333333
BP	GO:1904951	positive regulation of establishment of protein localization	9	TGFB2	-16741733271	0.000423077	-0.333333333333333
BP	GO:1904951	positive regulation of establishment of protein localization	9	PINK1	14454134205	0.000423077	-0.333333333333333
BP	GO:0051493	regulation of cytoskeleton organization	8	MEF2C	0.6390138547	0.0007768133	-0.707106781186547
BP	GO:0051493	regulation of cytoskeleton organization	8	MAPT	0.7213342084	0.0007768133	-0.707106781186547
BP	GO:0051493	regulation of cytoskeleton organization	8	NTF3	-0.939749472	0.0007768133	-0.707106781186547
BP	GO:0051493	regulation of cytoskeleton organization	8	PRKCD	-11853345671	0.0007768133	-0.707106781186547
BP	GO:0051493	regulation of cytoskeleton organization	8	TAOK1	-0.5898967666	0.0007768133	-0.707106781186547
BP	GO:0051493	regulation of cytoskeleton organization	8	TGFB2	-16741733271	0.0007768133	-0.707106781186547
BP	GO:0051493	regulation of cytoskeleton organization	8	SHANK3	0.6987499064	0.0007768133	-0.707106781186547
BP	GO:0051493	regulation of cytoskeleton organization	8	CEP97	-0.4499223191	0.0007768133	-0.707106781186547
BP	GO:0099531	presynaptic process involved in chemical synaptic transmission	5	ADORA2A	-0.9552970073	0.0010061454	134164078649987
BP	GO:0099531	presynaptic process involved in chemical synaptic transmission	5	CACNA1A	0.6878578248	0.0010061454	134164078649987
BP	GO:0099531	presynaptic process involved in chemical synaptic transmission	5	CAMK2A	0.5584384127	0.0010061454	134164078649987
BP	GO:0099531	presynaptic process involved in chemical synaptic transmission	5	MEF2C	0.6390138547	0.0010061454	134164078649987
BP	GO:0099531	presynaptic process involved in chemical synaptic transmission	5	STX1A	10481325838	0.0010061454	134164078649987
BP	GO:0007212	dopamine receptor signaling pathway	3	GNAO1	0.5364034301	0.0027090891	0.577350269189626
BP	GO:0007212	dopamine receptor signaling pathway	3	PALM	0.9173867149	0.0027090891	0.577350269189626
BP	GO:0007212	dopamine receptor signaling pathway	3	RGS9	-17727402026	0.0027090891	0.577350269189626
BP	GO:0008277	regulation of G-protein coupled receptor protein signaling pathway	4	DNM1	0.5481549997	0.0027218824	0
BP	GO:0008277	regulation of G-protein coupled receptor protein signaling pathway	4	PALM	0.9173867149	0.0027218824	0
BP	GO:0008277	regulation of G-protein coupled receptor protein signaling pathway	4	PLCB1	-0.5433434464	0.0027218824	0
BP	GO:0008277	regulation of G-protein coupled receptor protein signaling pathway	4	RGS9	-17727402026	0.0027218824	0
BP	GO:0046777	protein autophosphorylation	5	CAMK2A	0.5584384127	0.0049910324	134164078649987
BP	GO:0046777	protein autophosphorylation	5	KIT	-0.4617449594	0.0049910324	134164078649987
BP	GO:0046777	protein autophosphorylation	5	PDGFB	0.7674297341	0.0049910324	134164078649987
BP	GO:0046777	protein autophosphorylation	5	PINK1	14454134205	0.0049910324	134164078649987
BP	GO:0046777	protein autophosphorylation	5	DAPK1	0.7540450877	0.0049910324	134164078649987
BP	GO:0050795	regulation of behavior	3	ADORA2A	-0.9552970073	0.0088478499	0.577350269189626
BP	GO:0050795	regulation of behavior	3	MEF2C	0.6390138547	0.0088478499	0.577350269189626
BP	GO:0050795	regulation of behavior	3	SHANK3	0.6987499064	0.0088478499	0.577350269189626
BP	GO:0097305	response to alcohol	4	CHRNA7	-0.8099563336	0.012417589	1
BP	GO:0097305	response to alcohol	4	CDH1	10760220508	0.012417589	1
BP	GO:0097305	response to alcohol	4	GRIN2B	0.6752345298	0.012417589	1
BP	GO:0097305	response to alcohol	4	TH	0.8938211752	0.012417589	1
BP	GO:0007214	gamma-aminobutyric acid signaling pathway	2	CACNA1A	0.6878578248	0.0182207436	0
BP	GO:0007214	gamma-aminobutyric acid signaling pathway	2	GABRB3	-0.7036127837	0.0182207436	0
BP	GO:0045785	positive regulation of cell adhesion	5	CDH1	10760220508	0.0218576004	134164078649987
BP	GO:0045785	positive regulation of cell adhesion	5	FN1	0.7621298946	0.0218576004	134164078649987
BP	GO:0045785	positive regulation of cell adhesion	5	IGF1	0.5329450942	0.0218576004	134164078649987
BP	GO:0045785	positive regulation of cell adhesion	5	CXCL12	0.57905531	0.0218576004	134164078649987
BP	GO:0045785	positive regulation of cell adhesion	5	TGFB2	-16741733271	0.0218576004	134164078649987
CC	GO:0098794	postsynapse	16	CHRNA7	-0.8099563336	3.66e-11	1
CC	GO:0098794	postsynapse	16	ADORA2A	-0.9552970073	3.66e-11	1
CC	GO:0098794	postsynapse	16	CAMK2A	0.5584384127	3.66e-11	1
CC	GO:0098794	postsynapse	16	GABRB3	-0.7036127837	3.66e-11	1
CC	GO:0098794	postsynapse	16	GRIA1	-0.7678491331	3.66e-11	1
CC	GO:0098794	postsynapse	16	GRIK2	-0.4635834073	3.66e-11	1
CC	GO:0098794	postsynapse	16	GRIN2B	0.6752345298	3.66e-11	1
CC	GO:0098794	postsynapse	16	HPCA	-10213025099	3.66e-11	1
CC	GO:0098794	postsynapse	16	KCNMA1	0.5307948962	3.66e-11	1
CC	GO:0098794	postsynapse	16	MEF2C	0.6390138547	3.66e-11	1
CC	GO:0098794	postsynapse	16	MAPT	0.7213342084	3.66e-11	1
CC	GO:0098794	postsynapse	16	PALM	0.9173867149	3.66e-11	1
CC	GO:0098794	postsynapse	16	NLGN2	0.5697703469	3.66e-11	1
CC	GO:0098794	postsynapse	16	ATP1A3	0.5810097762	3.66e-11	1
CC	GO:0098794	postsynapse	16	SHANK3	0.6987499064	3.66e-11	1
CC	GO:0098794	postsynapse	16	SLC17A7	0.7731809427	3.66e-11	1
CC	GO:0098793	presynapse	13	ADORA2A	-0.9552970073	4.54e-09	19414506867883
CC	GO:0098793	presynapse	13	CACNA1A	0.6878578248	4.54e-09	19414506867883
CC	GO:0098793	presynapse	13	CAMK2A	0.5584384127	4.54e-09	19414506867883
CC	GO:0098793	presynapse	13	CDH1	10760220508	4.54e-09	19414506867883
CC	GO:0098793	presynapse	13	DNM1	0.5481549997	4.54e-09	19414506867883
CC	GO:0098793	presynapse	13	GRIA1	-0.7678491331	4.54e-09	19414506867883
CC	GO:0098793	presynapse	13	GRIK2	-0.4635834073	4.54e-09	19414506867883
CC	GO:0098793	presynapse	13	GRIN2B	0.6752345298	4.54e-09	19414506867883
CC	GO:0098793	presynapse	13	KCNMA1	0.5307948962	4.54e-09	19414506867883
CC	GO:0098793	presynapse	13	STX1A	10481325838	4.54e-09	19414506867883
CC	GO:0098793	presynapse	13	NLGN2	0.5697703469	4.54e-09	19414506867883
CC	GO:0098793	presynapse	13	TH	0.8938211752	4.54e-09	19414506867883
CC	GO:0098793	presynapse	13	SLC17A7	0.7731809427	4.54e-09	19414506867883
CC	GO:0097060	synaptic membrane	12	CHRNA7	-0.8099563336	1.04e-08	0.577350269189626
CC	GO:0097060	synaptic membrane	12	ADORA2A	-0.9552970073	1.04e-08	0.577350269189626
CC	GO:0097060	synaptic membrane	12	CAMK2A	0.5584384127	1.04e-08	0.577350269189626
CC	GO:0097060	synaptic membrane	12	GABRB3	-0.7036127837	1.04e-08	0.577350269189626
CC	GO:0097060	synaptic membrane	12	GRIA1	-0.7678491331	1.04e-08	0.577350269189626
CC	GO:0097060	synaptic membrane	12	GRIK2	-0.4635834073	1.04e-08	0.577350269189626
CC	GO:0097060	synaptic membrane	12	GRIN2B	0.6752345298	1.04e-08	0.577350269189626
CC	GO:0097060	synaptic membrane	12	KCNMA1	0.5307948962	1.04e-08	0.577350269189626
CC	GO:0097060	synaptic membrane	12	PALM	0.9173867149	1.04e-08	0.577350269189626
CC	GO:0097060	synaptic membrane	12	STX1A	10481325838	1.04e-08	0.577350269189626
CC	GO:0097060	synaptic membrane	12	NLGN2	0.5697703469	1.04e-08	0.577350269189626
CC	GO:0097060	synaptic membrane	12	SHANK3	0.6987499064	1.04e-08	0.577350269189626
CC	GO:0098984	neuron to neuron synapse	8	ADORA2A	-0.9552970073	2.28e-05	0.707106781186547
CC	GO:0098984	neuron to neuron synapse	8	CAMK2A	0.5584384127	2.28e-05	0.707106781186547
CC	GO:0098984	neuron to neuron synapse	8	GRIA1	-0.7678491331	2.28e-05	0.707106781186547
CC	GO:0098984	neuron to neuron synapse	8	GRIK2	-0.4635834073	2.28e-05	0.707106781186547
CC	GO:0098984	neuron to neuron synapse	8	GRIN2B	0.6752345298	2.28e-05	0.707106781186547
CC	GO:0098984	neuron to neuron synapse	8	MAPT	0.7213342084	2.28e-05	0.707106781186547
CC	GO:0098984	neuron to neuron synapse	8	PALM	0.9173867149	2.28e-05	0.707106781186547
CC	GO:0098984	neuron to neuron synapse	8	SHANK3	0.6987499064	2.28e-05	0.707106781186547
MF	GO:0008066	glutamate receptor activity	3	GRIA1	-0.7678491331	0.0061650592	-0.577350269189626
MF	GO:0008066	glutamate receptor activity	3	GRIK2	-0.4635834073	0.0061650592	-0.577350269189626
MF	GO:0008066	glutamate receptor activity	3	GRIN2B	0.6752345298	0.0061650592	-0.577350269189626
MF	GO:0001664	G-protein coupled receptor binding	6	ADORA2A	-0.9552970073	0.0062567967	163299316185545
MF	GO:0001664	G-protein coupled receptor binding	6	DNM1	0.5481549997	0.0062567967	163299316185545
MF	GO:0001664	G-protein coupled receptor binding	6	GNAO1	0.5364034301	0.0062567967	163299316185545
MF	GO:0001664	G-protein coupled receptor binding	6	PALM	0.9173867149	0.0062567967	163299316185545
MF	GO:0001664	G-protein coupled receptor binding	6	CXCL12	0.57905531	0.0062567967	163299316185545
MF	GO:0001664	G-protein coupled receptor binding	6	ATP1A3	0.5810097762	0.0062567967	163299316185545
MF	GO:0035254	glutamate receptor binding	3	ADORA2A	-0.9552970073	0.0069555214	0.577350269189626
MF	GO:0035254	glutamate receptor binding	3	CAMK2A	0.5584384127	0.0069555214	0.577350269189626
MF	GO:0035254	glutamate receptor binding	3	SHANK3	0.6987499064	0.0069555214	0.577350269189626

## Sheet: EnrichedGO_ Striatum
category	ID	term	count	genes	logFC	adj_pval	zscore
BP	GO:0044708	single-organism behavior	12	BRAF	0.5936399032	3.49e-09	-0.577350269189626
BP	GO:0044708	single-organism behavior	12	BDNF	0.8350833624	3.49e-09	-0.577350269189626
BP	GO:0044708	single-organism behavior	12	DNM1	-0.4275991896	3.49e-09	-0.577350269189626
BP	GO:0044708	single-organism behavior	12	DRD2	-0.6321111527	3.49e-09	-0.577350269189626
BP	GO:0044708	single-organism behavior	12	GRIA1	0.7379496518	3.49e-09	-0.577350269189626
BP	GO:0044708	single-organism behavior	12	KCNMA1	0.777769776	3.49e-09	-0.577350269189626
BP	GO:0044708	single-organism behavior	12	MEIS2	-0.5725351114	3.49e-09	-0.577350269189626
BP	GO:0044708	single-organism behavior	12	PRKCE	-0.4700057451	3.49e-09	-0.577350269189626
BP	GO:0044708	single-organism behavior	12	SCN1A	0.5499397131	3.49e-09	-0.577350269189626
BP	GO:0044708	single-organism behavior	12	ATP1A3	-107808742408	3.49e-09	-0.577350269189626
BP	GO:0044708	single-organism behavior	12	LRRK2	-0.5279596339	3.49e-09	-0.577350269189626
BP	GO:0044708	single-organism behavior	12	SLC17A7	-0.7671849874	3.49e-09	-0.577350269189626
BP	GO:0050804	modulation of synaptic transmission	9	BRAF	0.5936399032	4.63e-07	-0.333333333333333
BP	GO:0050804	modulation of synaptic transmission	9	BDNF	0.8350833624	4.63e-07	-0.333333333333333
BP	GO:0050804	modulation of synaptic transmission	9	CAMK2A	-0.4366791402	4.63e-07	-0.333333333333333
BP	GO:0050804	modulation of synaptic transmission	9	DRD2	-0.6321111527	4.63e-07	-0.333333333333333
BP	GO:0050804	modulation of synaptic transmission	9	GRIA1	0.7379496518	4.63e-07	-0.333333333333333
BP	GO:0050804	modulation of synaptic transmission	9	NAPB	0.3968848885	4.63e-07	-0.333333333333333
BP	GO:0050804	modulation of synaptic transmission	9	PRKACA	-0.58585137	4.63e-07	-0.333333333333333
BP	GO:0050804	modulation of synaptic transmission	9	PRKCE	-0.4700057451	4.63e-07	-0.333333333333333
BP	GO:0050804	modulation of synaptic transmission	9	LRRK2	-0.5279596339	4.63e-07	-0.333333333333333
BP	GO:0007270	neuron-neuron synaptic transmission	7	BDNF	0.8350833624	1.23e-06	-113389341902768
BP	GO:0007270	neuron-neuron synaptic transmission	7	DNM1	-0.4275991896	1.23e-06	-113389341902768
BP	GO:0007270	neuron-neuron synaptic transmission	7	DRD2	-0.6321111527	1.23e-06	-113389341902768
BP	GO:0007270	neuron-neuron synaptic transmission	7	NAPB	0.3968848885	1.23e-06	-113389341902768
BP	GO:0007270	neuron-neuron synaptic transmission	7	PRKCE	-0.4700057451	1.23e-06	-113389341902768
BP	GO:0007270	neuron-neuron synaptic transmission	7	LRRK2	-0.5279596339	1.23e-06	-113389341902768
BP	GO:0007270	neuron-neuron synaptic transmission	7	SLC17A7	-0.7671849874	1.23e-06	-113389341902768
BP	GO:0006836	neurotransmitter transport	7	BRAF	0.5936399032	2.81e-06	-0.377964473009227
BP	GO:0006836	neurotransmitter transport	7	CAMK2A	-0.4366791402	2.81e-06	-0.377964473009227
BP	GO:0006836	neurotransmitter transport	7	DRD2	-0.6321111527	2.81e-06	-0.377964473009227
BP	GO:0006836	neurotransmitter transport	7	NAPB	0.3968848885	2.81e-06	-0.377964473009227
BP	GO:0006836	neurotransmitter transport	7	LIN7C	0.8111904067	2.81e-06	-0.377964473009227
BP	GO:0006836	neurotransmitter transport	7	LRRK2	-0.5279596339	2.81e-06	-0.377964473009227
BP	GO:0006836	neurotransmitter transport	7	SLC17A7	-0.7671849874	2.81e-06	-0.377964473009227
BP	GO:0060359	response to ammonium ion	6	CDK5R1	-0.5576358543	2.81e-06	-244948974278318
BP	GO:0060359	response to ammonium ion	6	DNM2	-0.5686768001	2.81e-06	-244948974278318
BP	GO:0060359	response to ammonium ion	6	DRD2	-0.6321111527	2.81e-06	-244948974278318
BP	GO:0060359	response to ammonium ion	6	GABRB3	-0.9002505131	2.81e-06	-244948974278318
BP	GO:0060359	response to ammonium ion	6	PRKCE	-0.4700057451	2.81e-06	-244948974278318
BP	GO:0060359	response to ammonium ion	6	LRRK2	-0.5279596339	2.81e-06	-244948974278318
BP	GO:0001505	regulation of neurotransmitter levels	7	BRAF	0.5936399032	2.81e-06	-0.377964473009227
BP	GO:0001505	regulation of neurotransmitter levels	7	CAMK2A	-0.4366791402	2.81e-06	-0.377964473009227
BP	GO:0001505	regulation of neurotransmitter levels	7	DRD2	-0.6321111527	2.81e-06	-0.377964473009227
BP	GO:0001505	regulation of neurotransmitter levels	7	NAPB	0.3968848885	2.81e-06	-0.377964473009227
BP	GO:0001505	regulation of neurotransmitter levels	7	LIN7C	0.8111904067	2.81e-06	-0.377964473009227
BP	GO:0001505	regulation of neurotransmitter levels	7	LRRK2	-0.5279596339	2.81e-06	-0.377964473009227
BP	GO:0001505	regulation of neurotransmitter levels	7	SLC17A7	-0.7671849874	2.81e-06	-0.377964473009227
BP	GO:0099531	presynaptic process involved in chemical synaptic transmission	6	BRAF	0.5936399032	1.2e-05	0
BP	GO:0099531	presynaptic process involved in chemical synaptic transmission	6	CAMK2A	-0.4366791402	1.2e-05	0
BP	GO:0099531	presynaptic process involved in chemical synaptic transmission	6	DRD2	-0.6321111527	1.2e-05	0
BP	GO:0099531	presynaptic process involved in chemical synaptic transmission	6	NAPB	0.3968848885	1.2e-05	0
BP	GO:0099531	presynaptic process involved in chemical synaptic transmission	6	LIN7C	0.8111904067	1.2e-05	0
BP	GO:0099531	presynaptic process involved in chemical synaptic transmission	6	LRRK2	-0.5279596339	1.2e-05	0
BP	GO:0007626	locomotory behavior	7	DNM1	-0.4275991896	1.34e-05	-113389341902768
BP	GO:0007626	locomotory behavior	7	DRD2	-0.6321111527	1.34e-05	-113389341902768
BP	GO:0007626	locomotory behavior	7	KCNMA1	0.777769776	1.34e-05	-113389341902768
BP	GO:0007626	locomotory behavior	7	PRKCE	-0.4700057451	1.34e-05	-113389341902768
BP	GO:0007626	locomotory behavior	7	SCN1A	0.5499397131	1.34e-05	-113389341902768
BP	GO:0007626	locomotory behavior	7	ATP1A3	-107808742408	1.34e-05	-113389341902768
BP	GO:0007626	locomotory behavior	7	LRRK2	-0.5279596339	1.34e-05	-113389341902768
BP	GO:0042391	regulation of membrane potential	8	BDNF	0.8350833624	1.41e-05	-0.707106781186547
BP	GO:0042391	regulation of membrane potential	8	GABRB3	-0.9002505131	1.41e-05	-0.707106781186547
BP	GO:0042391	regulation of membrane potential	8	KCNMA1	0.777769776	1.41e-05	-0.707106781186547
BP	GO:0042391	regulation of membrane potential	8	SCN1A	0.5499397131	1.41e-05	-0.707106781186547
BP	GO:0042391	regulation of membrane potential	8	SCN1B	-0.5342980671	1.41e-05	-0.707106781186547
BP	GO:0042391	regulation of membrane potential	8	ATP1A3	-107808742408	1.41e-05	-0.707106781186547
BP	GO:0042391	regulation of membrane potential	8	LRRK2	-0.5279596339	1.41e-05	-0.707106781186547
BP	GO:0042391	regulation of membrane potential	8	SLC17A7	-0.7671849874	1.41e-05	-0.707106781186547
BP	GO:0048667	cell morphogenesis involved in neuron differentiation	9	BRAF	0.5936399032	1.64e-05	-1
BP	GO:0048667	cell morphogenesis involved in neuron differentiation	9	BDNF	0.8350833624	1.64e-05	-1
BP	GO:0048667	cell morphogenesis involved in neuron differentiation	9	CAMK2A	-0.4366791402	1.64e-05	-1
BP	GO:0048667	cell morphogenesis involved in neuron differentiation	9	CDK5R1	-0.5576358543	1.64e-05	-1
BP	GO:0048667	cell morphogenesis involved in neuron differentiation	9	DNM2	-0.5686768001	1.64e-05	-1
BP	GO:0048667	cell morphogenesis involved in neuron differentiation	9	DRD2	-0.6321111527	1.64e-05	-1
BP	GO:0048667	cell morphogenesis involved in neuron differentiation	9	SCN1B	-0.5342980671	1.64e-05	-1
BP	GO:0048667	cell morphogenesis involved in neuron differentiation	9	LRRK2	-0.5279596339	1.64e-05	-1
BP	GO:0048667	cell morphogenesis involved in neuron differentiation	9	RTN4	0.500547909	1.64e-05	-1
BP	GO:0050890	cognition	7	BRAF	0.5936399032	2.66e-05	-0.377964473009227
BP	GO:0050890	cognition	7	BDNF	0.8350833624	2.66e-05	-0.377964473009227
BP	GO:0050890	cognition	7	DRD2	-0.6321111527	2.66e-05	-0.377964473009227
BP	GO:0050890	cognition	7	GRIA1	0.7379496518	2.66e-05	-0.377964473009227
BP	GO:0050890	cognition	7	MEIS2	-0.5725351114	2.66e-05	-0.377964473009227
BP	GO:0050890	cognition	7	ATP1A3	-107808742408	2.66e-05	-0.377964473009227
BP	GO:0050890	cognition	7	SLC17A7	-0.7671849874	2.66e-05	-0.377964473009227
BP	GO:0022604	regulation of cell morphogenesis	8	BRAF	0.5936399032	3.72e-05	-0.707106781186547
BP	GO:0022604	regulation of cell morphogenesis	8	BDNF	0.8350833624	3.72e-05	-0.707106781186547
BP	GO:0022604	regulation of cell morphogenesis	8	CDK5R1	-0.5576358543	3.72e-05	-0.707106781186547
BP	GO:0022604	regulation of cell morphogenesis	8	DNM2	-0.5686768001	3.72e-05	-0.707106781186547
BP	GO:0022604	regulation of cell morphogenesis	8	GNA13	-0.4643832145	3.72e-05	-0.707106781186547
BP	GO:0022604	regulation of cell morphogenesis	8	PALM	-0.7620735104	3.72e-05	-0.707106781186547
BP	GO:0022604	regulation of cell morphogenesis	8	LRRK2	-0.5279596339	3.72e-05	-0.707106781186547
BP	GO:0022604	regulation of cell morphogenesis	8	RTN4	0.500547909	3.72e-05	-0.707106781186547
BP	GO:0018209	peptidyl-serine modification	7	BRAF	0.5936399032	3.72e-05	-113389341902768
BP	GO:0018209	peptidyl-serine modification	7	BDNF	0.8350833624	3.72e-05	-113389341902768
BP	GO:0018209	peptidyl-serine modification	7	CAMK2A	-0.4366791402	3.72e-05	-113389341902768
BP	GO:0018209	peptidyl-serine modification	7	CDK5R1	-0.5576358543	3.72e-05	-113389341902768
BP	GO:0018209	peptidyl-serine modification	7	PRKACA	-0.58585137	3.72e-05	-113389341902768
BP	GO:0018209	peptidyl-serine modification	7	PRKCE	-0.4700057451	3.72e-05	-113389341902768
BP	GO:0018209	peptidyl-serine modification	7	LRRK2	-0.5279596339	3.72e-05	-113389341902768
BP	GO:0008277	regulation of G-protein coupled receptor protein signaling pathway	5	DNM1	-0.4275991896	3.72e-05	-223606797749979
BP	GO:0008277	regulation of G-protein coupled receptor protein signaling pathway	5	DNM2	-0.5686768001	3.72e-05	-223606797749979
BP	GO:0008277	regulation of G-protein coupled receptor protein signaling pathway	5	DRD2	-0.6321111527	3.72e-05	-223606797749979
BP	GO:0008277	regulation of G-protein coupled receptor protein signaling pathway	5	PALM	-0.7620735104	3.72e-05	-223606797749979
BP	GO:0008277	regulation of G-protein coupled receptor protein signaling pathway	5	LRRK2	-0.5279596339	3.72e-05	-223606797749979
BP	GO:0099504	synaptic vesicle cycle	5	BRAF	0.5936399032	8.6e-05	-0.447213595499958
BP	GO:0099504	synaptic vesicle cycle	5	DNM1	-0.4275991896	8.6e-05	-0.447213595499958
BP	GO:0099504	synaptic vesicle cycle	5	NAPB	0.3968848885	8.6e-05	-0.447213595499958
BP	GO:0099504	synaptic vesicle cycle	5	LRRK2	-0.5279596339	8.6e-05	-0.447213595499958
BP	GO:0099504	synaptic vesicle cycle	5	SLC17A7	-0.7671849874	8.6e-05	-0.447213595499958
BP	GO:0055067	monovalent inorganic cation homeostasis	5	DRD2	-0.6321111527	0.0001864342	-134164078649987
BP	GO:0055067	monovalent inorganic cation homeostasis	5	KCNMA1	0.777769776	0.0001864342	-134164078649987
BP	GO:0055067	monovalent inorganic cation homeostasis	5	ATP1A3	-107808742408	0.0001864342	-134164078649987
BP	GO:0055067	monovalent inorganic cation homeostasis	5	LRRK2	-0.5279596339	0.0001864342	-134164078649987
BP	GO:0055067	monovalent inorganic cation homeostasis	5	SLC17A7	-0.7671849874	0.0001864342	-134164078649987
BP	GO:0023061	signal release	7	BRAF	0.5936399032	0.0002696955	-0.377964473009227
BP	GO:0023061	signal release	7	CAMK2A	-0.4366791402	0.0002696955	-0.377964473009227
BP	GO:0023061	signal release	7	DRD2	-0.6321111527	0.0002696955	-0.377964473009227
BP	GO:0023061	signal release	7	NAPB	0.3968848885	0.0002696955	-0.377964473009227
BP	GO:0023061	signal release	7	PRKCE	-0.4700057451	0.0002696955	-0.377964473009227
BP	GO:0023061	signal release	7	LIN7C	0.8111904067	0.0002696955	-0.377964473009227
BP	GO:0023061	signal release	7	LRRK2	-0.5279596339	0.0002696955	-0.377964473009227
BP	GO:0021700	developmental maturation	6	CDK5R1	-0.5576358543	0.0002696955	-163299316185545
BP	GO:0021700	developmental maturation	6	KCNMA1	0.777769776	0.0002696955	-163299316185545
BP	GO:0021700	developmental maturation	6	PALM	-0.7620735104	0.0002696955	-163299316185545
BP	GO:0021700	developmental maturation	6	PRKACA	-0.58585137	0.0002696955	-163299316185545
BP	GO:0021700	developmental maturation	6	LRRK2	-0.5279596339	0.0002696955	-163299316185545
BP	GO:0021700	developmental maturation	6	SLC17A7	-0.7671849874	0.0002696955	-163299316185545
BP	GO:0023058	adaptation of signaling pathway	3	DNM1	-0.4275991896	0.0002742289	-173205080756888
BP	GO:0023058	adaptation of signaling pathway	3	DNM2	-0.5686768001	0.0002742289	-173205080756888
BP	GO:0023058	adaptation of signaling pathway	3	DRD2	-0.6321111527	0.0002742289	-173205080756888
BP	GO:0010975	regulation of neuron projection development	7	BRAF	0.5936399032	0.0002748802	-0.377964473009227
BP	GO:0010975	regulation of neuron projection development	7	BDNF	0.8350833624	0.0002748802	-0.377964473009227
BP	GO:0010975	regulation of neuron projection development	7	CDK5R1	-0.5576358543	0.0002748802	-0.377964473009227
BP	GO:0010975	regulation of neuron projection development	7	DNM2	-0.5686768001	0.0002748802	-0.377964473009227
BP	GO:0010975	regulation of neuron projection development	7	SCN1B	-0.5342980671	0.0002748802	-0.377964473009227
BP	GO:0010975	regulation of neuron projection development	7	LRRK2	-0.5279596339	0.0002748802	-0.377964473009227
BP	GO:0010975	regulation of neuron projection development	7	RTN4	0.500547909	0.0002748802	-0.377964473009227
BP	GO:0060627	regulation of vesicle-mediated transport	7	BRAF	0.5936399032	0.0003141612	-0.377964473009227
BP	GO:0060627	regulation of vesicle-mediated transport	7	DNM1	-0.4275991896	0.0003141612	-0.377964473009227
BP	GO:0060627	regulation of vesicle-mediated transport	7	DNM2	-0.5686768001	0.0003141612	-0.377964473009227
BP	GO:0060627	regulation of vesicle-mediated transport	7	DRD2	-0.6321111527	0.0003141612	-0.377964473009227
BP	GO:0060627	regulation of vesicle-mediated transport	7	NAPB	0.3968848885	0.0003141612	-0.377964473009227
BP	GO:0060627	regulation of vesicle-mediated transport	7	ATXN2	0.7258131352	0.0003141612	-0.377964473009227
BP	GO:0060627	regulation of vesicle-mediated transport	7	LRRK2	-0.5279596339	0.0003141612	-0.377964473009227
BP	GO:0043112	receptor metabolic process	5	DNM1	-0.4275991896	0.0003141612	-0.447213595499958
BP	GO:0043112	receptor metabolic process	5	DNM2	-0.5686768001	0.0003141612	-0.447213595499958
BP	GO:0043112	receptor metabolic process	5	DRD2	-0.6321111527	0.0003141612	-0.447213595499958
BP	GO:0043112	receptor metabolic process	5	GRIA1	0.7379496518	0.0003141612	-0.447213595499958
BP	GO:0043112	receptor metabolic process	5	ATXN2	0.7258131352	0.0003141612	-0.447213595499958
BP	GO:0061564	axon development	7	BRAF	0.5936399032	0.0003969985	-0.377964473009227
BP	GO:0061564	axon development	7	BDNF	0.8350833624	0.0003969985	-0.377964473009227
BP	GO:0061564	axon development	7	CDK5R1	-0.5576358543	0.0003969985	-0.377964473009227
BP	GO:0061564	axon development	7	DNM2	-0.5686768001	0.0003969985	-0.377964473009227
BP	GO:0061564	axon development	7	DRD2	-0.6321111527	0.0003969985	-0.377964473009227
BP	GO:0061564	axon development	7	SCN1B	-0.5342980671	0.0003969985	-0.377964473009227
BP	GO:0061564	axon development	7	RTN4	0.500547909	0.0003969985	-0.377964473009227
BP	GO:0015672	monovalent inorganic cation transport	7	DNM2	-0.5686768001	0.000590383	-113389341902768
BP	GO:0015672	monovalent inorganic cation transport	7	DRD2	-0.6321111527	0.000590383	-113389341902768
BP	GO:0015672	monovalent inorganic cation transport	7	KCNMA1	0.777769776	0.000590383	-113389341902768
BP	GO:0015672	monovalent inorganic cation transport	7	SCN1A	0.5499397131	0.000590383	-113389341902768
BP	GO:0015672	monovalent inorganic cation transport	7	SCN1B	-0.5342980671	0.000590383	-113389341902768
BP	GO:0015672	monovalent inorganic cation transport	7	ATP1A3	-107808742408	0.000590383	-113389341902768
BP	GO:0015672	monovalent inorganic cation transport	7	SLC17A7	-0.7671849874	0.000590383	-113389341902768
BP	GO:0090066	regulation of anatomical structure size	7	BDNF	0.8350833624	0.000590383	-0.377964473009227
BP	GO:0090066	regulation of anatomical structure size	7	CDK5R1	-0.5576358543	0.000590383	-0.377964473009227
BP	GO:0090066	regulation of anatomical structure size	7	DNM2	-0.5686768001	0.000590383	-0.377964473009227
BP	GO:0090066	regulation of anatomical structure size	7	KCNMA1	0.777769776	0.000590383	-0.377964473009227
BP	GO:0090066	regulation of anatomical structure size	7	PRKCE	-0.4700057451	0.000590383	-0.377964473009227
BP	GO:0090066	regulation of anatomical structure size	7	LRRK2	-0.5279596339	0.000590383	-0.377964473009227
BP	GO:0090066	regulation of anatomical structure size	7	RTN4	0.500547909	0.000590383	-0.377964473009227
BP	GO:0048638	regulation of developmental growth	6	BDNF	0.8350833624	0.000590383	0
BP	GO:0048638	regulation of developmental growth	6	CDK5R1	-0.5576358543	0.000590383	0
BP	GO:0048638	regulation of developmental growth	6	DNM2	-0.5686768001	0.000590383	0
BP	GO:0048638	regulation of developmental growth	6	DRD2	-0.6321111527	0.000590383	0
BP	GO:0048638	regulation of developmental growth	6	ATXN2	0.7258131352	0.000590383	0
BP	GO:0048638	regulation of developmental growth	6	RTN4	0.500547909	0.000590383	0
BP	GO:0007212	dopamine receptor signaling pathway	3	DRD2	-0.6321111527	0.0010866627	-173205080756888
BP	GO:0007212	dopamine receptor signaling pathway	3	PALM	-0.7620735104	0.0010866627	-173205080756888
BP	GO:0007212	dopamine receptor signaling pathway	3	LRRK2	-0.5279596339	0.0010866627	-173205080756888
BP	GO:0018210	peptidyl-threonine modification	4	CAMK2A	-0.4366791402	0.0011578619	-2
BP	GO:0018210	peptidyl-threonine modification	4	CDK5R1	-0.5576358543	0.0011578619	-2
BP	GO:0018210	peptidyl-threonine modification	4	PRKACA	-0.58585137	0.0011578619	-2
BP	GO:0018210	peptidyl-threonine modification	4	LRRK2	-0.5279596339	0.0011578619	-2
BP	GO:0034762	regulation of transmembrane transport	6	DNM2	-0.5686768001	0.0014443663	-0.816496580927726
BP	GO:0034762	regulation of transmembrane transport	6	DRD2	-0.6321111527	0.0014443663	-0.816496580927726
BP	GO:0034762	regulation of transmembrane transport	6	KCNMA1	0.777769776	0.0014443663	-0.816496580927726
BP	GO:0034762	regulation of transmembrane transport	6	PRKCE	-0.4700057451	0.0014443663	-0.816496580927726
BP	GO:0034762	regulation of transmembrane transport	6	SCN1A	0.5499397131	0.0014443663	-0.816496580927726
BP	GO:0034762	regulation of transmembrane transport	6	SCN1B	-0.5342980671	0.0014443663	-0.816496580927726
BP	GO:0050905	neuromuscular process	4	DRD2	-0.6321111527	0.0014443663	1
BP	GO:0050905	neuromuscular process	4	KCNMA1	0.777769776	0.0014443663	1
BP	GO:0050905	neuromuscular process	4	ATXN2	0.7258131352	0.0014443663	1
BP	GO:0050905	neuromuscular process	4	SCN1A	0.5499397131	0.0014443663	1
BP	GO:0006898	receptor-mediated endocytosis	5	DNM1	-0.4275991896	0.001470859	-0.447213595499958
BP	GO:0006898	receptor-mediated endocytosis	5	DNM2	-0.5686768001	0.001470859	-0.447213595499958
BP	GO:0006898	receptor-mediated endocytosis	5	DRD2	-0.6321111527	0.001470859	-0.447213595499958
BP	GO:0006898	receptor-mediated endocytosis	5	GRIA1	0.7379496518	0.001470859	-0.447213595499958
BP	GO:0006898	receptor-mediated endocytosis	5	ATXN2	0.7258131352	0.001470859	-0.447213595499958
BP	GO:0099003	vesicle-mediated transport in synapse	4	BRAF	0.5936399032	0.001552871	0
BP	GO:0099003	vesicle-mediated transport in synapse	4	DNM1	-0.4275991896	0.001552871	0
BP	GO:0099003	vesicle-mediated transport in synapse	4	NAPB	0.3968848885	0.001552871	0
BP	GO:0099003	vesicle-mediated transport in synapse	4	LRRK2	-0.5279596339	0.001552871	0
BP	GO:0032386	regulation of intracellular transport	6	BRAF	0.5936399032	0.0043097467	-0.816496580927726
BP	GO:0032386	regulation of intracellular transport	6	CDK5R1	-0.5576358543	0.0043097467	-0.816496580927726
BP	GO:0032386	regulation of intracellular transport	6	DNM1	-0.4275991896	0.0043097467	-0.816496580927726
BP	GO:0032386	regulation of intracellular transport	6	NAPB	0.3968848885	0.0043097467	-0.816496580927726
BP	GO:0032386	regulation of intracellular transport	6	PRKACA	-0.58585137	0.0043097467	-0.816496580927726
BP	GO:0032386	regulation of intracellular transport	6	LRRK2	-0.5279596339	0.0043097467	-0.816496580927726
BP	GO:0031346	positive regulation of cell projection organization	5	BRAF	0.5936399032	0.0044356271	-0.447213595499958
BP	GO:0031346	positive regulation of cell projection organization	5	BDNF	0.8350833624	0.0044356271	-0.447213595499958
BP	GO:0031346	positive regulation of cell projection organization	5	DNM2	-0.5686768001	0.0044356271	-0.447213595499958
BP	GO:0031346	positive regulation of cell projection organization	5	PALM	-0.7620735104	0.0044356271	-0.447213595499958
BP	GO:0031346	positive regulation of cell projection organization	5	SCN1B	-0.5342980671	0.0044356271	-0.447213595499958
BP	GO:0070997	neuron death	5	BRAF	0.5936399032	0.0044356271	-0.447213595499958
BP	GO:0070997	neuron death	5	BDNF	0.8350833624	0.0044356271	-0.447213595499958
BP	GO:0070997	neuron death	5	CDK5R1	-0.5576358543	0.0044356271	-0.447213595499958
BP	GO:0070997	neuron death	5	GABRB3	-0.9002505131	0.0044356271	-0.447213595499958
BP	GO:0070997	neuron death	5	LRRK2	-0.5279596339	0.0044356271	-0.447213595499958
BP	GO:0050954	sensory perception of mechanical stimulus	4	DNM1	-0.4275991896	0.0045401984	0
BP	GO:0050954	sensory perception of mechanical stimulus	4	GABRB3	-0.9002505131	0.0045401984	0
BP	GO:0050954	sensory perception of mechanical stimulus	4	KCNMA1	0.777769776	0.0045401984	0
BP	GO:0050954	sensory perception of mechanical stimulus	4	SCN1A	0.5499397131	0.0045401984	0
BP	GO:0010959	regulation of metal ion transport	5	CAMK2A	-0.4366791402	0.0045401984	-223606797749979
BP	GO:0010959	regulation of metal ion transport	5	DNM2	-0.5686768001	0.0045401984	-223606797749979
BP	GO:0010959	regulation of metal ion transport	5	DRD2	-0.6321111527	0.0045401984	-223606797749979
BP	GO:0010959	regulation of metal ion transport	5	PRKCE	-0.4700057451	0.0045401984	-223606797749979
BP	GO:0010959	regulation of metal ion transport	5	SCN1B	-0.5342980671	0.0045401984	-223606797749979
BP	GO:0007215	glutamate receptor signaling pathway	3	CDK5R1	-0.5576358543	0.0065355888	-0.577350269189626
BP	GO:0007215	glutamate receptor signaling pathway	3	GRIA1	0.7379496518	0.0065355888	-0.577350269189626
BP	GO:0007215	glutamate receptor signaling pathway	3	ATP1A3	-107808742408	0.0065355888	-0.577350269189626
BP	GO:0042490	mechanoreceptor differentiation	3	BDNF	0.8350833624	0.0065355888	0.577350269189626
BP	GO:0042490	mechanoreceptor differentiation	3	GABRB3	-0.9002505131	0.0065355888	0.577350269189626
BP	GO:0042490	mechanoreceptor differentiation	3	KCNMA1	0.777769776	0.0065355888	0.577350269189626
BP	GO:0016358	dendrite development	4	BDNF	0.8350833624	0.0093086052	-1
BP	GO:0016358	dendrite development	4	CAMK2A	-0.4366791402	0.0093086052	-1
BP	GO:0016358	dendrite development	4	CDK5R1	-0.5576358543	0.0093086052	-1
BP	GO:0016358	dendrite development	4	LRRK2	-0.5279596339	0.0093086052	-1
BP	GO:0043270	positive regulation of ion transport	4	CAMK2A	-0.4366791402	0.0113576154	-2
BP	GO:0043270	positive regulation of ion transport	4	DNM2	-0.5686768001	0.0113576154	-2
BP	GO:0043270	positive regulation of ion transport	4	DRD2	-0.6321111527	0.0113576154	-2
BP	GO:0043270	positive regulation of ion transport	4	SCN1B	-0.5342980671	0.0113576154	-2
BP	GO:0060560	developmental growth involved in morphogenesis	4	BDNF	0.8350833624	0.0129949197	0
BP	GO:0060560	developmental growth involved in morphogenesis	4	CDK5R1	-0.5576358543	0.0129949197	0
BP	GO:0060560	developmental growth involved in morphogenesis	4	DNM2	-0.5686768001	0.0129949197	0
BP	GO:0060560	developmental growth involved in morphogenesis	4	RTN4	0.500547909	0.0129949197	0
BP	GO:0001763	morphogenesis of a branching structure	4	DRD2	-0.6321111527	0.0131357942	-1
BP	GO:0001763	morphogenesis of a branching structure	4	GNA13	-0.4643832145	0.0131357942	-1
BP	GO:0001763	morphogenesis of a branching structure	4	LRRK2	-0.5279596339	0.0131357942	-1
BP	GO:0001763	morphogenesis of a branching structure	4	RTN4	0.500547909	0.0131357942	-1
BP	GO:0071867	response to monoamine	2	DNM2	-0.5686768001	0.0131445815	-141421356237309
BP	GO:0071867	response to monoamine	2	LRRK2	-0.5279596339	0.0131445815	-141421356237309
BP	GO:0009314	response to radiation	5	BRAF	0.5936399032	0.0131445815	-134164078649987
BP	GO:0009314	response to radiation	5	DNM2	-0.5686768001	0.0131445815	-134164078649987
BP	GO:0009314	response to radiation	5	DRD2	-0.6321111527	0.0131445815	-134164078649987
BP	GO:0009314	response to radiation	5	MEIS2	-0.5725351114	0.0131445815	-134164078649987
BP	GO:0009314	response to radiation	5	ATP1A3	-107808742408	0.0131445815	-134164078649987
BP	GO:0044089	positive regulation of cellular component biogenesis	5	BRAF	0.5936399032	0.0160907282	-0.447213595499958
BP	GO:0044089	positive regulation of cellular component biogenesis	5	BDNF	0.8350833624	0.0160907282	-0.447213595499958
BP	GO:0044089	positive regulation of cellular component biogenesis	5	DNM2	-0.5686768001	0.0160907282	-0.447213595499958
BP	GO:0044089	positive regulation of cellular component biogenesis	5	PALM	-0.7620735104	0.0160907282	-0.447213595499958
BP	GO:0044089	positive regulation of cellular component biogenesis	5	PRKCE	-0.4700057451	0.0160907282	-0.447213595499958
BP	GO:0007214	gamma-aminobutyric acid signaling pathway	2	BDNF	0.8350833624	0.0161471327	0
BP	GO:0007214	gamma-aminobutyric acid signaling pathway	2	GABRB3	-0.9002505131	0.0161471327	0
BP	GO:0008037	cell recognition	3	BDNF	0.8350833624	0.0167175059	0.577350269189626
BP	GO:0008037	cell recognition	3	CDK5R1	-0.5576358543	0.0167175059	0.577350269189626
BP	GO:0008037	cell recognition	3	RTN4	0.500547909	0.0167175059	0.577350269189626
BP	GO:0050808	synapse organization	4	BDNF	0.8350833624	0.0167175059	-1
BP	GO:0050808	synapse organization	4	DRD2	-0.6321111527	0.0167175059	-1
BP	GO:0050808	synapse organization	4	PALM	-0.7620735104	0.0167175059	-1
BP	GO:0050808	synapse organization	4	LRRK2	-0.5279596339	0.0167175059	-1
BP	GO:1905114	cell surface receptor signaling pathway involved in cell-cell signaling	5	BDNF	0.8350833624	0.0171949133	-134164078649987
BP	GO:1905114	cell surface receptor signaling pathway involved in cell-cell signaling	5	DRD2	-0.6321111527	0.0171949133	-134164078649987
BP	GO:1905114	cell surface receptor signaling pathway involved in cell-cell signaling	5	GABRB3	-0.9002505131	0.0171949133	-134164078649987
BP	GO:1905114	cell surface receptor signaling pathway involved in cell-cell signaling	5	LRRK2	-0.5279596339	0.0171949133	-134164078649987
BP	GO:1905114	cell surface receptor signaling pathway involved in cell-cell signaling	5	SLC17A7	-0.7671849874	0.0171949133	-134164078649987
BP	GO:0010720	positive regulation of cell development	5	BRAF	0.5936399032	0.0173948596	-0.447213595499958
BP	GO:0010720	positive regulation of cell development	5	BDNF	0.8350833624	0.0173948596	-0.447213595499958
BP	GO:0010720	positive regulation of cell development	5	DNM2	-0.5686768001	0.0173948596	-0.447213595499958
BP	GO:0010720	positive regulation of cell development	5	DRD2	-0.6321111527	0.0173948596	-0.447213595499958
BP	GO:0010720	positive regulation of cell development	5	SCN1B	-0.5342980671	0.0173948596	-0.447213595499958
BP	GO:0035637	multicellular organismal signaling	3	KCNMA1	0.777769776	0.018953803	0.577350269189626
BP	GO:0035637	multicellular organismal signaling	3	SCN1A	0.5499397131	0.018953803	0.577350269189626
BP	GO:0035637	multicellular organismal signaling	3	SCN1B	-0.5342980671	0.018953803	0.577350269189626
BP	GO:0010035	response to inorganic substance	5	BRAF	0.5936399032	0.018953803	-0.447213595499958
BP	GO:0010035	response to inorganic substance	5	DNM2	-0.5686768001	0.018953803	-0.447213595499958
BP	GO:0010035	response to inorganic substance	5	DRD2	-0.6321111527	0.018953803	-0.447213595499958
BP	GO:0010035	response to inorganic substance	5	KCNMA1	0.777769776	0.018953803	-0.447213595499958
BP	GO:0010035	response to inorganic substance	5	LRRK2	-0.5279596339	0.018953803	-0.447213595499958
BP	GO:0072089	stem cell proliferation	3	BDNF	0.8350833624	0.018953803	-0.577350269189626
BP	GO:0072089	stem cell proliferation	3	DRD2	-0.6321111527	0.018953803	-0.577350269189626
BP	GO:0072089	stem cell proliferation	3	LRRK2	-0.5279596339	0.018953803	-0.577350269189626
BP	GO:0051961	negative regulation of nervous system development	4	BDNF	0.8350833624	0.0194120142	0
BP	GO:0051961	negative regulation of nervous system development	4	CDK5R1	-0.5576358543	0.0194120142	0
BP	GO:0051961	negative regulation of nervous system development	4	PRKACA	-0.58585137	0.0194120142	0
BP	GO:0051961	negative regulation of nervous system development	4	RTN4	0.500547909	0.0194120142	0
BP	GO:0006875	cellular metal ion homeostasis	5	DRD2	-0.6321111527	0.0204896547	-134164078649987
BP	GO:0006875	cellular metal ion homeostasis	5	GNA13	-0.4643832145	0.0204896547	-134164078649987
BP	GO:0006875	cellular metal ion homeostasis	5	KCNMA1	0.777769776	0.0204896547	-134164078649987
BP	GO:0006875	cellular metal ion homeostasis	5	PRKCE	-0.4700057451	0.0204896547	-134164078649987
BP	GO:0006875	cellular metal ion homeostasis	5	ATP1A3	-107808742408	0.0204896547	-134164078649987
BP	GO:0000266	mitochondrial fission	2	DNM1	-0.4275991896	0.0204896547	-141421356237309
BP	GO:0000266	mitochondrial fission	2	DNM2	-0.5686768001	0.0204896547	-141421356237309
BP	GO:0010256	endomembrane system organization	5	DNM1	-0.4275991896	0.0240304253	-134164078649987
BP	GO:0010256	endomembrane system organization	5	DNM2	-0.5686768001	0.0240304253	-134164078649987
BP	GO:0010256	endomembrane system organization	5	PALM	-0.7620735104	0.0240304253	-134164078649987
BP	GO:0010256	endomembrane system organization	5	LRRK2	-0.5279596339	0.0240304253	-134164078649987
BP	GO:0010256	endomembrane system organization	5	RTN4	0.500547909	0.0240304253	-134164078649987
BP	GO:0045787	positive regulation of cell cycle	4	CDK5R1	-0.5576358543	0.0243244031	-2
BP	GO:0045787	positive regulation of cell cycle	4	DRD2	-0.6321111527	0.0243244031	-2
BP	GO:0045787	positive regulation of cell cycle	4	PRKACA	-0.58585137	0.0243244031	-2
BP	GO:0045787	positive regulation of cell cycle	4	PRKCE	-0.4700057451	0.0243244031	-2
BP	GO:1901699	cellular response to nitrogen compound	5	CAMK2A	-0.4366791402	0.0243244031	-223606797749979
BP	GO:1901699	cellular response to nitrogen compound	5	CDK5R1	-0.5576358543	0.0243244031	-223606797749979
BP	GO:1901699	cellular response to nitrogen compound	5	DNM2	-0.5686768001	0.0243244031	-223606797749979
BP	GO:1901699	cellular response to nitrogen compound	5	GABRB3	-0.9002505131	0.0243244031	-223606797749979
BP	GO:1901699	cellular response to nitrogen compound	5	LRRK2	-0.5279596339	0.0243244031	-223606797749979
BP	GO:0043623	cellular protein complex assembly	5	DNM1	-0.4275991896	0.0245557173	-0.447213595499958
BP	GO:0043623	cellular protein complex assembly	5	DNM2	-0.5686768001	0.0245557173	-0.447213595499958
BP	GO:0043623	cellular protein complex assembly	5	NAPB	0.3968848885	0.0245557173	-0.447213595499958
BP	GO:0043623	cellular protein complex assembly	5	PRKCE	-0.4700057451	0.0245557173	-0.447213595499958
BP	GO:0043623	cellular protein complex assembly	5	RTN4	0.500547909	0.0245557173	-0.447213595499958
BP	GO:0006887	exocytosis	4	BRAF	0.5936399032	0.0245557173	1
BP	GO:0006887	exocytosis	4	NAPB	0.3968848885	0.0245557173	1
BP	GO:0006887	exocytosis	4	LIN7C	0.8111904067	0.0245557173	1
BP	GO:0006887	exocytosis	4	LRRK2	-0.5279596339	0.0245557173	1
BP	GO:0043279	response to alkaloid	3	DNM2	-0.5686768001	0.0245557173	-173205080756888
BP	GO:0043279	response to alkaloid	3	DRD2	-0.6321111527	0.0245557173	-173205080756888
BP	GO:0043279	response to alkaloid	3	PRKCE	-0.4700057451	0.0245557173	-173205080756888
BP	GO:0031345	negative regulation of cell projection organization	3	CDK5R1	-0.5576358543	0.0273810751	-0.577350269189626
BP	GO:0031345	negative regulation of cell projection organization	3	DNM2	-0.5686768001	0.0273810751	-0.577350269189626
BP	GO:0031345	negative regulation of cell projection organization	3	RTN4	0.500547909	0.0273810751	-0.577350269189626
BP	GO:0048511	rhythmic process	4	BDNF	0.8350833624	0.0287197727	0
BP	GO:0048511	rhythmic process	4	CDK5R1	-0.5576358543	0.0287197727	0
BP	GO:0048511	rhythmic process	4	DRD2	-0.6321111527	0.0287197727	0
BP	GO:0048511	rhythmic process	4	KCNMA1	0.777769776	0.0287197727	0
BP	GO:0003012	muscle system process	4	DRD2	-0.6321111527	0.02889386	-1
BP	GO:0003012	muscle system process	4	KCNMA1	0.777769776	0.02889386	-1
BP	GO:0003012	muscle system process	4	SCN1B	-0.5342980671	0.02889386	-1
BP	GO:0003012	muscle system process	4	ATP1A3	-107808742408	0.02889386	-1
BP	GO:1902115	regulation of organelle assembly	3	DNM2	-0.5686768001	0.02889386	-0.577350269189626
BP	GO:1902115	regulation of organelle assembly	3	ATXN2	0.7258131352	0.02889386	-0.577350269189626
BP	GO:1902115	regulation of organelle assembly	3	LRRK2	-0.5279596339	0.02889386	-0.577350269189626
BP	GO:0061351	neural precursor cell proliferation	3	BDNF	0.8350833624	0.031847029	-0.577350269189626
BP	GO:0061351	neural precursor cell proliferation	3	DRD2	-0.6321111527	0.031847029	-0.577350269189626
BP	GO:0061351	neural precursor cell proliferation	3	LRRK2	-0.5279596339	0.031847029	-0.577350269189626
BP	GO:0050878	regulation of body fluid levels	4	DRD2	-0.6321111527	0.031847029	-1
BP	GO:0050878	regulation of body fluid levels	4	GNA13	-0.4643832145	0.031847029	-1
BP	GO:0050878	regulation of body fluid levels	4	KCNMA1	0.777769776	0.031847029	-1
BP	GO:0050878	regulation of body fluid levels	4	PRKCE	-0.4700057451	0.031847029	-1
BP	GO:0007588	excretion	2	DRD2	-0.6321111527	0.0319389545	0
BP	GO:0007588	excretion	2	KCNMA1	0.777769776	0.0319389545	0
BP	GO:0097061	dendritic spine organization	2	CDK5R1	-0.5576358543	0.0407164486	-141421356237309
BP	GO:0097061	dendritic spine organization	2	LRRK2	-0.5279596339	0.0407164486	-141421356237309
BP	GO:0032409	regulation of transporter activity	3	DNM2	-0.5686768001	0.0493715638	-173205080756888
BP	GO:0032409	regulation of transporter activity	3	DRD2	-0.6321111527	0.0493715638	-173205080756888
BP	GO:0032409	regulation of transporter activity	3	SCN1B	-0.5342980671	0.0493715638	-173205080756888
CC	GO:0098794	postsynapse	14	BDNF	0.8350833624	2e-12	-10690449676497
CC	GO:0098794	postsynapse	14	CAMK2A	-0.4366791402	2e-12	-10690449676497
CC	GO:0098794	postsynapse	14	CDK5R1	-0.5576358543	2e-12	-10690449676497
CC	GO:0098794	postsynapse	14	DNM2	-0.5686768001	2e-12	-10690449676497
CC	GO:0098794	postsynapse	14	DRD2	-0.6321111527	2e-12	-10690449676497
CC	GO:0098794	postsynapse	14	GABRB3	-0.9002505131	2e-12	-10690449676497
CC	GO:0098794	postsynapse	14	GRIA1	0.7379496518	2e-12	-10690449676497
CC	GO:0098794	postsynapse	14	KCNMA1	0.777769776	2e-12	-10690449676497
CC	GO:0098794	postsynapse	14	PALM	-0.7620735104	2e-12	-10690449676497
CC	GO:0098794	postsynapse	14	LIN7C	0.8111904067	2e-12	-10690449676497
CC	GO:0098794	postsynapse	14	ATP1A3	-107808742408	2e-12	-10690449676497
CC	GO:0098794	postsynapse	14	LRRK2	-0.5279596339	2e-12	-10690449676497
CC	GO:0098794	postsynapse	14	RTN4	0.500547909	2e-12	-10690449676497
CC	GO:0098794	postsynapse	14	SLC17A7	-0.7671849874	2e-12	-10690449676497
CC	GO:0030424	axon	11	CDK5R1	-0.5576358543	3.23e-08	-150755672288882
CC	GO:0030424	axon	11	DNM1	-0.4275991896	3.23e-08	-150755672288882
CC	GO:0030424	axon	11	DRD2	-0.6321111527	3.23e-08	-150755672288882
CC	GO:0030424	axon	11	GRIA1	0.7379496518	3.23e-08	-150755672288882
CC	GO:0030424	axon	11	KCNMA1	0.777769776	3.23e-08	-150755672288882
CC	GO:0030424	axon	11	PALM	-0.7620735104	3.23e-08	-150755672288882
CC	GO:0030424	axon	11	SCN1A	0.5499397131	3.23e-08	-150755672288882
CC	GO:0030424	axon	11	SCN1B	-0.5342980671	3.23e-08	-150755672288882
CC	GO:0030424	axon	11	ATP1A3	-107808742408	3.23e-08	-150755672288882
CC	GO:0030424	axon	11	LRRK2	-0.5279596339	3.23e-08	-150755672288882
CC	GO:0030424	axon	11	SLC17A7	-0.7671849874	3.23e-08	-150755672288882
CC	GO:0098984	neuron to neuron synapse	8	CAMK2A	-0.4366791402	5.98e-07	-0.707106781186547
CC	GO:0098984	neuron to neuron synapse	8	CDK5R1	-0.5576358543	5.98e-07	-0.707106781186547
CC	GO:0098984	neuron to neuron synapse	8	DNM2	-0.5686768001	5.98e-07	-0.707106781186547
CC	GO:0098984	neuron to neuron synapse	8	DRD2	-0.6321111527	5.98e-07	-0.707106781186547
CC	GO:0098984	neuron to neuron synapse	8	GRIA1	0.7379496518	5.98e-07	-0.707106781186547
CC	GO:0098984	neuron to neuron synapse	8	PALM	-0.7620735104	5.98e-07	-0.707106781186547
CC	GO:0098984	neuron to neuron synapse	8	LIN7C	0.8111904067	5.98e-07	-0.707106781186547
CC	GO:0098984	neuron to neuron synapse	8	RTN4	0.500547909	5.98e-07	-0.707106781186547
CC	GO:0098793	presynapse	8	CAMK2A	-0.4366791402	1.35e-05	-0.707106781186547
CC	GO:0098793	presynapse	8	DNM1	-0.4275991896	1.35e-05	-0.707106781186547
CC	GO:0098793	presynapse	8	DRD2	-0.6321111527	1.35e-05	-0.707106781186547
CC	GO:0098793	presynapse	8	GRIA1	0.7379496518	1.35e-05	-0.707106781186547
CC	GO:0098793	presynapse	8	KCNMA1	0.777769776	1.35e-05	-0.707106781186547
CC	GO:0098793	presynapse	8	LIN7C	0.8111904067	1.35e-05	-0.707106781186547
CC	GO:0098793	presynapse	8	LRRK2	-0.5279596339	1.35e-05	-0.707106781186547
CC	GO:0098793	presynapse	8	SLC17A7	-0.7671849874	1.35e-05	-0.707106781186547
CC	GO:0097060	synaptic membrane	7	CAMK2A	-0.4366791402	6.46e-05	-0.377964473009227
CC	GO:0097060	synaptic membrane	7	DNM2	-0.5686768001	6.46e-05	-0.377964473009227
CC	GO:0097060	synaptic membrane	7	GABRB3	-0.9002505131	6.46e-05	-0.377964473009227
CC	GO:0097060	synaptic membrane	7	GRIA1	0.7379496518	6.46e-05	-0.377964473009227
CC	GO:0097060	synaptic membrane	7	KCNMA1	0.777769776	6.46e-05	-0.377964473009227
CC	GO:0097060	synaptic membrane	7	PALM	-0.7620735104	6.46e-05	-0.377964473009227
CC	GO:0097060	synaptic membrane	7	LIN7C	0.8111904067	6.46e-05	-0.377964473009227
CC	GO:0044309	neuron spine	5	CDK5R1	-0.5576358543	0.0001121878	-134164078649987
CC	GO:0044309	neuron spine	5	DRD2	-0.6321111527	0.0001121878	-134164078649987
CC	GO:0044309	neuron spine	5	GRIA1	0.7379496518	0.0001121878	-134164078649987
CC	GO:0044309	neuron spine	5	PALM	-0.7620735104	0.0001121878	-134164078649987
CC	GO:0044309	neuron spine	5	ATP1A3	-107808742408	0.0001121878	-134164078649987
CC	GO:0099503	secretory vesicle	7	BDNF	0.8350833624	0.0009571326	-113389341902768
CC	GO:0099503	secretory vesicle	7	DNM1	-0.4275991896	0.0009571326	-113389341902768
CC	GO:0099503	secretory vesicle	7	DRD2	-0.6321111527	0.0009571326	-113389341902768
CC	GO:0099503	secretory vesicle	7	GRIA1	0.7379496518	0.0009571326	-113389341902768
CC	GO:0099503	secretory vesicle	7	PRKACA	-0.58585137	0.0009571326	-113389341902768
CC	GO:0099503	secretory vesicle	7	LRRK2	-0.5279596339	0.0009571326	-113389341902768
CC	GO:0099503	secretory vesicle	7	SLC17A7	-0.7671849874	0.0009571326	-113389341902768
CC	GO:1990351	transporter complex	6	GABRB3	-0.9002505131	0.0009571326	0
CC	GO:1990351	transporter complex	6	GRIA1	0.7379496518	0.0009571326	0
CC	GO:1990351	transporter complex	6	KCNMA1	0.777769776	0.0009571326	0
CC	GO:1990351	transporter complex	6	SCN1A	0.5499397131	0.0009571326	0
CC	GO:1990351	transporter complex	6	SCN1B	-0.5342980671	0.0009571326	0
CC	GO:1990351	transporter complex	6	ATP1A3	-107808742408	0.0009571326	0
CC	GO:0031253	cell projection membrane	5	DNM2	-0.5686768001	0.0049953006	-134164078649987
CC	GO:0031253	cell projection membrane	5	DRD2	-0.6321111527	0.0049953006	-134164078649987
CC	GO:0031253	cell projection membrane	5	GNA13	-0.4643832145	0.0049953006	-134164078649987
CC	GO:0031253	cell projection membrane	5	GRIA1	0.7379496518	0.0049953006	-134164078649987
CC	GO:0031253	cell projection membrane	5	PALM	-0.7620735104	0.0049953006	-134164078649987
CC	GO:0030133	transport vesicle	5	DNM1	-0.4275991896	0.0059153728	-134164078649987
CC	GO:0030133	transport vesicle	5	DRD2	-0.6321111527	0.0059153728	-134164078649987
CC	GO:0030133	transport vesicle	5	GRIA1	0.7379496518	0.0059153728	-134164078649987
CC	GO:0030133	transport vesicle	5	LRRK2	-0.5279596339	0.0059153728	-134164078649987
CC	GO:0030133	transport vesicle	5	SLC17A7	-0.7671849874	0.0059153728	-134164078649987
CC	GO:0030425	dendrite	6	CDK5R1	-0.5576358543	0.0096437581	-163299316185545
CC	GO:0030425	dendrite	6	DRD2	-0.6321111527	0.0096437581	-163299316185545
CC	GO:0030425	dendrite	6	GRIA1	0.7379496518	0.0096437581	-163299316185545
CC	GO:0030425	dendrite	6	PALM	-0.7620735104	0.0096437581	-163299316185545
CC	GO:0030425	dendrite	6	ATP1A3	-107808742408	0.0096437581	-163299316185545
CC	GO:0030425	dendrite	6	LRRK2	-0.5279596339	0.0096437581	-163299316185545
CC	GO:0044297	cell body	6	BRAF	0.5936399032	0.0096437581	0
CC	GO:0044297	cell body	6	CDK5R1	-0.5576358543	0.0096437581	0
CC	GO:0044297	cell body	6	DRD2	-0.6321111527	0.0096437581	0
CC	GO:0044297	cell body	6	GRIA1	0.7379496518	0.0096437581	0
CC	GO:0044297	cell body	6	SCN1A	0.5499397131	0.0096437581	0
CC	GO:0044297	cell body	6	LRRK2	-0.5279596339	0.0096437581	0
CC	GO:0012506	vesicle membrane	5	DNM2	-0.5686768001	0.0254123355	-223606797749979
CC	GO:0012506	vesicle membrane	5	DRD2	-0.6321111527	0.0254123355	-223606797749979
CC	GO:0012506	vesicle membrane	5	GABRB3	-0.9002505131	0.0254123355	-223606797749979
CC	GO:0012506	vesicle membrane	5	LRRK2	-0.5279596339	0.0254123355	-223606797749979
CC	GO:0012506	vesicle membrane	5	SLC17A7	-0.7671849874	0.0254123355	-223606797749979
CC	GO:0042383	sarcolemma	3	SCN1A	0.5499397131	0.0272823038	-0.577350269189626
CC	GO:0042383	sarcolemma	3	SCN1B	-0.5342980671	0.0272823038	-0.577350269189626
CC	GO:0042383	sarcolemma	3	ATP1A3	-107808742408	0.0272823038	-0.577350269189626
CC	GO:0044306	neuron projection terminus	3	DRD2	-0.6321111527	0.0332832362	-0.577350269189626
CC	GO:0044306	neuron projection terminus	3	KCNMA1	0.777769776	0.0332832362	-0.577350269189626
CC	GO:0044306	neuron projection terminus	3	LRRK2	-0.5279596339	0.0332832362	-0.577350269189626
CC	GO:0001917	photoreceptor inner segment	2	DNM1	-0.4275991896	0.0389268741	-141421356237309
CC	GO:0001917	photoreceptor inner segment	2	DNM2	-0.5686768001	0.0389268741	-141421356237309
CC	GO:0030427	site of polarized growth	3	CDK5R1	-0.5576358543	0.0440864229	-173205080756888
CC	GO:0030427	site of polarized growth	3	DNM2	-0.5686768001	0.0440864229	-173205080756888
CC	GO:0030427	site of polarized growth	3	LRRK2	-0.5279596339	0.0440864229	-173205080756888
MF	GO:0001664	G-protein coupled receptor binding	5	DNM1	-0.4275991896	0.0188778955	-223606797749979
MF	GO:0001664	G-protein coupled receptor binding	5	DNM2	-0.5686768001	0.0188778955	-223606797749979
MF	GO:0001664	G-protein coupled receptor binding	5	GNA13	-0.4643832145	0.0188778955	-223606797749979
MF	GO:0001664	G-protein coupled receptor binding	5	PALM	-0.7620735104	0.0188778955	-223606797749979
MF	GO:0001664	G-protein coupled receptor binding	5	ATP1A3	-107808742408	0.0188778955	-223606797749979
MF	GO:0022803	passive transmembrane transporter activity	6	GABRB3	-0.9002505131	0.0188778955	0
MF	GO:0022803	passive transmembrane transporter activity	6	GRIA1	0.7379496518	0.0188778955	0
MF	GO:0022803	passive transmembrane transporter activity	6	KCNMA1	0.777769776	0.0188778955	0
MF	GO:0022803	passive transmembrane transporter activity	6	SCN1A	0.5499397131	0.0188778955	0
MF	GO:0022803	passive transmembrane transporter activity	6	SCN1B	-0.5342980671	0.0188778955	0
MF	GO:0022803	passive transmembrane transporter activity	6	SLC17A7	-0.7671849874	0.0188778955	0
MF	GO:0004674	protein serine/threonine kinase activity	6	BRAF	0.5936399032	0.0188778955	-163299316185545
MF	GO:0004674	protein serine/threonine kinase activity	6	CAMK2A	-0.4366791402	0.0188778955	-163299316185545
MF	GO:0004674	protein serine/threonine kinase activity	6	CDK5R1	-0.5576358543	0.0188778955	-163299316185545
MF	GO:0004674	protein serine/threonine kinase activity	6	PRKACA	-0.58585137	0.0188778955	-163299316185545
MF	GO:0004674	protein serine/threonine kinase activity	6	PRKCE	-0.4700057451	0.0188778955	-163299316185545
MF	GO:0004674	protein serine/threonine kinase activity	6	LRRK2	-0.5279596339	0.0188778955	-163299316185545
MF	GO:0003924	GTPase activity	4	DNM1	-0.4275991896	0.0455552631	-2
MF	GO:0003924	GTPase activity	4	DNM2	-0.5686768001	0.0455552631	-2
MF	GO:0003924	GTPase activity	4	GNA13	-0.4643832145	0.0455552631	-2
MF	GO:0003924	GTPase activity	4	LRRK2	-0.5279596339	0.0455552631	-2
MF	GO:0030594	neurotransmitter receptor activity	3	DRD2	-0.6321111527	0.0455552631	-0.577350269189626
MF	GO:0030594	neurotransmitter receptor activity	3	GABRB3	-0.9002505131	0.0455552631	-0.577350269189626
MF	GO:0030594	neurotransmitter receptor activity	3	GRIA1	0.7379496518	0.0455552631	-0.577350269189626

## Sheet: EnrichedKEGG_PFC
category	ID	term	count	genes	logFC	adj_pval	zscore
keeg	mmu04724	Glutamatergic synapse	9	CACNA1A	0.6878578248	1.03e-06	1
keeg	mmu04724	Glutamatergic synapse	9	GNAO1	0.5364034301	1.03e-06	1
keeg	mmu04724	Glutamatergic synapse	9	GRIA1	-0.7678491331	1.03e-06	1
keeg	mmu04724	Glutamatergic synapse	9	GRIK2	-0.4635834073	1.03e-06	1
keeg	mmu04724	Glutamatergic synapse	9	GRIN2B	0.6752345298	1.03e-06	1
keeg	mmu04724	Glutamatergic synapse	9	PRKCB	0.5500870164	1.03e-06	1
keeg	mmu04724	Glutamatergic synapse	9	PLCB1	-0.5433434464	1.03e-06	1
keeg	mmu04724	Glutamatergic synapse	9	SHANK3	0.6987499064	1.03e-06	1
keeg	mmu04724	Glutamatergic synapse	9	SLC17A7	0.7731809427	1.03e-06	1
keeg	mmu04728	Dopaminergic synapse	9	CACNA1A	0.6878578248	2.17e-06	166666666666667
keeg	mmu04728	Dopaminergic synapse	9	CAMK2A	0.5584384127	2.17e-06	166666666666667
keeg	mmu04728	Dopaminergic synapse	9	FOS	0.6005119515	2.17e-06	166666666666667
keeg	mmu04728	Dopaminergic synapse	9	GNAO1	0.5364034301	2.17e-06	166666666666667
keeg	mmu04728	Dopaminergic synapse	9	GRIA1	-0.7678491331	2.17e-06	166666666666667
keeg	mmu04728	Dopaminergic synapse	9	GRIN2B	0.6752345298	2.17e-06	166666666666667
keeg	mmu04728	Dopaminergic synapse	9	PRKCB	0.5500870164	2.17e-06	166666666666667
keeg	mmu04728	Dopaminergic synapse	9	PLCB1	-0.5433434464	2.17e-06	166666666666667
keeg	mmu04728	Dopaminergic synapse	9	TH	0.8938211752	2.17e-06	166666666666667
keeg	mmu05031	Amphetamine addiction	7	CAMK2A	0.5584384127	2.77e-06	188982236504614
keeg	mmu05031	Amphetamine addiction	7	FOS	0.6005119515	2.77e-06	188982236504614
keeg	mmu05031	Amphetamine addiction	7	GRIA1	-0.7678491331	2.77e-06	188982236504614
keeg	mmu05031	Amphetamine addiction	7	GRIN2B	0.6752345298	2.77e-06	188982236504614
keeg	mmu05031	Amphetamine addiction	7	PRKCB	0.5500870164	2.77e-06	188982236504614
keeg	mmu05031	Amphetamine addiction	7	STX1A	10481325838	2.77e-06	188982236504614
keeg	mmu05031	Amphetamine addiction	7	TH	0.8938211752	2.77e-06	188982236504614
keeg	mmu05033	Nicotine addiction	6	CHRNA7	-0.8099563336	2.77e-06	0
keeg	mmu05033	Nicotine addiction	6	CACNA1A	0.6878578248	2.77e-06	0
keeg	mmu05033	Nicotine addiction	6	GABRB3	-0.7036127837	2.77e-06	0
keeg	mmu05033	Nicotine addiction	6	GRIA1	-0.7678491331	2.77e-06	0
keeg	mmu05033	Nicotine addiction	6	GRIN2B	0.6752345298	2.77e-06	0
keeg	mmu05033	Nicotine addiction	6	SLC17A7	0.7731809427	2.77e-06	0
keeg	mmu04725	Cholinergic synapse	8	CHRNA7	-0.8099563336	3.77e-06	0.707106781186547
keeg	mmu04725	Cholinergic synapse	8	CACNA1A	0.6878578248	3.77e-06	0.707106781186547
keeg	mmu04725	Cholinergic synapse	8	CAMK2A	0.5584384127	3.77e-06	0.707106781186547
keeg	mmu04725	Cholinergic synapse	8	FOS	0.6005119515	3.77e-06	0.707106781186547
keeg	mmu04725	Cholinergic synapse	8	GNAO1	0.5364034301	3.77e-06	0.707106781186547
keeg	mmu04725	Cholinergic synapse	8	KCNQ2	-0.7310841317	3.77e-06	0.707106781186547
keeg	mmu04725	Cholinergic synapse	8	PRKCB	0.5500870164	3.77e-06	0.707106781186547
keeg	mmu04725	Cholinergic synapse	8	PLCB1	-0.5433434464	3.77e-06	0.707106781186547
keeg	mmu05200	Pathways in cancer	12	APC	0.7244057392	1.47e-05	173205080756888
keeg	mmu05200	Pathways in cancer	12	CDH1	10760220508	1.47e-05	173205080756888
keeg	mmu05200	Pathways in cancer	12	FN1	0.7621298946	1.47e-05	173205080756888
keeg	mmu05200	Pathways in cancer	12	FOS	0.6005119515	1.47e-05	173205080756888
keeg	mmu05200	Pathways in cancer	12	IGF1	0.5329450942	1.47e-05	173205080756888
keeg	mmu05200	Pathways in cancer	12	KIT	-0.4617449594	1.47e-05	173205080756888
keeg	mmu05200	Pathways in cancer	12	PDGFB	0.7674297341	1.47e-05	173205080756888
keeg	mmu05200	Pathways in cancer	12	PRKCB	0.5500870164	1.47e-05	173205080756888
keeg	mmu05200	Pathways in cancer	12	PLCB1	-0.5433434464	1.47e-05	173205080756888
keeg	mmu05200	Pathways in cancer	12	CXCL12	0.57905531	1.47e-05	173205080756888
keeg	mmu05200	Pathways in cancer	12	TGFB2	-16741733271	1.47e-05	173205080756888
keeg	mmu05200	Pathways in cancer	12	DAPK1	0.7540450877	1.47e-05	173205080756888
keeg	mmu04713	Circadian entrainment	7	CAMK2A	0.5584384127	1.85e-05	113389341902768
keeg	mmu04713	Circadian entrainment	7	FOS	0.6005119515	1.85e-05	113389341902768
keeg	mmu04713	Circadian entrainment	7	GNAO1	0.5364034301	1.85e-05	113389341902768
keeg	mmu04713	Circadian entrainment	7	GRIA1	-0.7678491331	1.85e-05	113389341902768
keeg	mmu04713	Circadian entrainment	7	GRIN2B	0.6752345298	1.85e-05	113389341902768
keeg	mmu04713	Circadian entrainment	7	PRKCB	0.5500870164	1.85e-05	113389341902768
keeg	mmu04713	Circadian entrainment	7	PLCB1	-0.5433434464	1.85e-05	113389341902768
keeg	mmu04730	Long-term depression	6	CACNA1A	0.6878578248	1.85e-05	0.816496580927726
keeg	mmu04730	Long-term depression	6	GNAO1	0.5364034301	1.85e-05	0.816496580927726
keeg	mmu04730	Long-term depression	6	GRIA1	-0.7678491331	1.85e-05	0.816496580927726
keeg	mmu04730	Long-term depression	6	IGF1	0.5329450942	1.85e-05	0.816496580927726
keeg	mmu04730	Long-term depression	6	PRKCB	0.5500870164	1.85e-05	0.816496580927726
keeg	mmu04730	Long-term depression	6	PLCB1	-0.5433434464	1.85e-05	0.816496580927726
keeg	mmu04723	Retrograde endocannabinoid signaling	7	CACNA1A	0.6878578248	2.02e-05	0.377964473009227
keeg	mmu04723	Retrograde endocannabinoid signaling	7	GABRB3	-0.7036127837	2.02e-05	0.377964473009227
keeg	mmu04723	Retrograde endocannabinoid signaling	7	GNAO1	0.5364034301	2.02e-05	0.377964473009227
keeg	mmu04723	Retrograde endocannabinoid signaling	7	GRIA1	-0.7678491331	2.02e-05	0.377964473009227
keeg	mmu04723	Retrograde endocannabinoid signaling	7	PRKCB	0.5500870164	2.02e-05	0.377964473009227
keeg	mmu04723	Retrograde endocannabinoid signaling	7	PLCB1	-0.5433434464	2.02e-05	0.377964473009227
keeg	mmu04723	Retrograde endocannabinoid signaling	7	SLC17A7	0.7731809427	2.02e-05	0.377964473009227
keeg	mmu04015	Rap1 signaling pathway	9	ADORA2A	-0.9552970073	2.55e-05	1
keeg	mmu04015	Rap1 signaling pathway	9	CDH1	10760220508	2.55e-05	1
keeg	mmu04015	Rap1 signaling pathway	9	GNAO1	0.5364034301	2.55e-05	1
keeg	mmu04015	Rap1 signaling pathway	9	GRIN2B	0.6752345298	2.55e-05	1
keeg	mmu04015	Rap1 signaling pathway	9	IGF1	0.5329450942	2.55e-05	1
keeg	mmu04015	Rap1 signaling pathway	9	KIT	-0.4617449594	2.55e-05	1
keeg	mmu04015	Rap1 signaling pathway	9	PDGFB	0.7674297341	2.55e-05	1
keeg	mmu04015	Rap1 signaling pathway	9	PRKCB	0.5500870164	2.55e-05	1
keeg	mmu04015	Rap1 signaling pathway	9	PLCB1	-0.5433434464	2.55e-05	1
keeg	mmu04010	MAPK signaling pathway	9	CACNA1A	0.6878578248	8.69e-05	1
keeg	mmu04010	MAPK signaling pathway	9	FOS	0.6005119515	8.69e-05	1
keeg	mmu04010	MAPK signaling pathway	9	MEF2C	0.6390138547	8.69e-05	1
keeg	mmu04010	MAPK signaling pathway	9	MAPT	0.7213342084	8.69e-05	1
keeg	mmu04010	MAPK signaling pathway	9	NTF3	-0.939749472	8.69e-05	1
keeg	mmu04010	MAPK signaling pathway	9	PDGFB	0.7674297341	8.69e-05	1
keeg	mmu04010	MAPK signaling pathway	9	PRKCB	0.5500870164	8.69e-05	1
keeg	mmu04010	MAPK signaling pathway	9	TAOK1	-0.5898967666	8.69e-05	1
keeg	mmu04010	MAPK signaling pathway	9	TGFB2	-16741733271	8.69e-05	1
keeg	mmu04911	Insulin secretion	6	CAMK2A	0.5584384127	8.91e-05	163299316185545
keeg	mmu04911	Insulin secretion	6	KCNMA1	0.5307948962	8.91e-05	163299316185545
keeg	mmu04911	Insulin secretion	6	PRKCB	0.5500870164	8.91e-05	163299316185545
keeg	mmu04911	Insulin secretion	6	PLCB1	-0.5433434464	8.91e-05	163299316185545
keeg	mmu04911	Insulin secretion	6	STX1A	10481325838	8.91e-05	163299316185545
keeg	mmu04911	Insulin secretion	6	ATP1A3	0.5810097762	8.91e-05	163299316185545
keeg	mmu04720	Long-term potentiation	5	CAMK2A	0.5584384127	0.0004409364	0.447213595499958
keeg	mmu04720	Long-term potentiation	5	GRIA1	-0.7678491331	0.0004409364	0.447213595499958
keeg	mmu04720	Long-term potentiation	5	GRIN2B	0.6752345298	0.0004409364	0.447213595499958
keeg	mmu04720	Long-term potentiation	5	PRKCB	0.5500870164	0.0004409364	0.447213595499958
keeg	mmu04720	Long-term potentiation	5	PLCB1	-0.5433434464	0.0004409364	0.447213595499958
keeg	mmu04020	Calcium signaling pathway	7	CHRNA7	-0.8099563336	0.0006358141	-0.377964473009227
keeg	mmu04020	Calcium signaling pathway	7	ADORA2A	-0.9552970073	0.0006358141	-0.377964473009227
keeg	mmu04020	Calcium signaling pathway	7	CACNA1A	0.6878578248	0.0006358141	-0.377964473009227
keeg	mmu04020	Calcium signaling pathway	7	CAMK2A	0.5584384127	0.0006358141	-0.377964473009227
keeg	mmu04020	Calcium signaling pathway	7	ERBB3	-0.574854821	0.0006358141	-0.377964473009227
keeg	mmu04020	Calcium signaling pathway	7	PRKCB	0.5500870164	0.0006358141	-0.377964473009227
keeg	mmu04020	Calcium signaling pathway	7	PLCB1	-0.5433434464	0.0006358141	-0.377964473009227
keeg	mmu04750	Inflammatory mediator regulation of TRP channels	6	CAMK2A	0.5584384127	0.0007224	0
keeg	mmu04750	Inflammatory mediator regulation of TRP channels	6	IGF1	0.5329450942	0.0007224	0
keeg	mmu04750	Inflammatory mediator regulation of TRP channels	6	IL1RAP	-0.4985704154	0.0007224	0
keeg	mmu04750	Inflammatory mediator regulation of TRP channels	6	PRKCB	0.5500870164	0.0007224	0
keeg	mmu04750	Inflammatory mediator regulation of TRP channels	6	PRKCD	-11853345671	0.0007224	0
keeg	mmu04750	Inflammatory mediator regulation of TRP channels	6	PLCB1	-0.5433434464	0.0007224	0
keeg	mmu04921	Oxytocin signaling pathway	6	CAMK2A	0.5584384127	0.0022946845	163299316185545
keeg	mmu04921	Oxytocin signaling pathway	6	FOS	0.6005119515	0.0022946845	163299316185545
keeg	mmu04921	Oxytocin signaling pathway	6	GNAO1	0.5364034301	0.0022946845	163299316185545
keeg	mmu04921	Oxytocin signaling pathway	6	MEF2C	0.6390138547	0.0022946845	163299316185545
keeg	mmu04921	Oxytocin signaling pathway	6	PRKCB	0.5500870164	0.0022946845	163299316185545
keeg	mmu04921	Oxytocin signaling pathway	6	PLCB1	-0.5433434464	0.0022946845	163299316185545
keeg	mmu04916	Melanogenesis	5	CAMK2A	0.5584384127	0.0022946845	0.447213595499958
keeg	mmu04916	Melanogenesis	5	GNAO1	0.5364034301	0.0022946845	0.447213595499958
keeg	mmu04916	Melanogenesis	5	KIT	-0.4617449594	0.0022946845	0.447213595499958
keeg	mmu04916	Melanogenesis	5	PRKCB	0.5500870164	0.0022946845	0.447213595499958
keeg	mmu04916	Melanogenesis	5	PLCB1	-0.5433434464	0.0022946845	0.447213595499958
keeg	mmu04933	AGE-RAGE signaling pathway in diabetic complications	5	FN1	0.7621298946	0.0022946845	-0.447213595499958
keeg	mmu04933	AGE-RAGE signaling pathway in diabetic complications	5	PRKCB	0.5500870164	0.0022946845	-0.447213595499958
keeg	mmu04933	AGE-RAGE signaling pathway in diabetic complications	5	PRKCD	-11853345671	0.0022946845	-0.447213595499958
keeg	mmu04933	AGE-RAGE signaling pathway in diabetic complications	5	PLCB1	-0.5433434464	0.0022946845	-0.447213595499958
keeg	mmu04933	AGE-RAGE signaling pathway in diabetic complications	5	TGFB2	-16741733271	0.0022946845	-0.447213595499958
keeg	mmu04961	Endocrine and other factor-regulated calcium reabsorption	4	DNM1	0.5481549997	0.0022946845	1
keeg	mmu04961	Endocrine and other factor-regulated calcium reabsorption	4	PRKCB	0.5500870164	0.0022946845	1
keeg	mmu04961	Endocrine and other factor-regulated calcium reabsorption	4	PLCB1	-0.5433434464	0.0022946845	1
keeg	mmu04961	Endocrine and other factor-regulated calcium reabsorption	4	ATP1A3	0.5810097762	0.0022946845	1
keeg	mmu04721	Synaptic vesicle cycle	4	CACNA1A	0.6878578248	0.0037359769	2
keeg	mmu04721	Synaptic vesicle cycle	4	DNM1	0.5481549997	0.0037359769	2
keeg	mmu04721	Synaptic vesicle cycle	4	STX1A	10481325838	0.0037359769	2
keeg	mmu04721	Synaptic vesicle cycle	4	SLC17A7	0.7731809427	0.0037359769	2
keeg	mmu05214	Glioma	4	CAMK2A	0.5584384127	0.0045311457	2
keeg	mmu05214	Glioma	4	IGF1	0.5329450942	0.0045311457	2
keeg	mmu05214	Glioma	4	PDGFB	0.7674297341	0.0045311457	2
keeg	mmu05214	Glioma	4	PRKCB	0.5500870164	0.0045311457	2
keeg	mmu04024	cAMP signaling pathway	6	ADORA2A	-0.9552970073	0.0056606718	0.816496580927726
keeg	mmu04024	cAMP signaling pathway	6	CAMK2A	0.5584384127	0.0056606718	0.816496580927726
keeg	mmu04024	cAMP signaling pathway	6	FOS	0.6005119515	0.0056606718	0.816496580927726
keeg	mmu04024	cAMP signaling pathway	6	GRIA1	-0.7678491331	0.0056606718	0.816496580927726
keeg	mmu04024	cAMP signaling pathway	6	GRIN2B	0.6752345298	0.0056606718	0.816496580927726
keeg	mmu04024	cAMP signaling pathway	6	ATP1A3	0.5810097762	0.0056606718	0.816496580927726
keeg	mmu04270	Vascular smooth muscle contraction	5	ADORA2A	-0.9552970073	0.0056606718	-0.447213595499958
keeg	mmu04270	Vascular smooth muscle contraction	5	KCNMA1	0.5307948962	0.0056606718	-0.447213595499958
keeg	mmu04270	Vascular smooth muscle contraction	5	PRKCB	0.5500870164	0.0056606718	-0.447213595499958
keeg	mmu04270	Vascular smooth muscle contraction	5	PRKCD	-11853345671	0.0056606718	-0.447213595499958
keeg	mmu04270	Vascular smooth muscle contraction	5	PLCB1	-0.5433434464	0.0056606718	-0.447213595499958
keeg	mmu04726	Serotonergic synapse	5	CACNA1A	0.6878578248	0.0059039072	0.447213595499958
keeg	mmu04726	Serotonergic synapse	5	GABRB3	-0.7036127837	0.0059039072	0.447213595499958
keeg	mmu04726	Serotonergic synapse	5	GNAO1	0.5364034301	0.0059039072	0.447213595499958
keeg	mmu04726	Serotonergic synapse	5	PRKCB	0.5500870164	0.0059039072	0.447213595499958
keeg	mmu04726	Serotonergic synapse	5	PLCB1	-0.5433434464	0.0059039072	0.447213595499958
keeg	mmu04971	Gastric acid secretion	4	CAMK2A	0.5584384127	0.0059039072	1
keeg	mmu04971	Gastric acid secretion	4	PRKCB	0.5500870164	0.0059039072	1
keeg	mmu04971	Gastric acid secretion	4	PLCB1	-0.5433434464	0.0059039072	1
keeg	mmu04971	Gastric acid secretion	4	ATP1A3	0.5810097762	0.0059039072	1
keeg	mmu05205	Proteoglycans in cancer	6	CAMK2A	0.5584384127	0.006102804	0.816496580927726
keeg	mmu05205	Proteoglycans in cancer	6	ERBB3	-0.574854821	0.006102804	0.816496580927726
keeg	mmu05205	Proteoglycans in cancer	6	FN1	0.7621298946	0.006102804	0.816496580927726
keeg	mmu05205	Proteoglycans in cancer	6	IGF1	0.5329450942	0.006102804	0.816496580927726
keeg	mmu05205	Proteoglycans in cancer	6	PRKCB	0.5500870164	0.006102804	0.816496580927726
keeg	mmu05205	Proteoglycans in cancer	6	TGFB2	-16741733271	0.006102804	0.816496580927726
keeg	mmu04970	Salivary secretion	4	KCNMA1	0.5307948962	0.0066799783	1
keeg	mmu04970	Salivary secretion	4	PRKCB	0.5500870164	0.0066799783	1
keeg	mmu04970	Salivary secretion	4	PLCB1	-0.5433434464	0.0066799783	1
keeg	mmu04970	Salivary secretion	4	ATP1A3	0.5810097762	0.0066799783	1
keeg	mmu01521	EGFR tyrosine kinase inhibitor resistance	4	ERBB3	-0.574854821	0.0077854296	1
keeg	mmu01521	EGFR tyrosine kinase inhibitor resistance	4	IGF1	0.5329450942	0.0077854296	1
keeg	mmu01521	EGFR tyrosine kinase inhibitor resistance	4	PDGFB	0.7674297341	0.0077854296	1
keeg	mmu01521	EGFR tyrosine kinase inhibitor resistance	4	PRKCB	0.5500870164	0.0077854296	1
keeg	mmu04727	GABAergic synapse	4	CACNA1A	0.6878578248	0.009807716	1
keeg	mmu04727	GABAergic synapse	4	GABRB3	-0.7036127837	0.009807716	1
keeg	mmu04727	GABAergic synapse	4	GNAO1	0.5364034301	0.009807716	1
keeg	mmu04727	GABAergic synapse	4	PRKCB	0.5500870164	0.009807716	1
keeg	mmu04912	GnRH signaling pathway	4	CAMK2A	0.5584384127	0.0098912922	0
keeg	mmu04912	GnRH signaling pathway	4	PRKCB	0.5500870164	0.0098912922	0
keeg	mmu04912	GnRH signaling pathway	4	PRKCD	-11853345671	0.0098912922	0
keeg	mmu04912	GnRH signaling pathway	4	PLCB1	-0.5433434464	0.0098912922	0
keeg	mmu04960	Aldosterone-regulated sodium reabsorption	3	IGF1	0.5329450942	0.0099857806	173205080756888
keeg	mmu04960	Aldosterone-regulated sodium reabsorption	3	PRKCB	0.5500870164	0.0099857806	173205080756888
keeg	mmu04960	Aldosterone-regulated sodium reabsorption	3	ATP1A3	0.5810097762	0.0099857806	173205080756888
keeg	mmu05032	Morphine addiction	4	CACNA1A	0.6878578248	0.0104980399	1
keeg	mmu05032	Morphine addiction	4	GABRB3	-0.7036127837	0.0104980399	1
keeg	mmu05032	Morphine addiction	4	GNAO1	0.5364034301	0.0104980399	1
keeg	mmu05032	Morphine addiction	4	PRKCB	0.5500870164	0.0104980399	1
keeg	mmu04915	Estrogen signaling pathway	4	FOS	0.6005119515	0.0128519626	0
keeg	mmu04915	Estrogen signaling pathway	4	GNAO1	0.5364034301	0.0128519626	0
keeg	mmu04915	Estrogen signaling pathway	4	PRKCD	-11853345671	0.0128519626	0
keeg	mmu04915	Estrogen signaling pathway	4	PLCB1	-0.5433434464	0.0128519626	0
keeg	mmu04973	Carbohydrate digestion and absorption	3	PRKCB	0.5500870164	0.0128519626	0.577350269189626
keeg	mmu04973	Carbohydrate digestion and absorption	3	LCT	-15874411221	0.0128519626	0.577350269189626
keeg	mmu04973	Carbohydrate digestion and absorption	3	ATP1A3	0.5810097762	0.0128519626	0.577350269189626
keeg	mmu04972	Pancreatic secretion	4	KCNMA1	0.5307948962	0.0141929638	1
keeg	mmu04972	Pancreatic secretion	4	PRKCB	0.5500870164	0.0141929638	1
keeg	mmu04972	Pancreatic secretion	4	PLCB1	-0.5433434464	0.0141929638	1
keeg	mmu04972	Pancreatic secretion	4	ATP1A3	0.5810097762	0.0141929638	1
keeg	mmu05142	Chagas disease (American trypanosomiasis)	4	FOS	0.6005119515	0.0141929638	0
keeg	mmu05142	Chagas disease (American trypanosomiasis)	4	GNAO1	0.5364034301	0.0141929638	0
keeg	mmu05142	Chagas disease (American trypanosomiasis)	4	PLCB1	-0.5433434464	0.0141929638	0
keeg	mmu05142	Chagas disease (American trypanosomiasis)	4	TGFB2	-16741733271	0.0141929638	0
keeg	mmu05030	Cocaine addiction	3	GRIN2B	0.6752345298	0.0142462336	0.577350269189626
keeg	mmu05030	Cocaine addiction	3	RGS9	-17727402026	0.0142462336	0.577350269189626
keeg	mmu05030	Cocaine addiction	3	TH	0.8938211752	0.0142462336	0.577350269189626
keeg	mmu05146	Amoebiasis	4	FN1	0.7621298946	0.0171211857	0
keeg	mmu05146	Amoebiasis	4	PRKCB	0.5500870164	0.0171211857	0
keeg	mmu05146	Amoebiasis	4	PLCB1	-0.5433434464	0.0171211857	0
keeg	mmu05146	Amoebiasis	4	TGFB2	-16741733271	0.0171211857	0
keeg	mmu04080	Neuroactive ligand-receptor interaction	6	CHRNA7	-0.8099563336	0.0212225413	-163299316185545
keeg	mmu04080	Neuroactive ligand-receptor interaction	6	ADORA2A	-0.9552970073	0.0212225413	-163299316185545
keeg	mmu04080	Neuroactive ligand-receptor interaction	6	GABRB3	-0.7036127837	0.0212225413	-163299316185545
keeg	mmu04080	Neuroactive ligand-receptor interaction	6	GRIA1	-0.7678491331	0.0212225413	-163299316185545
keeg	mmu04080	Neuroactive ligand-receptor interaction	6	GRIK2	-0.4635834073	0.0212225413	-163299316185545
keeg	mmu04080	Neuroactive ligand-receptor interaction	6	GRIN2B	0.6752345298	0.0212225413	-163299316185545
keeg	mmu05210	Colorectal cancer	3	APC	0.7244057392	0.0300357227	0.577350269189626
keeg	mmu05210	Colorectal cancer	3	FOS	0.6005119515	0.0300357227	0.577350269189626
keeg	mmu05210	Colorectal cancer	3	TGFB2	-16741733271	0.0300357227	0.577350269189626
keeg	mmu05140	Leishmaniasis	3	FOS	0.6005119515	0.0319625143	0.577350269189626
keeg	mmu05140	Leishmaniasis	3	PRKCB	0.5500870164	0.0319625143	0.577350269189626
keeg	mmu05140	Leishmaniasis	3	TGFB2	-16741733271	0.0319625143	0.577350269189626
keeg	mmu05218	Melanoma	3	CDH1	10760220508	0.0382739803	173205080756888
keeg	mmu05218	Melanoma	3	IGF1	0.5329450942	0.0382739803	173205080756888
keeg	mmu05218	Melanoma	3	PDGFB	0.7674297341	0.0382739803	173205080756888
keeg	mmu04014	Ras signaling pathway	5	GRIN2B	0.6752345298	0.0382739803	134164078649987
keeg	mmu04014	Ras signaling pathway	5	IGF1	0.5329450942	0.0382739803	134164078649987
keeg	mmu04014	Ras signaling pathway	5	KIT	-0.4617449594	0.0382739803	134164078649987
keeg	mmu04014	Ras signaling pathway	5	PDGFB	0.7674297341	0.0382739803	134164078649987
keeg	mmu04014	Ras signaling pathway	5	PRKCB	0.5500870164	0.0382739803	134164078649987
keeg	mmu04918	Thyroid hormone synthesis	3	PRKCB	0.5500870164	0.0382739803	0.577350269189626
keeg	mmu04918	Thyroid hormone synthesis	3	PLCB1	-0.5433434464	0.0382739803	0.577350269189626
keeg	mmu04918	Thyroid hormone synthesis	3	ATP1A3	0.5810097762	0.0382739803	0.577350269189626
keeg	mmu04072	Phospholipase D signaling pathway	4	DNM1	0.5481549997	0.0382739803	0
keeg	mmu04072	Phospholipase D signaling pathway	4	KIT	-0.4617449594	0.0382739803	0
keeg	mmu04072	Phospholipase D signaling pathway	4	PDGFB	0.7674297341	0.0382739803	0
keeg	mmu04072	Phospholipase D signaling pathway	4	PLCB1	-0.5433434464	0.0382739803	0
keeg	mmu04310	Wnt signaling pathway	4	APC	0.7244057392	0.0382739803	1
keeg	mmu04310	Wnt signaling pathway	4	CAMK2A	0.5584384127	0.0382739803	1
keeg	mmu04310	Wnt signaling pathway	4	PRKCB	0.5500870164	0.0382739803	1
keeg	mmu04310	Wnt signaling pathway	4	PLCB1	-0.5433434464	0.0382739803	1
keeg	mmu05224	Breast cancer	4	APC	0.7244057392	0.0382739803	1
keeg	mmu05224	Breast cancer	4	FOS	0.6005119515	0.0382739803	1
keeg	mmu05224	Breast cancer	4	IGF1	0.5329450942	0.0382739803	1
keeg	mmu05224	Breast cancer	4	KIT	-0.4617449594	0.0382739803	1
keeg	mmu05100	Bacterial invasion of epithelial cells	3	CDH1	10760220508	0.0435486182	173205080756888
keeg	mmu05100	Bacterial invasion of epithelial cells	3	DNM1	0.5481549997	0.0435486182	173205080756888
keeg	mmu05100	Bacterial invasion of epithelial cells	3	FN1	0.7621298946	0.0435486182	173205080756888

## Sheet: Enriched KEEG_striatum
category	ID	term	count	genes	logFC	adj_pval	zscore
keeg	mmu04024	cAMP signaling pathway	7	BRAF	0.5936399032	0.0001420735	-0.377964473009227
keeg	mmu04024	cAMP signaling pathway	7	BDNF	0.8350833624	0.0001420735	-0.377964473009227
keeg	mmu04024	cAMP signaling pathway	7	CAMK2A	-0.4366791402	0.0001420735	-0.377964473009227
keeg	mmu04024	cAMP signaling pathway	7	DRD2	-0.6321111527	0.0001420735	-0.377964473009227
keeg	mmu04024	cAMP signaling pathway	7	GRIA1	0.7379496518	0.0001420735	-0.377964473009227
keeg	mmu04024	cAMP signaling pathway	7	PRKACA	-0.58585137	0.0001420735	-0.377964473009227
keeg	mmu04024	cAMP signaling pathway	7	ATP1A3	-107808742408	0.0001420735	-0.377964473009227
keeg	mmu05030	Cocaine addiction	4	BDNF	0.8350833624	0.0009760341	-1
keeg	mmu05030	Cocaine addiction	4	CDK5R1	-0.5576358543	0.0009760341	-1
keeg	mmu05030	Cocaine addiction	4	DRD2	-0.6321111527	0.0009760341	-1
keeg	mmu05030	Cocaine addiction	4	PRKACA	-0.58585137	0.0009760341	-1
keeg	mmu04961	Endocrine and other factor-regulated calcium reabsorption	4	DNM1	-0.4275991896	0.0010467842	-2
keeg	mmu04961	Endocrine and other factor-regulated calcium reabsorption	4	DNM2	-0.5686768001	0.0010467842	-2
keeg	mmu04961	Endocrine and other factor-regulated calcium reabsorption	4	PRKACA	-0.58585137	0.0010467842	-2
keeg	mmu04961	Endocrine and other factor-regulated calcium reabsorption	4	ATP1A3	-107808742408	0.0010467842	-2
keeg	mmu04270	Vascular smooth muscle contraction	5	BRAF	0.5936399032	0.0012385422	-0.447213595499958
keeg	mmu04270	Vascular smooth muscle contraction	5	GNA13	-0.4643832145	0.0012385422	-0.447213595499958
keeg	mmu04270	Vascular smooth muscle contraction	5	KCNMA1	0.777769776	0.0012385422	-0.447213595499958
keeg	mmu04270	Vascular smooth muscle contraction	5	PRKACA	-0.58585137	0.0012385422	-0.447213595499958
keeg	mmu04270	Vascular smooth muscle contraction	5	PRKCE	-0.4700057451	0.0012385422	-0.447213595499958
keeg	mmu04728	Dopaminergic synapse	5	CAMK2A	-0.4366791402	0.0012385422	-0.447213595499958
keeg	mmu04728	Dopaminergic synapse	5	DRD2	-0.6321111527	0.0012385422	-0.447213595499958
keeg	mmu04728	Dopaminergic synapse	5	GRIA1	0.7379496518	0.0012385422	-0.447213595499958
keeg	mmu04728	Dopaminergic synapse	5	PRKACA	-0.58585137	0.0012385422	-0.447213595499958
keeg	mmu04728	Dopaminergic synapse	5	SCN1A	0.5499397131	0.0012385422	-0.447213595499958
keeg	mmu04720	Long-term potentiation	4	BRAF	0.5936399032	0.001240655	0
keeg	mmu04720	Long-term potentiation	4	CAMK2A	-0.4366791402	0.001240655	0
keeg	mmu04720	Long-term potentiation	4	GRIA1	0.7379496518	0.001240655	0
keeg	mmu04720	Long-term potentiation	4	PRKACA	-0.58585137	0.001240655	0
keeg	mmu04911	Insulin secretion	4	CAMK2A	-0.4366791402	0.0027240892	-1
keeg	mmu04911	Insulin secretion	4	KCNMA1	0.777769776	0.0027240892	-1
keeg	mmu04911	Insulin secretion	4	PRKACA	-0.58585137	0.0027240892	-1
keeg	mmu04911	Insulin secretion	4	ATP1A3	-107808742408	0.0027240892	-1
keeg	mmu04723	Retrograde endocannabinoid signaling	4	GABRB3	-0.9002505131	0.0048592657	-1
keeg	mmu04723	Retrograde endocannabinoid signaling	4	GRIA1	0.7379496518	0.0048592657	-1
keeg	mmu04723	Retrograde endocannabinoid signaling	4	PRKACA	-0.58585137	0.0048592657	-1
keeg	mmu04723	Retrograde endocannabinoid signaling	4	SLC17A7	-0.7671849874	0.0048592657	-1
keeg	mmu05033	Nicotine addiction	3	GABRB3	-0.9002505131	0.0049456536	-0.577350269189626
keeg	mmu05033	Nicotine addiction	3	GRIA1	0.7379496518	0.0049456536	-0.577350269189626
keeg	mmu05033	Nicotine addiction	3	SLC17A7	-0.7671849874	0.0049456536	-0.577350269189626
keeg	mmu04730	Long-term depression	3	BRAF	0.5936399032	0.0149237564	0.577350269189626
keeg	mmu04730	Long-term depression	3	GNA13	-0.4643832145	0.0149237564	0.577350269189626
keeg	mmu04730	Long-term depression	3	GRIA1	0.7379496518	0.0149237564	0.577350269189626
keeg	mmu04721	Synaptic vesicle cycle	3	DNM1	-0.4275991896	0.0149237564	-173205080756888
keeg	mmu04721	Synaptic vesicle cycle	3	DNM2	-0.5686768001	0.0149237564	-173205080756888
keeg	mmu04721	Synaptic vesicle cycle	3	SLC17A7	-0.7671849874	0.0149237564	-173205080756888
keeg	mmu04261	Adrenergic signaling in cardiomyocytes	4	CAMK2A	-0.4366791402	0.0149572618	-2
keeg	mmu04261	Adrenergic signaling in cardiomyocytes	4	PRKACA	-0.58585137	0.0149572618	-2
keeg	mmu04261	Adrenergic signaling in cardiomyocytes	4	SCN1B	-0.5342980671	0.0149572618	-2
keeg	mmu04261	Adrenergic signaling in cardiomyocytes	4	ATP1A3	-107808742408	0.0149572618	-2
keeg	mmu05031	Amphetamine addiction	3	CAMK2A	-0.4366791402	0.0165644169	-0.577350269189626
keeg	mmu05031	Amphetamine addiction	3	GRIA1	0.7379496518	0.0165644169	-0.577350269189626
keeg	mmu05031	Amphetamine addiction	3	PRKACA	-0.58585137	0.0165644169	-0.577350269189626
keeg	mmu04971	Gastric acid secretion	3	CAMK2A	-0.4366791402	0.0194642562	-173205080756888
keeg	mmu04971	Gastric acid secretion	3	PRKACA	-0.58585137	0.0194642562	-173205080756888
keeg	mmu04971	Gastric acid secretion	3	ATP1A3	-107808742408	0.0194642562	-173205080756888
keeg	mmu04022	cGMP-PKG signaling pathway	4	GNA13	-0.4643832145	0.0194642562	-1
keeg	mmu04022	cGMP-PKG signaling pathway	4	KCNMA1	0.777769776	0.0194642562	-1
keeg	mmu04022	cGMP-PKG signaling pathway	4	PRKCE	-0.4700057451	0.0194642562	-1
keeg	mmu04022	cGMP-PKG signaling pathway	4	ATP1A3	-107808742408	0.0194642562	-1
keeg	mmu04970	Salivary secretion	3	KCNMA1	0.777769776	0.0200876054	-0.577350269189626
keeg	mmu04970	Salivary secretion	3	PRKACA	-0.58585137	0.0200876054	-0.577350269189626
keeg	mmu04970	Salivary secretion	3	ATP1A3	-107808742408	0.0200876054	-0.577350269189626
keeg	mmu04925	Aldosterone synthesis and secretion	3	CAMK2A	-0.4366791402	0.0250913403	-173205080756888
keeg	mmu04925	Aldosterone synthesis and secretion	3	PRKACA	-0.58585137	0.0250913403	-173205080756888
keeg	mmu04925	Aldosterone synthesis and secretion	3	PRKCE	-0.4700057451	0.0250913403	-173205080756888
keeg	mmu05034	Alcoholism	4	BRAF	0.5936399032	0.027284737	0
keeg	mmu05034	Alcoholism	4	BDNF	0.8350833624	0.027284737	0
keeg	mmu05034	Alcoholism	4	DRD2	-0.6321111527	0.027284737	0
keeg	mmu05034	Alcoholism	4	PRKACA	-0.58585137	0.027284737	0
keeg	mmu04713	Circadian entrainment	3	CAMK2A	-0.4366791402	0.0326951712	-0.577350269189626
keeg	mmu04713	Circadian entrainment	3	GRIA1	0.7379496518	0.0326951712	-0.577350269189626
keeg	mmu04713	Circadian entrainment	3	PRKACA	-0.58585137	0.0326951712	-0.577350269189626
keeg	mmu04724	Glutamatergic synapse	3	GRIA1	0.7379496518	0.0477968133	-0.577350269189626
keeg	mmu04724	Glutamatergic synapse	3	PRKACA	-0.58585137	0.0477968133	-0.577350269189626
keeg	mmu04724	Glutamatergic synapse	3	SLC17A7	-0.7671849874	0.0477968133	-0.577350269189626
