# Supplementary material for: Identifying functionally relevant candidate genes for inflexible ethanol intake in mice and humans using a guilt‐by‐association approach
Source: Brain Behav. 2020 Oct 23;10(12):e01879. doi: 10.1002/brb3.1879 (PMC7749619; doi:10.1002/brb3.1879)
Supplement: Supplementary file 9 — Table S4 [file BRB3-10-e01879-s009.xlsx]

## Sheet: prioritized_genes_cortex
Rank	GeneSymbol	GeneId	GO: Molecular Function Score	GO: Molecular Function pValue	GO: Biological Process Score	GO: Biological Process pValue	GO: Cellular Component Score	GO: Cellular Component pValue	Human Phenotype Score	Human Phenotype pValue	Mouse Phenotype Score	Mouse Phenotype pValue	Pathway Score	Pathway pValue	Pubmed Score	Pubmed pValue	Coexpression Score	Coexpression pValue	Disease Score	Disease pValue	Average Score	Overall pValue
1	MAPT	4137	0.439248	0.134586	1	0.0948877	0.999978	0.00948877	0.999995	1e-06	1	0.0193648	0.99815	0.00716499	1	0.035244	0.999936	0.000774593	1	0.0158792	0.99865	5.1451e-07
2	KIT	3815	0.449209	0.133424	1	0.0948877	0.999488	0.0178156	0.916522	0.0100697	1	0.0193648	0.999991	0.00251743	1	0.035244	0.999546	0.00116189	1	0.0158792	0.990645	2.45427e-05
3	HLA-DQB1	3119	0.435995	0.135167	1	0.0948877	1	0.00445391	0.999952	0.000387297	1	0.0193648	0.628017	0.0309837	1	0.035244	0.952282	0.0178156	1	0.0158792	0.969988	3.15128e-05
4	PDGFB	5155	0.448885	0.133424	1	0.0948877	0.999949	0.0112316	0.998435	0.00154919	1	0.0193648	0.999999	0.00193648	1	0.035244	0.90595	0.0290473	1	0.0158792	0.989333	3.17009e-05
5	CXCL12	6387	0.268655	0.165182	1	0.0948877	0.888408	0.0805577	0.999812	0.000774593	0.999981	0.02866	0.943432	0.0120062	1	0.035244	0.999288	0.00135554	1	0.0158792	0.965144	4.12309e-05
6	GABRB3	2562	0.449211	0.133424	1	0.0948877	0.999997	0.00697134	0.999637	0.00116189	1	0.0193648	0.975563	0.00987607	1	0.035244	0.926716	0.0257552	1	0.0158792	0.990451	4.29816e-05
7	ERBB3	2065	0.449213	0.133424	1	0.0948877	0.999096	0.0201394	0.526846	0.0296282	1	0.0193648	0.999998	0.00213013	1	0.035244	0.998909	0.00174284	1	0.0158792	0.947256	4.4272e-05
8	APC	324	0.446406	0.134198	1	0.0948877	1	0.00445391	0.912887	0.0100697	1	0.0193648	0.722257	0.0251743	1	0.035244	0.995045	0.00290473	1	0.0158792	0.972741	5.20697e-05
9	FN1	2335	0.44022	0.134586	1	0.0948877	0.998887	0.0205267	0.0644009	0.046282	0.999989	0.0274981	0.999996	0.00213013	1	0.035244	0.999639	0.00116189	1	0.0158792	0.894825	5.25118e-05
10	ATP1A3	478	0.449212	0.133424	1	0.0948877	0.999996	0.00697134	0.997996	0.00193648	1	0.0193648	0.993038	0.00793958	1	0.035244	0.866471	0.0379551	1	0.0158792	0.984554	5.6705e-05
11	CDH1	999	0.432808	0.136135	1	0.0948877	1	0.00445391	0.65946	0.024206	0.999292	0.0429899	0.911858	0.0149109	1	0.035244	0.99856	0.00174284	1	0.0158792	0.954906	6.79213e-05
12	IGF1	3479	0.447544	0.134198	1	0.0948877	0.99952	0.0174284	0.443907	0.0325329	1	0.0193648	0.99983	0.00522851	1	0.035244	0.998193	0.00213013	1	0.0158792	0.937769	6.79443e-05
13	TGFB2	7042	0.448551	0.133424	1	0.0948877	0.999448	0.0180093	0.303364	0.0395043	1	0.0193648	0.991522	0.00813323	1	0.035244	0.999674	0.00116189	1	0.0158792	0.921976	6.95279e-05
14	DNM1	1759	0.449204	0.133424	1	0.0948877	0.99995	0.0112316	0.997854	0.00193648	1	0.0193648	0.983718	0.00929512	1	0.035244	0.894227	0.0311774	1	0.0170411	0.987097	6.97e-05
15	TH	7054	0.449042	0.133424	1	0.0948877	1	0.00445391	0.949017	0.00793958	1	0.0193648	0.998901	0.00658404	1	0.035244	0.897889	0.0300155	1	0.0158792	0.982908	7.06267e-05
16	STX1A	6804	0.448782	0.133424	1	0.0948877	1	0.00445391	0.898267	0.0108443	1	0.0193648	0.999997	0.00213013	1	0.035244	0.860513	0.0387297	0.999362	0.0315647	0.973109	7.43007e-05
17	PLCB1	23236	0.444235	0.134392	1	0.0948877	0.926444	0.0656468	0.957014	0.00677769	1	0.0193648	1	0.00154919	1	0.035244	0.985455	0.00716499	0.999897	0.0253679	0.988821	7.44008e-05
18	CAMK2A	815	0.449206	0.133424	1	0.0948877	1	0.00445391	-1	0	1	0.0193648	1	0.00154919	1	0.035244	0.989579	0.00464756	0.999606	0.0300155	0.998673	7.8295e-05
19	MEF2C	4208	0.33909	0.156274	1	0.0948877	0.686882	0.116383	0.996065	0.00193648	1	0.0193648	0.958574	0.011038	1	0.035244	0.993864	0.00329202	1	0.0158792	0.962957	8.02832e-05
20	FOS	2353	0.249716	0.171766	1	0.0948877	0.718215	0.111154	0.439964	0.0327266	1	0.0193648	1	0.00154919	1	0.035244	0.99939	0.00135554	1	0.0158792	0.892491	8.10972e-05
21	KCNQ2	3785	0.449202	0.133424	0.999983	0.108249	0.999156	0.0195585	0.999868	0.000774593	1	0.0193648	0.80371	0.0207204	1	0.0356313	0.908637	0.0282727	1	0.0158792	0.978285	8.24203e-05
22	GRIA1	2890	0.449214	0.133424	1	0.0948877	1	0.00445391	-1	0	1	0.0193648	0.999999	0.00174284	1	0.035244	0.970509	0.0125871	1	0.0158792	0.996314	9.53533e-05
23	PRKCD	5580	0.449181	0.133424	1	0.0948877	0.870992	0.084818	0.643573	0.0251743	0.999996	0.024787	1	0.00154919	1	0.035244	0.992133	0.00348567	1	0.0158792	0.952105	9.55375e-05
24	DRD2	1813	0.449208	0.133424	1	0.0948877	1	0.00445391	-1	0	1	0.0193648	0.99982	0.00522851	1	0.035244	0.986394	0.00677769	1	0.0158792	0.998288	0.000116164
25	B2M	567	0.051423	0.19055	1	0.0948877	1	0.00445391	0.903565	0.010457	1	0.0193648	0.743067	0.0228505	1	0.035244	0.959234	0.0162665	1	0.0158792	0.895906	0.000117584
26	JUN	3725	0.442473	0.134392	1	0.0948877	0.481213	0.149303	-1	0	1	0.0193648	1	0.00154919	1	0.035244	0.999964	0.000774593	1	0.0158792	0.960767	0.000122737
27	PLCB4	5332	0.346615	0.156081	0.999854	0.121805	0.990172	0.0375678	0.846251	0.0149109	1	0.0193648	1	0.00154919	1	0.035244	0.98604	0.00677769	0.985812	0.0509295	0.96651	0.000124189
28	CAMK2B	816	0.449212	0.133424	1	0.0948877	0.999998	0.0060031	-1	0	1	0.0193648	1	0.00154919	1	0.035244	0.988065	0.00542215	0.946739	0.0625484	0.995134	0.000127666
29	YWHAZ	7534	0.423586	0.137297	1	0.0948877	0.999954	0.0106507	-1	0	1	0.0193648	0.99793	0.00735864	1	0.035244	0.995581	0.00251743	1	0.0158792	0.995698	0.00012882
30	LIMK1	3984	0.448739	0.133424	1	0.0948877	0.995038	0.031371	0.985678	0.00367932	0.999665	0.0393106	0.833018	0.0187839	1	0.035244	0.981301	0.00871418	1	0.0158792	0.986278	0.000140231
31	ANXA1	301	0.447889	0.133617	1	0.0948877	1	0.00445391	-1	0	1	0.0195585	0.866439	0.0168474	1	0.035244	0.992015	0.00348567	1	0.0158792	0.990172	0.000143587
32	GNAI2	2771	0.44895	0.133424	1	0.0948877	0.999995	0.00697134	0.531549	0.0296282	1	0.0193648	1	0.00154919	1	0.035244	0.894349	0.0309837	0.925063	0.0687452	0.931935	0.000146693
33	WNT5A	7474	0.396136	0.142138	1	0.0948877	0.999624	0.0172347	0.357591	0.0377614	1	0.0193648	0.960998	0.011038	1	0.035244	0.986824	0.0063904	1	0.0158792	0.918178	0.000154554
34	CACNA1G	8913	0.449203	0.133424	1	0.0948877	0.998018	0.0238187	0.969536	0.0060031	1	0.0193648	0.981588	0.00929512	1	0.035244	0.964969	0.0141363	0.986373	0.0509295	0.990825	0.000168002
35	CDKN1A	1026	0.448878	0.133424	1	0.0948877	0.819678	0.0979861	-1	0	1	0.0193648	0.999726	0.00542215	1	0.035244	0.999962	0.000774593	1	0.0158792	0.988102	0.000172032
36	TGFB3	7043	0.389212	0.144849	1	0.0948877	0.998696	0.0211077	0.600805	0.028079	1	0.0193648	0.982726	0.00929512	1	0.035244	0.978131	0.0100697	1	0.0170411	0.944493	0.000172765
37	CASK	8573	0.449171	0.133424	1	0.0948877	0.999965	0.0102634	0.750534	0.0205267	1	0.0193648	0.988264	0.00852053	1	0.035244	0.873125	0.0367932	1	0.0158792	0.957524	0.000174263
38	GABRA2	2555	0.449146	0.133424	0.999868	0.121418	1	0.00445391	0.18525	0.0431836	0.999999	0.021495	0.976734	0.00968242	1	0.035244	0.905301	0.0290473	1	0.0158792	0.897635	0.000185099
39	STAT1	6772	0.437271	0.134779	1	0.0948877	0.928572	0.0654531	0.720193	0.0216886	1	0.0193648	0.994219	0.00774593	1	0.035244	0.985763	0.00716499	1	0.0158792	0.961479	0.000187716
40	PRKAR1B	5575	0.448095	0.133617	1	0.0948877	0.660442	0.120837	0.98724	0.00348567	0.99918	0.0441518	1	0.00154919	1	0.035244	0.963234	0.01433	0.837302	0.0836561	0.96406	0.000215418
41	NRP1	8829	0.440848	0.134586	1	0.0948877	0.999956	0.010457	0	0.524206	1	0.0193648	0.837478	0.0182029	1	0.035244	0.999787	0.00116189	1	0.0158792	0.878395	0.000218778
42	SLC1A1	6505	0.449198	0.133424	1	0.0948877	0.961935	0.0532533	0.444712	0.0321456	0.999908	0.0331139	0.924983	0.013749	1	0.035244	0.995431	0.00271108	1	0.0170411	0.931403	0.000218891
43	LRP1	4035	0.429273	0.137103	1	0.0948877	0.999999	0.0056158	0.184969	0.0431836	1	0.0193648	0.539239	0.0377614	1	0.035244	0.972719	0.0116189	0.999999	0.0170411	0.874397	0.000219067
44	DDC	1644	0.408187	0.140589	1	0.0948877	0.998914	0.0205267	0.957912	0.00677769	1	0.0193648	0.99849	0.00697134	1	0.035244	0.377413	0.12897	1	0.0158792	0.920808	0.00022942
45	LMNA	4000	0.302517	0.162277	1	0.0948877	0.873396	0.0844307	0.948565	0.00793958	1	0.0193648	0.908074	0.0149109	1	0.035244	0.977109	0.0108443	1	0.0158792	0.959311	0.000229442
46	SYN1	6853	0.448314	0.133424	1	0.0948877	1	0.00445391	0.651212	0.0245933	1	0.0193648	0.939164	0.0125871	1	0.035244	0.745008	0.0635167	0.999851	0.0265298	0.929362	0.000239127
47	ADD1	118	0.430051	0.137103	1	0.0948877	0.999878	0.0129744	0.998034	0.00154919	0.777819	0.0933385	0.322995	0.0520914	1	0.035244	0.959894	0.0160728	0.999616	0.0298218	0.931821	0.000245619
48	TGFA	7039	0.194462	0.183385	1	0.0948877	0.999985	0.00871418	0	0.524206	0.999988	0.0274981	0.97594	0.00987607	1	0.035244	0.997552	0.00213013	1	0.0158792	0.849265	0.000263857
49	KCNJ6	3763	0.449209	0.133424	0.999984	0.108249	0.999952	0.0112316	0.559707	0.0290473	1	0.0193648	0.998661	0.00658404	1	0.035244	0.753351	0.0609992	0.999982	0.0207204	0.923594	0.00026798
50	KCNB1	3745	0.44921	0.133424	1	0.0948877	1	0.00445391	0.877632	0.0131681	0.97292	0.069907	0.904774	0.0151046	0.999998	0.0379551	0.94759	0.0191712	0.982873	0.0518978	0.972687	0.00027891
51	ADCY5	111	0.448834	0.133424	1	0.0948877	0.968871	0.0501549	0.960198	0.0063904	0.995602	0.0522851	1	0.00154919	1	0.035244	0.555143	0.103215	0.999917	0.024787	0.944111	0.000279015
52	RGS2	5997	0.445506	0.134198	1	0.0948877	0.958077	0.0549961	-1	0	1	0.0201394	0.916072	0.0145236	1	0.035244	0.998966	0.00174284	1	0.0158792	0.991346	0.000287592
53	HSPB1	3315	0.434671	0.135167	1	0.0948877	0.999976	0.00948877	0.621527	0.0269171	0.981338	0.0652595	0.839299	0.0182029	1	0.035244	0.961096	0.0154919	1	0.0158792	0.941451	0.000293685
54	CA2	760	0.246943	0.172347	1	0.0948877	0.994835	0.0317583	0.458624	0.0315647	0.999973	0.0294345	0.464276	0.0404725	1	0.035244	0.994021	0.00309837	1	0.0164601	0.874763	0.000298321
55	GSN	2934	0.273774	0.164795	1	0.0948877	0.997057	0.0257552	0.232336	0.0416344	0.999906	0.0333075	0.566032	0.0354376	1	0.035244	0.992539	0.00329202	1	0.0158792	0.861821	0.000302834
56	EGR1	1958	0.188246	0.183385	1	0.0948877	0.156658	0.220178	-1	0	1	0.0193648	0.995359	0.00755229	1	0.035244	0.999952	0.000774593	1	0.0158792	0.880098	0.000311241
57	EPHA4	2043	0.449157	0.133424	1	0.0948877	1	0.00445391	-1	0	1	0.0193648	0.038707	0.0687452	1	0.035244	0.989594	0.00464756	0.999989	0.0201394	0.898284	0.000313676
58	LPAR1	1902	0.445135	0.134392	1	0.0948877	0.999943	0.0114253	-1	0	1	0.0193648	0.98921	0.00832688	0.999999	0.0377614	0.968248	0.0129744	0.999931	0.024206	0.994779	0.000328978
59	HLA-DQA1	3117	0.398522	0.141751	1	0.0948877	1	0.00445391	0.958304	0.00677769	0.659398	0.0991479	0.628017	0.0309837	1	0.035244	0.736076	0.0656468	0.999997	0.0182029	0.915643	0.000349715
60	CCR1	1230	0.380111	0.147947	1	0.0948877	0.973056	0.0474438	0.994875	0.00213013	0.999986	0.0276917	0.422258	0.0427963	0.999987	0.0435709	0.825394	0.0472502	1	0.0158792	0.93071	0.000356005
61	MOBP	4336	0.0551415	0.19055	0.289196	0.213788	0.782694	0.104183	0.999954	1e-06	0.0321603	0.120256	-1	0	0.996541	0.0741673	0.429583	0.123935	0.850563	0.0826878	0.662779	0.000375953
62	COL3A1	1281	0.37922	0.148528	1	0.0948877	0.888435	0.0805577	0.651081	0.024787	0.999709	0.0381487	0.499612	0.0396979	1	0.035244	0.9952	0.00271108	1	0.0158792	0.912704	0.000379495
63	MAG	4099	0.297325	0.162277	1	0.0948877	0.996238	0.0273044	0.7082	0.0226569	1	0.0193648	0.964755	0.011038	1	0.035244	0.892191	0.031371	0.999411	0.031371	0.932667	0.000392871
64	GFRA1	2674	0.445421	0.134198	0.999989	0.1067	0.997015	0.0257552	-1	0	1	0.0193648	0.999907	0.00464756	1	0.035244	0.974646	0.0112316	0.999123	0.0335012	0.996055	0.000395567
65	IL1R1	3554	0.447804	0.134198	1	0.0948877	0.997186	0.0253679	-1	0	1	0.0193648	0.792278	0.0211077	1	0.035244	0.994565	0.00309837	0.999494	0.0307901	0.98518	0.000396934
66	PDE10A	10846	0.442124	0.134392	1	0.0950813	0.881745	0.0828815	0.969471	0.0060031	1	0.0193648	0.740377	0.0232378	0.999989	0.0431836	0.946479	0.0197521	0.99958	0.0302091	0.967476	0.000399546
67	PRKCH	5583	0.449147	0.133424	1	0.0948877	0.494724	0.147754	0.0646036	0.046282	0.998268	0.0466692	0.999989	0.00271108	1	0.035244	0.992273	0.00348567	0.959006	0.0590627	0.859844	0.000411516
68	FOXO1	2308	0.434452	0.135167	1	0.0948877	0.366093	0.172347	0.509032	0.0304028	1	0.0193648	0.971974	0.0100697	1	0.035244	0.976427	0.0108443	1	0.0158792	0.895538	0.000411625
69	DSP	1832	0.417611	0.139427	1	0.0948877	0.996399	0.0271108	0.680306	0.0234314	0.999999	0.0207204	0.323163	0.0520914	1	0.035244	0.983036	0.00793958	0.999395	0.031371	0.910433	0.000411822
70	ECE1	1889	0.411591	0.140395	1	0.0948877	0.999973	0.0100697	0.898573	0.0108443	1	0.0193648	0.376947	0.0458947	1	0.035244	0.627304	0.0906274	0.999989	0.0201394	0.89967	0.000418903
71	PLP1	5354	0.0551415	0.19055	1	0.0948877	0.450929	0.156855	0.988573	0.00329202	1	0.0193648	-1	0	1	0.035244	0.988987	0.00503486	1	0.0158792	0.87493	0.00041952
72	PPP3CA	5530	0.384034	0.147173	1	0.0948877	0.936611	0.063323	0	0.524206	0.995514	0.0522851	0.999991	0.00232378	1	0.035244	0.996053	0.00232378	0.999995	0.0185902	0.876245	0.00042396
73	PCLO	27445	0.152689	0.189194	1	0.0948877	1	0.00445391	0.444562	0.0321456	0.999969	0.0298218	0.189307	0.0675833	1	0.035244	0.911577	0.0278854	0.999998	0.0174284	0.819359	0.000429675
74	GFAP	2670	0.371341	0.149109	1	0.0948877	0.999641	0.0166538	0.998584	0.00154919	1	0.0193648	0	0.534276	1	0.035244	0.843854	0.042409	1	0.0158792	0.861274	0.000431387
75	HLA-A	3105	0.393821	0.142719	1	0.0948877	1	0.00445391	0.184969	0.0431836	0.996929	0.0497676	0.714109	0.0259489	1	0.035244	0.816423	0.048993	1	0.0158792	0.864581	0.000436235
76	KL	9365	0.448176	0.133424	1	0.0948877	0.971816	0.0482184	0.0668663	0.046282	1	0.0193648	0.999902	0.00464756	0.999958	0.0480248	0.817233	0.0486057	1	0.0158792	0.874299	0.000439959
77	CAMK2D	817	0.44921	0.133424	1	0.0948877	1	0.00445391	-1	0	0.993781	0.0544152	1	0.00154919	1	0.035244	0.881428	0.0335012	0.688472	0.103215	0.963507	0.000441741
78	NDRG1	10397	0.429223	0.137103	1	0.0948877	0.999884	0.0129744	0.648489	0.0249806	0.999989	0.0269171	0	0.534276	1	0.035244	0.99484	0.00290473	1	0.0158792	0.846752	0.000447754
79	MAP3K7	6885	0.448659	0.133424	1	0.0948877	0.995809	0.0278854	0.860124	0.0145236	-1	0	0.996095	0.00755229	1	0.035244	0.912206	0.0278854	1	0.0158792	0.970958	0.000449305
80	GABRA5	2558	0.449105	0.133424	1	0.0948877	0.999989	0.00832688	-1	0	1	0.0193648	0.976734	0.00968242	1	0.035244	0.95676	0.0170411	0.983889	0.0517041	0.992106	0.000452124
81	KALRN	8997	0.449204	0.133424	1	0.0948877	0.998485	0.0226569	-1	0	1	0.0193648	0.892055	0.0154919	0.999997	0.0381487	0.99385	0.00329202	0.964784	0.0582881	0.989976	0.00045685
82	DCC	1630	0.236445	0.17835	1	0.0948877	0.99353	0.0336948	0.622302	0.0269171	1	0.0193648	0.789047	0.021495	1	0.035244	0.90615	0.0290473	1	0.0158792	0.904334	0.000457004
83	PPP2R1A	5518	0.269559	0.164988	1	0.0948877	0.876058	0.0840434	0.491227	0.0309837	0.995573	0.0522851	1	0.00154919	1	0.035244	0.820996	0.0478311	0.999987	0.0203331	0.891181	0.000472639
84	TGM2	7052	0.4468	0.134198	1	0.0948877	0.949969	0.0592564	-1	0	1	0.0197521	0.807517	0.0205267	1	0.035244	0.991125	0.00406662	1	0.0158792	0.982716	0.000475571
85	DCX	1641	0.448695	0.133424	1	0.0948877	0.899537	0.0780403	0.743503	0.0205267	1	0.0193648	0.426021	0.0427963	1	0.035244	0.970869	0.0123935	1	0.0158792	0.923883	0.00047813
86	MARCKS	4082	0.446142	0.134198	1	0.0948877	1	0.00445391	-1	0	-1	0	0.984477	0.00871418	1	0.035244	0.981662	0.00871418	0.999408	0.031371	0.995737	0.000489284
87	LPL	4023	0.226265	0.17835	1	0.0948877	0.690437	0.115995	0.281969	0.0400852	1	0.0197521	0.856266	0.017622	1	0.035244	0.98237	0.00832688	1	0.0158792	0.858925	0.000495374
88	POLG	5428	0.331612	0.158985	1	0.0954686	0.999805	0.0145236	0.999885	0.000774593	1	0.0193648	0	0.534276	0.99996	0.0480248	0.55901	0.103215	1	0.0158792	0.824219	0.000512232
89	NRCAM	4897	0.0603213	0.19055	1	0.0948877	0.99474	0.0321456	0.0644009	0.046282	1	0.0193648	0.242021	0.0575136	0.999988	0.0435709	0.997467	0.00213013	0.986496	0.0509295	0.767873	0.000515896
90	CNP	1267	0.30443	0.161696	1	0.0948877	0.999833	0.0135554	0.983706	0.00406662	1	0.0193648	-1	0	1	0.035244	0.812024	0.0499613	0.999044	0.0336948	0.9523	0.000543476
91	SERPING1	710	0.226508	0.17835	1	0.0948877	0.969219	0.0501549	0.81325	0.0170411	0.422488	0.107475	0.635951	0.0302091	0.999999	0.0358249	0.990266	0.00445391	0.999969	0.0218823	0.882838	0.000546254
92	EGR2	1959	0.382609	0.147173	1	0.0948877	0.0541457	0.226956	0.554154	0.0290473	1	0.0193648	0.135471	0.0687452	1	0.035244	0.995864	0.00251743	1	0.0158792	0.785963	0.000557373
93	COL6A1	1291	0.13252	0.189194	0.999998	0.0995352	0.996104	0.0274981	0.751959	0.0205267	0.55926	0.103408	0.350246	0.0484121	1	0.035244	0.990256	0.00445391	0.999979	0.020914	0.847006	0.000559915
94	LGALS3	3958	0.300394	0.162277	1	0.0948877	0.993274	0.0338885	-1	0	1	0.0193648	0.269175	0.0575136	1	0.035244	0.992619	0.00329202	1	0.0158792	0.915728	0.00056496
95	ACTN2	88	0.449086	0.133424	1	0.0948877	0.999993	0.00774593	0.171201	0.0439582	-1	0	1	0.00154919	1	0.035244	0.918114	0.0265298	0.0988757	0.174671	0.800453	0.000569143
96	TF	7018	0.414322	0.140395	1	0.0948877	1	0.00445391	0.0915622	0.0453137	0.781762	0.0933385	0.825866	0.0195585	1	0.035244	0.847439	0.0412471	0.999834	0.0271108	0.854694	0.000582592
97	DVL1	1855	0.447876	0.134198	1	0.0948877	0.999996	0.00697134	0.357591	0.0377614	1	0.0193648	0.759886	0.0226569	1	0.035244	0.429366	0.123935	0.999387	0.031371	0.850764	0.000591958
98	GABRA3	2556	0.449148	0.133424	0.999469	0.130519	0.999104	0.0201394	0.789765	0.0183966	0.997048	0.0493803	0.976734	0.00968242	1	0.035244	0.836379	0.0439582	0.995966	0.0433772	0.956685	0.000598503
99	KIF1A	547	0.446785	0.134198	0.959297	0.180868	0.99497	0.0315647	0.980109	0.00503486	1	0.0193648	0.200938	0.0588691	0.999355	0.0608056	0.816062	0.0491867	1	0.0158792	0.913147	0.000600222
100	IQGAP1	8826	0.449213	0.133424	1	0.0948877	0.999999	0.0056158	-1	0	0.0578009	0.120256	0.99998	0.00271108	1	0.035244	0.849801	0.0406662	0.996889	0.0412471	0.886082	0.000623409
101	TP73	7161	0.35386	0.155112	1	0.0948877	0.801885	0.100116	0.78119	0.0189775	1	0.0193648	0.834598	0.0185902	1	0.035244	0.848776	0.0410534	1	0.0158792	0.925173	0.000624535
102	GPR37	2861	0.421409	0.13749	1	0.0948877	0.978741	0.0451201	-1	0	1	0.0201394	0.873195	0.0164601	1	0.035244	0.99426	0.00309837	0.937366	0.0654531	0.981845	0.000627812
103	NDE1	54820	0.358294	0.154531	1	0.0948877	0.97388	0.0470565	0.891239	0.0118125	0.996178	0.0503486	0.672975	0.0290473	1	0.035244	0.898999	0.0300155	0.999978	0.020914	0.943179	0.000657196
104	SLC26A4	5172	0.421603	0.13749	0.999999	0.0968242	0.998231	0.0236251	0.721916	0.0216886	1	0.0193648	0.204952	0.0577072	0.994085	0.0778466	0.924195	0.0261425	1	0.0170411	0.895974	0.000657807
105	MAP3K8	1326	0.447784	0.134198	1	0.0948877	0.0382359	0.226956	0.65946	0.024206	0.999993	0.0259489	0.978271	0.00968242	1	0.035244	0.924503	0.0261425	1	0.0164601	0.862999	0.000659928
106	LEPR	3953	0.432394	0.136909	1	0.0948877	0.965696	0.0515105	0.543947	0.0294345	1	0.0193648	0.245467	0.0575136	1	0.035244	0.938878	0.0220759	1	0.0158792	0.882453	0.000664201
107	GRIK4	2900	0.449214	0.133424	0.995789	0.147947	1	0.00445391	-1	0	1	0.0193648	0.957352	0.011038	1	0.035244	0.795021	0.0532533	0.993663	0.0466692	0.971024	0.00067065
108	STX3	6809	0.395747	0.142332	1	0.0948877	1	0.00445391	0.402973	0.0344694	0.49065	0.104764	0.942317	0.0120062	1	0.035244	0.949963	0.0183966	0.0274713	0.174671	0.792054	0.000686728
109	GRM2	2912	0.44906	0.133424	1	0.0948877	0.99854	0.0226569	-1	0	1	0.0195585	0.997489	0.00735864	1	0.035244	0.686192	0.0780403	1	0.0158792	0.960505	0.000695403
110	PRLR	5618	0.448418	0.133424	1	0.0948877	0.95624	0.0557707	0.894886	0.0116189	1	0.0193648	0.0808946	0.0687452	1	0.035244	0.949154	0.0183966	0.995671	0.0435709	0.900365	0.000698442
111	COL1A2	1278	0.291701	0.162277	1	0.0948877	0.906338	0.0766847	0.866737	0.0135554	0.999726	0.0381487	0.709912	0.0261425	1	0.035244	0.878588	0.035244	1	0.0158792	0.927289	0.000703965
112	CRHR1	1394	0.444338	0.134392	1	0.0948877	0.99825	0.0236251	-1	0	1	0.0193648	0.588009	0.0329202	1	0.035244	0.954093	0.017622	1	0.0158792	0.964325	0.000709159
113	PDLIM5	10611	0.414435	0.140395	1	0.0948877	0.99902	0.0205267	-1	0	0.999984	0.02866	0.800314	0.020914	0.99995	0.048993	0.972547	0.0116189	0.999986	0.0203331	0.978392	0.000709611
114	HTR1A	3350	0.449112	0.133424	1	0.0948877	0.979505	0.0447328	0.100811	0.0447328	1	0.0193648	0.912991	0.0147173	1	0.035244	0.646109	0.0863672	1	0.0158792	0.854669	0.000732593
115	RPS6KB1	6198	0.449203	0.133424	1	0.0948877	0.998925	0.0205267	-1	0	0.999963	0.0298218	0.982243	0.00929512	1	0.035244	0.805921	0.0513168	1	0.0158792	0.974555	0.00073447
116	NPY	4852	0.445824	0.134198	1	0.0948877	0.999705	0.0156855	-1	0	1	0.0195585	0.812078	0.0197521	1	0.035244	0.8164	0.048993	1	0.0158792	0.964204	0.000741033
117	LYZ	4069	0.188071	0.183385	0.994052	0.153757	0.998178	0.0238187	0.0915622	0.0453137	1	0.0193648	0.183035	0.0675833	1	0.035244	0.971525	0.0123935	0.999971	0.0213013	0.792673	0.000749829
118	CSNK2A1	1457	0.449029	0.133424	1	0.0948877	0.638793	0.126646	0.737134	0.0207204	0.99997	0.0296282	0.998119	0.00716499	1	0.035244	0.915958	0.0269171	0.976541	0.0555771	0.937709	0.000750817
119	DCLK1	9201	0.447531	0.134198	1	0.0948877	0.988916	0.0381487	-1	0	1	0.0193648	-1	0	1	0.035244	0.997149	0.00232378	0.999997	0.0182029	0.998532	0.000761826
120	F5	2153	0.194827	0.183385	1	0.0954686	0.99853	0.0226569	0.751267	0.0205267	0.995855	0.0517041	0.56476	0.0354376	1	0.035244	0.826841	0.0468629	1	0.0158792	0.887264	0.000765756
121	NTS	4922	0.209219	0.183385	1	0.0948877	0.9977	0.0240124	-1	0	0.999609	0.0398916	0.506542	0.0387297	1	0.035244	0.986306	0.00677769	1	0.0158792	0.922392	0.000785295
122	GRIN3A	116443	0.449214	0.133424	1	0.0948877	0.999999	0.00542215	-1	0	0.988427	0.060031	0.999773	0.00522851	1	0.035244	0.832815	0.0443455	0.907389	0.0728118	0.972434	0.000785708
123	CXADR	1525	0.42879	0.137103	1	0.0948877	0.999999	0.00542215	-1	0	0.999976	0.0292409	0.0318237	0.0687452	0.998373	0.0660341	0.978595	0.00987607	0.999857	0.0265298	0.891637	0.000785883
124	PIP5K1C	23396	0.446518	0.134198	1	0.0948877	0.998813	0.0205267	0.0941154	0.0451201	1	0.0193648	0.982612	0.00929512	0.998977	0.0635167	0.81885	0.0482184	0.934966	0.0662277	0.874118	0.000794634
125	ADCY2	108	0.449046	0.133424	1	0.0948877	0.978014	0.0453137	0.192619	0.0420217	-1	0	1	0.00154919	1	0.035244	0.904745	0.0290473	0.907106	0.0728118	0.879819	0.000826266
126	PENK	5179	0.412108	0.140395	1	0.0948877	0.997118	0.0253679	-1	0	0.999976	0.0290473	0.663837	0.0292409	1	0.035244	0.955799	0.0174284	1	0.0158792	0.965865	0.00082813
127	EEF1A2	1917	0.448217	0.133424	1	0.0950813	0.997784	0.0240124	0.920463	0.00968242	1	0.0193648	0	0.534276	1	0.035244	0.903792	0.0290473	1	0.0158792	0.869116	0.000839298
128	SCARB1	949	0.449149	0.133424	1	0.0948877	0.999994	0.00716499	-1	0	0.999783	0.0373741	0.764001	0.0226569	1	0.035244	0.870815	0.0375678	0.999674	0.0294345	0.968068	0.000850383
129	PTGER3	5733	0.16447	0.189194	1	0.0948877	0.999749	0.0149109	-1	0	0.99998	0.0288536	0.897902	0.0152982	1	0.035244	0.966153	0.0135554	0.981733	0.0530596	0.938689	0.000850567
130	CP	1356	0.204857	0.183385	0.999998	0.0995352	0.986184	0.0400852	0.99292	0.00271108	1	0.0193648	0	0.534276	0.999982	0.0445391	0.878111	0.0354376	1	0.0158792	0.837711	0.000851115
131	CEACAM1	634	0.448097	0.133617	1	0.0948877	0.999996	0.00697134	-1	0	0.999998	0.0222696	0.0318237	0.0687452	1	0.035244	0.934629	0.0234314	0.999791	0.0284663	0.88896	0.00087107
132	FOLR1	2348	0.446739	0.134198	1	0.0948877	1	0.00445391	0.248412	0.0416344	0.999845	0.0350503	0.106415	0.0687452	0.999985	0.0441518	0.450497	0.121224	0.999996	0.0183966	0.780254	0.000879608
133	RARB	5915	0.415991	0.140395	1	0.0948877	0.156658	0.220178	0.417098	0.0331139	1	0.0193648	0.370155	0.0460883	1	0.035244	0.972475	0.0116189	1	0.0158792	0.817344	0.000881694
134	VAMP8	8673	0.429089	0.137103	1	0.0948877	0.999994	0.00716499	-1	0	0.999985	0.0282727	0.9987	0.00658404	0.999997	0.0381487	0.752348	0.0613865	0.824329	0.0853989	0.95462	0.000901567
135	ENPP1	5167	0.448665	0.133424	1	0.0948877	0.997458	0.0245933	0.672468	0.0236251	0.999997	0.0236251	0.337465	0.0491867	0.999968	0.0472502	0.665034	0.0834624	0.999996	0.0183966	0.879614	0.00091473
136	MMP9	4318	0.208707	0.183385	1	0.0948877	0.378357	0.172347	0	0.524206	1	0.0193648	0.966243	0.0108443	1	0.035244	0.992218	0.00348567	1	0.0158792	0.807992	0.000928134
137	APC2	10297	0.347696	0.156081	1	0.0948877	0.999715	0.0156855	0.90397	0.010457	1	0.0193648	0.425795	0.0427963	0.765036	0.156662	0.796049	0.0532533	0.997848	0.0387297	0.900642	0.000931714
138	PAX6	5080	0.421621	0.13749	1	0.0948877	0.415296	0.159179	0.914248	0.0100697	1	0.0193648	0	0.534276	1	0.035244	0.988261	0.00542215	1	0.0158792	0.835083	0.000935033
139	DNM3	26052	0.448831	0.133424	1	0.0948877	0.999993	0.00755229	-1	0	0.999998	0.0230442	0.935098	0.0127808	0.999999	0.0358249	0.92228	0.0261425	0.299835	0.144849	0.929554	0.000936483
140	ADRB1	153	0.449213	0.133424	1	0.0948877	0.983357	0.0422153	-1	0	0.996042	0.0503486	0.996639	0.00735864	1	0.035244	0.907056	0.0288536	0.999987	0.0203331	0.98688	0.000962469
141	SYT2	127833	0.381772	0.147947	1	0.0948877	0.999999	0.0056158	0.362644	0.0364059	0.999997	0.0238187	0.830298	0.0189775	1	0.035244	0.385218	0.127808	0.488443	0.12471	0.808871	0.000973365
142	SYP	6855	0.446167	0.134198	1	0.0950813	1	0.00445391	0.248412	0.0416344	0.996434	0.0503486	0	0.534276	1	0.035244	0.943124	0.0205267	1	0.0158792	0.798485	0.000974589
143	ATXN1	6310	0.31542	0.160922	1	0.0948877	0.597032	0.134198	0.942691	0.00852053	1	0.0193648	-1	0	1	0.035244	0.936026	0.0226569	1	0.0158792	0.936169	0.000980106
144	STX1B	112755	0.373478	0.148528	1	0.0948877	0.999366	0.0185902	0.631787	0.0265298	1	0.0193648	0.923176	0.0141363	1	0.035244	0.603876	0.095275	0.550521	0.116189	0.872217	0.000980298
145	CLN3	1201	0.00304998	0.220178	1	0.0948877	1	0.00445391	0.986125	0.00367932	1	0.0193648	0	0.534276	0.976773	0.0964369	0.674502	0.080945	0.999811	0.0278854	0.747917	0.000994688
146	JUNB	3726	0.0357839	0.19055	1	0.0948877	0.415296	0.159179	-1	0	0.999918	0.0329202	0.363746	0.0484121	1	0.035244	0.998727	0.00174284	1	0.0158792	0.81606	0.000996743
147	PTTG1	9232	0.327362	0.159179	1	0.0948877	0.128452	0.22134	-1	0	0.999992	0.0265298	0.149829	0.0687452	1	0.035244	0.999913	0.000774593	0.999813	0.0278854	0.824871	0.00101131
148	LAMB1	3912	0.383181	0.147173	1	0.0948877	0.835923	0.095275	0.444562	0.0321456	0.999677	0.0389233	0.73377	0.0232378	1	0.035244	0.964669	0.0141363	0.996473	0.0426026	0.900198	0.00101902
149	SFRP1	6422	0.416302	0.140395	1	0.0948877	0.699656	0.113284	-1	0	0.971223	0.070488	0.136124	0.0687452	1	0.035244	0.999664	0.00116189	1	0.0158792	0.894156	0.001021
150	SPRED1	161742	0.443354	0.134392	1	0.0948877	0.981813	0.0433772	0.412256	0.0333075	1	0.0195585	0.999799	0.00522851	0.983219	0.0912084	0.709957	0.0735864	0.937742	0.0654531	0.896265	0.00102214
151	AGT	183	0.448371	0.133424	1	0.0948877	0.381802	0.17196	0.190111	0.0429899	1	0.0193648	0.99141	0.00813323	1	0.035244	0.573046	0.101278	1	0.0158792	0.819536	0.00102584
152	HSPA1B	3304	0.449	0.133424	1	0.0948877	0.999833	0.0135554	-1	0	0.0892747	0.117351	0.841876	0.0180093	1	0.035244	0.931293	0.0243997	1	0.0158792	0.893413	0.0010375
153	ITSN1	6453	0.44692	0.134198	1	0.0948877	0.99986	0.0129744	-1	0	0.999999	0.0216886	0.806184	0.0207204	1	0.035244	0.969441	0.0127808	0.270049	0.148335	0.923045	0.00103819
154	PRKD1	5587	0.448891	0.133424	1	0.0948877	0.944913	0.0613865	0.552781	0.0292409	0.922632	0.0784276	0.880054	0.0162665	1	0.035244	0.888143	0.0321456	0.999889	0.0263362	0.92347	0.00103961
155	GNB4	59345	0.162551	0.189194	0.999942	0.114833	0.999975	0.00948877	0.253445	0.0402789	-1	0	1	0.00154919	1	0.0356313	0.603831	0.0960496	0.545419	0.11677	0.774664	0.00105286
156	FUS	2521	0.442548	0.134392	0.999596	0.129163	0.999637	0.0168474	0.999334	0.00135554	-1	0	0	0.534276	1	0.035244	0.837779	0.0433772	1	0.0158792	0.853661	0.00105293
157	GJB2	2706	0.294916	0.162277	1	0.0950813	0.881733	0.0828815	0.642325	0.0259489	0.999985	0.0282727	0.106341	0.0687452	1	0.035244	0.930377	0.0249806	1	0.0158792	0.849785	0.00105631
158	KCND2	3751	0.449188	0.133424	1	0.0948877	1	0.00445391	-1	0	0.998046	0.0476375	0.957545	0.011038	1	0.035244	0.807355	0.0507359	0.662882	0.106894	0.949884	0.00109408
159	AQP1	358	0.449213	0.133424	1	0.0948877	1	0.00445391	-1	0	0.99988	0.0342758	0.220154	0.0577072	0.999729	0.056158	0.789523	0.0542215	0.999999	0.0170411	0.907317	0.00110314
160	SERPINF1	5176	0.217692	0.179318	1	0.0948877	0.990479	0.0365995	0	0.524206	0.999884	0.0340821	0.136124	0.0687452	0.999999	0.0365995	0.995994	0.00232378	1	0.0158792	0.784028	0.00111282
161	CFL1	1072	0.283869	0.162471	1	0.0948877	0.999574	0.0172347	-1	0	1	0.0195585	0.96486	0.011038	1	0.035244	0.770158	0.0575136	0.985617	0.0509295	0.942493	0.00111314
162	MGLL	11343	0.270589	0.164988	1	0.0948877	0.996135	0.0273044	-1	0	0.999999	0.0213013	0.858477	0.0172347	0.976016	0.0970178	0.983012	0.00793958	0.990317	0.049574	0.958353	0.00111837
163	PLXND1	23129	0.262265	0.165182	1	0.0948877	0.85616	0.0886909	0.950312	0.00793958	1	0.0193648	0.038707	0.0687452	0.999777	0.0548025	0.922898	0.0261425	0.985896	0.0509295	0.86135	0.00112878
164	GRIK5	2901	0.449214	0.133424	1	0.0948877	1	0.00445391	-1	0	0.999995	0.0249806	0.982677	0.00929512	1	0.035244	0.619665	0.0917893	0.284494	0.146979	0.893044	0.00113527
165	GAS1	2619	0.000543233	0.220178	1	0.0948877	0.407791	0.15976	-1	0	1	0.0193648	0.843308	0.0180093	1	0.035244	0.992865	0.00329202	0.994069	0.046282	0.822697	0.00113707
166	CD74	972	0.43625	0.135167	1	0.0948877	1	0.00445391	-1	0	0.983469	0.063323	0.0318237	0.0687452	1	0.035244	0.914093	0.0273044	0.999817	0.0278854	0.883696	0.00116668
167	NR4A2	4929	0.439546	0.134586	1	0.0948877	0.156658	0.220178	-1	0	1	0.0193648	0.673542	0.0290473	1	0.035244	0.9839	0.00774593	1	0.0158792	0.898698	0.00117917
168	PARD3	56288	0.410451	0.140395	1	0.0948877	0.999993	0.00774593	0.449924	0.031952	0.998013	0.0478311	0.26365	0.0575136	1	0.035244	0.854524	0.0395043	0.737946	0.0964369	0.847983	0.00118524
169	SOCS3	9021	0.377596	0.148528	1	0.0948877	0.0382359	0.226956	-1	0	0.999818	0.0364059	0.584055	0.0331139	1	0.035244	0.993472	0.00329202	1	0.0158792	0.858749	0.00119574
170	HTR2C	3358	0.449192	0.133424	1	0.0948877	0.900382	0.0778466	0	0.524206	1	0.0193648	0.979487	0.00968242	1	0.035244	0.935242	0.0232378	1	0.0158792	0.874867	0.00120068
171	ACTN4	81	0.447631	0.134198	1	0.0948877	0.99986	0.0129744	0	0.524206	1	0.0193648	0.732661	0.0232378	1	0.035244	0.893161	0.031371	0.999588	0.0302091	0.860787	0.00121581
172	UBQLN2	29978	0.000543233	0.220178	1	0.0948877	0.63938	0.126452	0.999356	0.00135554	-1	0	0.360808	0.0484121	1	0.035244	0.679578	0.0795895	1	0.0158792	0.76425	0.00123555
173	SOX4	6659	0.196636	0.183385	1	0.0948877	0.435277	0.158404	-1	0	1	0.0193648	0.0757131	0.0687452	1	0.035244	0.992379	0.00348567	0.999999	0.0172347	0.823614	0.00123849
174	OCLN	100506658	0.118443	0.189194	0.999952	0.113284	0.992113	0.0354376	0.593729	0.0284663	0.999881	0.0342758	0.741016	0.0230442	1	0.035244	0.709749	0.07378	0.999523	0.0307901	0.852613	0.00123887
175	ARHGDIA	396	0.448849	0.133424	1	0.0948877	0.688136	0.115995	0.248412	0.0416344	0.999998	0.0234314	0.97867	0.00968242	1	0.035244	0.668734	0.0824942	0.998803	0.0344694	0.85944	0.00124675
176	FCGR2B	2213	0.0338678	0.215143	1	0.0948877	0.994645	0.0321456	0.184969	0.0431836	1	0.0193648	0.181835	0.0675833	1	0.035244	0.878126	0.0354376	0.999507	0.0307901	0.751242	0.00125901
177	FSCN1	6624	0.355104	0.154725	1	0.0948877	0.999972	0.0100697	-1	0	0.448304	0.106894	0.183257	0.0675833	1	0.035244	0.977869	0.010457	0.999985	0.0207204	0.870574	0.00126232
178	COL4A2	1284	0.0564073	0.19055	1	0.0954686	0.874284	0.0844307	0.444562	0.0321456	1	0.0197521	0.724747	0.0243997	1	0.035244	0.778731	0.0565453	0.999484	0.0307901	0.818194	0.00127035
179	APBA1	320	0.43626	0.135167	1	0.0948877	0.999824	0.0135554	-1	0	0.999956	0.0305964	0.993838	0.00774593	1	0.035244	0.531587	0.106894	0.978279	0.0549961	0.937869	0.00128513
180	PACSIN1	29993	0.222699	0.178544	1	0.0948877	1	0.00464756	-1	0	1	0.0193648	0.758666	0.0226569	0.999999	0.0377614	0.863655	0.0383424	0.0576843	0.174671	0.834868	0.00129683
181	BMP4	652	0.370465	0.149109	1	0.0948877	0.333756	0.178156	0.596801	0.028079	1	0.0193648	0.0574824	0.0687452	1	0.035244	0.902778	0.0292409	1	0.0158792	0.802798	0.00129706
182	GAB1	2549	0.220111	0.178737	1	0.0948877	0.0382359	0.226956	-1	0	0.999999	0.0213013	0.999743	0.00522851	1	0.035244	0.965971	0.0135554	0.995809	0.0435709	0.857411	0.00130764
183	VTN	7448	0.364904	0.150271	1	0.0948877	0.988344	0.038536	-1	0	0.946116	0.0747483	0.60243	0.031952	1	0.035244	0.973018	0.0116189	1	0.0168474	0.952164	0.00131509
184	NR3C2	4306	0.414222	0.140395	1	0.0948877	0.921249	0.0685515	0.402973	0.0344694	1	0.0193648	0.292522	0.0530596	1	0.035244	0.634661	0.0890782	1	0.0158792	0.833175	0.00131938
185	STMN1	3925	0.236169	0.17835	1	0.0948877	0.836687	0.0950813	-1	0	0.99352	0.0548025	0.241381	0.0575136	1	0.035244	0.992428	0.00348567	1	0.0158792	0.890035	0.00136157
186	CD38	952	4.49213e-05	0.220178	1	0.0948877	0.640796	0.126259	-1	0	0.98346	0.063323	0.739149	0.0232378	0.999994	0.0402789	0.990838	0.00406662	1	0.0158792	0.831596	0.0013724
187	MYO5B	4645	0.449187	0.133424	0.99927	0.13323	0.999996	0.00697134	0.402973	0.0344694	0.954694	0.0733927	0.632646	0.0305964	0.99588	0.0755229	0.829558	0.045701	0.976892	0.0555771	0.887881	0.00138748
188	GFRA2	2675	0.43661	0.135167	1	0.0948877	0.382829	0.17196	-1	0	1	0.0201394	0.999799	0.00522851	1	0.035244	0.933704	0.0240124	0.982138	0.0530596	0.941155	0.00138992
189	LRP4	4038	0.42338	0.13749	1	0.0948877	0.999992	0.00774593	0.439754	0.0327266	1	0.0193648	0	0.534276	1	0.035244	0.623113	0.0912084	1	0.0168474	0.781521	0.00139123
190	FGF12	2257	0.413868	0.140395	1	0.0948877	0.335874	0.177382	0.960273	0.0063904	0.998473	0.0460883	0.560651	0.0360186	0.999997	0.0381487	0.975718	0.0112316	0.0145377	0.174671	0.815997	0.0013978
191	SGK1	6446	0.449211	0.133424	1	0.0948877	0.957608	0.0551898	-1	0	0.998229	0.0468629	0.511122	0.0387297	1	0.035244	0.960587	0.0154919	1	0.0162665	0.956651	0.00143242
192	UBE3A	7337	0.0555009	0.19055	1	0.0948877	0.108163	0.22134	0.991759	0.00309837	1	0.0193648	0	0.534276	1	0.035244	0.909227	0.0282727	1	0.0158792	0.731263	0.00144036
193	MBP	4155	0.272391	0.164988	1	0.0948877	0.995701	0.028079	-1	0	1	0.0193648	-1	0	1	0.035244	0.963217	0.01433	1	0.0158792	0.962824	0.00144713
194	CACNB3	784	0.449204	0.133424	1	0.0948877	0.997879	0.0238187	-1	0	1	0.0193648	0.989233	0.00832688	0.999975	0.045701	0.860829	0.0387297	0.378167	0.135747	0.933663	0.00145307
195	ADORA2B	136	0.160091	0.189194	1	0.0948877	0.799925	0.10031	-1	0	0.999982	0.02866	0.938806	0.0125871	1	0.035244	0.977363	0.0108443	0.992982	0.0476375	0.929266	0.00146007
196	AP1S2	8905	0.0408189	0.19055	1	0.0948877	0.999952	0.0112316	0.857304	0.0145236	0.999966	0.0298218	0.106341	0.0687452	0.944495	0.111154	0.610957	0.0935321	0.999048	0.0336948	0.785238	0.00146388
197	CRH	1392	0.448982	0.133424	1	0.0948877	0.988932	0.0381487	-1	0	1	0.0193648	0.614968	0.0317583	1	0.035244	0.714155	0.0718435	1	0.0158792	0.936569	0.00146559
198	PPP1R1B	84152	0.448756	0.133424	1	0.0948877	0.725217	0.110186	-1	0	1	0.0193648	0.995346	0.00755229	1	0.035244	0.503869	0.112122	1	0.0162665	0.919079	0.00152015
199	ARC	23237	0.218087	0.179125	1	0.0948877	0.999997	0.00677769	-1	0	0.999999	0.0222696	0.214803	0.0577072	1	0.035244	0.748853	0.0625484	0.996529	0.042409	0.86342	0.00155248
200	DAB2IP	153090	0.449167	0.133424	1	0.0948877	0.999946	0.0112316	-1	0	0.997513	0.0486057	0.99988	0.00522851	0.99945	0.0602246	0.21829	0.16402	0.997401	0.0396979	0.901917	0.00156683
201	PRKDC	5591	0.447982	0.133617	1	0.0948877	0.481213	0.149303	0.221628	0.0416344	1	0.0193648	0	0.534276	1	0.035244	0.988362	0.00522851	0.999999	0.0170411	0.766924	0.00157328
202	NEU1	4758	0.107487	0.189194	1	0.0956623	0.98975	0.0377614	0.910008	0.0100697	1	0.0193648	0	0.534276	0.999996	0.039117	0.760955	0.0602246	1	0.0158792	0.794999	0.00159701
203	OSMR	9180	0.308855	0.161696	0.999936	0.115027	0.997863	0.0238187	0.0644009	0.046282	0.998273	0.0466692	0.0408576	0.0687452	0.999298	0.0615802	0.975688	0.0112316	0.947596	0.0623548	0.782505	0.00163568
204	F13A1	2162	0.0556386	0.19055	0.998941	0.136909	0.969219	0.0501549	0.0644009	0.046282	0.998844	0.0449264	0.498145	0.0396979	1	0.035244	0.876557	0.0358249	0.999974	0.020914	0.775785	0.00163895
205	BSG	682	0.236589	0.17835	1	0.0948877	0.999966	0.0100697	-1	0	0.997958	0.0482184	0.0318237	0.0687452	1	0.035244	0.811856	0.0503486	1	0.0158792	0.839367	0.00163944
206	GNG7	2788	0	0.609992	1	0.0948877	0.99855	0.0224632	-1	0	1	0.0193648	1	0.00154919	0.999791	0.0548025	0.790187	0.0542215	0.31857	0.141944	0.794223	0.00166069
207	CIT	11113	0.449201	0.133424	1	0.0948877	0.987382	0.0395043	0.444562	0.0321456	1	0.0193648	0	0.534276	0.999971	0.0468629	0.941733	0.020914	0.999997	0.0182029	0.819994	0.00166382
208	S100A8	6279	0.442345	0.134392	1	0.0948877	0.526568	0.142719	-1	0	0.00785123	0.12103	0.419193	0.0435709	1	0.035244	0.994446	0.00309837	1	0.0158792	0.806061	0.00166814
209	TAC1	6863	0.334196	0.157436	1	0.0948877	0.88704	0.0807514	-1	0	0.99738	0.0487994	0.461491	0.0404725	1	0.035244	0.970385	0.0125871	1	0.0158792	0.931596	0.00167365
210	EPS15	2060	0.171192	0.189194	1	0.0950813	1	0.00445391	-1	0	0.967777	0.0714562	0.467073	0.0404725	1	0.035244	0.968972	0.0127808	0.181619	0.162858	0.834957	0.00168195
211	RASA2	5922	0.329585	0.158985	0.999975	0.11038	0.919627	0.0687452	0.844065	0.0151046	-1	0	0.999942	0.00445391	0.837033	0.141751	0.884772	0.0327266	0.990617	0.0493803	0.931816	0.00174165
212	ATP2B4	493	0.449213	0.133424	1	0.0948877	0.999837	0.0135554	-1	0	0.997803	0.0484121	0.903089	0.0151046	0.999973	0.0458947	0.906325	0.0290473	0.557445	0.115995	0.950259	0.00177091
213	NAPG	8774	1	0.00154919	0.999126	0.135167	0.989854	0.0377614	-1	0	-1	0	0.106368	0.0687452	1	0.035244	0.796082	0.0532533	0.619448	0.112122	0.913682	0.00178043
214	CCKBR	887	0.442535	0.134392	1	0.0948877	0.649701	0.122386	-1	0	1	0.0193648	0.837763	0.0182029	1	0.035244	0.741409	0.0642912	0.999995	0.0187839	0.931911	0.00190494
215	CACNG3	10368	0.449203	0.133424	1	0.0948877	0.999946	0.0112316	-1	0	0.99821	0.0470565	0.964504	0.011038	0.999672	0.0573199	0.8653	0.0379551	0.270677	0.148141	0.920821	0.00191715
216	OTX2	5015	0.196636	0.183385	1	0.0948877	0.905189	0.0766847	0.805837	0.0178156	1	0.0193648	-1	0	1	0.035244	0.616619	0.0925639	1	0.0158792	0.879436	0.00191854
217	MAL	4118	0.4237	0.137297	1	0.0954686	0.998264	0.0234314	-1	0	0.89374	0.0824942	0	0.534276	0.999982	0.0445391	0.999283	0.00135554	0.999642	0.0298218	0.86435	0.00193479
218	GNG12	55970	0.269034	0.165182	1	0.0964369	0.999545	0.0174284	-1	0	-1	0	1	0.00154919	0.998831	0.0640976	0.892707	0.031371	-1	0	0.944298	0.00193714
219	SLC12A2	6558	0.433413	0.135554	1	0.0948877	0.978677	0.0451201	-1	0	1	0.0193648	0.448069	0.0414407	0.999999	0.0358249	0.868621	0.0379551	0.997888	0.0387297	0.938561	0.00193952
220	S100A1	6271	0.274417	0.164214	1	0.0948877	0.59555	0.134198	-1	0	0.999997	0.0234314	0.419193	0.0435709	1	0.035244	0.942115	0.020914	1	0.0158792	0.89286	0.00195357
221	EFNA5	1946	0.449211	0.133424	1	0.0948877	0.998143	0.0238187	-1	0	0.999999	0.0201394	0.388475	0.0445391	1	0.035244	0.786852	0.0546088	0.992519	0.0484121	0.925682	0.00196011
222	KCNAB1	7881	0.449213	0.133424	1	0.0948877	1	0.00445391	0	0.524206	0.987229	0.0611929	0.351955	0.0484121	0.999987	0.0435709	0.970788	0.0125871	0.737245	0.0964369	0.82403	0.00196877
223	FHIT	2272	0.403016	0.141363	1	0.0948877	0.515709	0.146398	0.362644	0.0364059	0.898725	0.0815259	0.23396	0.0577072	1	0.035244	0.930304	0.0249806	1	0.0158792	0.821108	0.00198007
224	SHC3	53358	0.434056	0.135167	0.999999	0.0975988	0.0693471	0.222502	-1	0	0.974898	0.0689388	0.999999	0.00193648	1	0.035244	0.8823	0.0333075	0.969987	0.0577072	0.88761	0.00199992
225	GP1BB	2812	0.333964	0.157436	0.995569	0.152401	0.715708	0.111154	0.964179	0.0060031	0.505267	0.10457	0.408766	0.0439582	0.999929	0.0503486	0.856972	0.0387297	0.998984	0.0336948	0.875199	0.00200104
226	HTR4	3360	0.359532	0.15182	0.999511	0.130132	0.895851	0.0795895	-1	0	0.999897	0.0338885	0.854119	0.017622	1	0.035244	0.903421	0.0290473	0.99977	0.0284663	0.958541	0.00202364
227	KLF4	9314	0.409618	0.140395	1	0.0948877	0.415296	0.159179	-1	0	1	0.0193648	0	0.534276	1	0.035244	0.997326	0.00232378	1	0.0158792	0.824585	0.00205664
228	VEGFC	7424	0.28737	0.162471	1	0.0948877	0.963309	0.052866	0	0.524206	0.464229	0.1067	0.947666	0.0118125	1	0.035244	0.952862	0.0178156	1	0.0158792	0.821	0.00208152
229	TUBB2A	7280	0.4471	0.134198	0.132735	0.215143	0.68122	0.116964	0.786188	0.0183966	-1	0	0.676536	0.0290473	1	0.035244	0.985986	0.00677769	0.922083	0.0695198	0.842785	0.00209608
230	ZFPM2	23414	0.135264	0.189194	1	0.0948877	0.156658	0.220178	0.952743	0.00697134	0.999993	0.0257552	0.184049	0.0675833	1	0.035244	0.821455	0.0476375	0.927216	0.0685515	0.790074	0.00210342
231	FLOT2	2319	0.442257	0.134392	1	0.0948877	1	0.00445391	-1	0	0.849473	0.0884973	0.714072	0.0259489	1	0.035244	0.732728	0.0668087	0.718654	0.098567	0.917424	0.00210428
232	TTR	7276	0.360624	0.15182	0.995339	0.152789	0.381802	0.17196	0.988403	0.00329202	0.491747	0.104764	0.204952	0.0577072	1	0.035244	0.371442	0.132649	1	0.0158792	0.780596	0.00215583
233	XPR1	9213	0.168792	0.189194	0.999909	0.117157	0.791113	0.101278	0.997459	0.00193648	0.0260362	0.120256	-1	0	0.871115	0.133036	0.911991	0.0278854	1	0.0166538	0.813316	0.00215771
234	SEMA3E	9723	0.0435664	0.19055	1	0.0948877	0.156605	0.220178	0.964328	0.0060031	0.988427	0.060031	0.038707	0.0687452	0.999623	0.0579009	0.851786	0.0398916	0.999887	0.0263362	0.745996	0.00217032
235	LCAT	3931	0.0337225	0.215143	1	0.0948877	0.427763	0.158404	0.0915622	0.0453137	0.995007	0.0530596	0.204952	0.0577072	1	0.035244	0.983912	0.00774593	0.990908	0.0491867	0.716574	0.00217376
236	TNFRSF11B	4982	0.233517	0.17835	1	0.0948877	0.759993	0.106313	0.358347	0.0373741	0.997652	0.0486057	0	0.534276	0.999999	0.0362122	0.987677	0.0060031	1	0.0158792	0.770847	0.00217417
237	MOG	4340	0.0285103	0.215143	0.999664	0.127421	0.899452	0.0780403	0.925727	0.00948877	1	0.0193648	-1	0	0.999998	0.0377614	0.595582	0.0974051	0.999939	0.0238187	0.84018	0.00221194
238	MTMR2	8898	0.198052	0.183385	1	0.0948877	1	0.00445391	0.646119	0.0249806	0.99985	0.0350503	0	0.534276	0.999079	0.0631294	0.71867	0.070488	0.997609	0.039117	0.780784	0.00221201
239	KLF6	1316	0.0602008	0.19055	1	0.0948877	0.0541457	0.226956	0.320801	0.038536	0.987473	0.0606119	0	0.534276	0.999998	0.0379551	0.997491	0.00213013	1	0.0158792	0.656754	0.00224628
240	BAIAP2	10458	0.324882	0.159373	1	0.0948877	0.999995	0.00697134	-1	0	0.9951	0.0530596	0.204609	0.0577072	1	0.035244	0.842379	0.0427963	0.891727	0.0757165	0.885876	0.00227087
241	LIN7A	8825	0.0674174	0.19055	1	0.0948877	0.999766	0.0149109	-1	0	0.990031	0.0584818	0.952718	0.0116189	1	0.035244	0.7356	0.0658404	0.817631	0.0867545	0.874774	0.0022712
242	NPR2	4882	0.449188	0.133424	1	0.0948877	0.244537	0.198683	0.253445	0.0402789	1	0.0193648	0.558739	0.0362122	1	0.035244	0.744416	0.063904	0.996206	0.0427963	0.804215	0.00228095
243	HBA2	3040	0.420484	0.13749	1	0.0948877	0.954113	0.0569326	0.600123	0.028079	0.952302	0.07378	0.392895	0.0445391	0.999992	0.042409	0.55709	0.103215	0.999949	0.0228505	0.856016	0.0022818
244	CORO1A	11151	0.377369	0.148528	1	0.0948877	0.999871	0.0129744	0.311557	0.039117	0.999575	0.0408598	0	0.534276	0.999975	0.0458947	0.938396	0.0224632	0.996412	0.0426026	0.796047	0.0022822
245	SDCBP	6386	0.448798	0.133424	1	0.0948877	0.99991	0.0120062	-1	0	0.774199	0.0935321	0.038707	0.0687452	1	0.035244	0.949757	0.0183966	0.953699	0.0604183	0.875307	0.00230427
246	SEC24D	9871	0.078032	0.19055	0.999991	0.105732	0.999742	0.0152982	0.358347	0.0373741	0.143693	0.11677	0.106341	0.0687452	0.996014	0.0753292	0.931736	0.0243997	0.995164	0.0441518	0.711943	0.00236061
247	SMARCA2	6595	0.443132	0.134392	1	0.0948877	0.580704	0.136135	0.634229	0.0263362	0.999871	0.0344694	0	0.534276	0.999994	0.0406662	0.979214	0.00968242	0.999953	0.0226569	0.818734	0.00236148
248	SEMA6A	57556	0.235377	0.17835	1	0.0948877	0.839899	0.0950813	-1	0	0.999999	0.0213013	0.038707	0.0687452	0.999748	0.0555771	0.946248	0.0199458	1	0.0158792	0.847899	0.00237654
249	SIX3	6496	0.154128	0.189194	1	0.0948877	0.0541457	0.226956	0.883074	0.0127808	0.999988	0.0274981	-1	0	1	0.035244	0.818766	0.0486057	0.999999	0.0170411	0.815035	0.0023837
250	TMEM106B	54664	0.000543233	0.220178	1	0.0950813	0.997991	0.0238187	0.997601	0.00193648	0.944761	0.0751356	-1	0	0.977396	0.0956623	0.263841	0.159179	0.99811	0.0379551	0.781862	0.00238657
251	S1PR3	1903	0.383435	0.147173	1	0.0948877	0.715708	0.111154	-1	0	1	0.0193648	0.944897	0.0120062	1	0.035244	0.843561	0.042409	0.87431	0.0786212	0.940069	0.00239702
252	NDUFV1	4723	0.319855	0.160922	1	0.0948877	0.975711	0.046282	0.783249	0.0185902	-1	0	0.527203	0.0381487	0.997521	0.0702943	0.810462	0.0503486	0.999902	0.0251743	0.893765	0.00244515
253	DLGAP3	58512	0.445316	0.134392	0.559943	0.211464	1	0.00445391	-1	0	0.999999	0.0216886	0.800314	0.020914	0.997382	0.070488	0.326653	0.146979	0.875611	0.0786212	0.862455	0.00248906
254	SATB2	23314	0.0886163	0.189194	1	0.0948877	0.55966	0.138071	0.781696	0.0189775	0.999988	0.0274981	-1	0	1	0.035244	0.736844	0.0652595	1	0.0158792	0.838849	0.00249877
255	DOCK4	9732	0.448964	0.133424	1	0.0948877	0.793229	0.101278	0.975021	0.00522851	0.447281	0.106894	0.220834	0.0577072	0.80765	0.148722	0.957132	0.0166538	0.808893	0.087529	0.862146	0.00252332
256	RYR3	6263	0.449205	0.133424	1	0.0948877	0.923298	0.0673896	-1	0	1	0.0195585	0.888831	0.0158792	1	0.0356313	0.644145	0.0869481	0.960848	0.0590627	0.941004	0.00252389
257	GNG4	2786	0.0969208	0.189194	0.999992	0.105151	0.99855	0.0224632	-1	0	-1	0	1	0.00154919	0.996916	0.0722308	0.88984	0.0315647	0.024451	0.174671	0.78692	0.00252865
258	RPS6KA5	9252	0.448785	0.133424	1	0.0948877	0.156658	0.220178	-1	0	1	0.0193648	0.997148	0.00735864	1	0.035244	0.89651	0.0305964	0.589332	0.11464	0.882262	0.00253626
259	ZBTB20	26137	0.0580911	0.19055	1	0.0950813	0.156658	0.220178	0.582935	0.0288536	1	0.0193648	-1	0	1	0.035244	0.906903	0.0288536	0.999968	0.0218823	0.780654	0.00254606
260	QDPR	5860	0.358875	0.152014	0.999999	0.0979861	0.684366	0.116383	0.978456	0.00503486	0.908535	0.0807514	0	0.534276	1	0.035244	0.87877	0.0346631	0.99999	0.0201394	0.83683	0.00255456
261	SYT7	9066	0.403876	0.140589	1	0.0948877	1	0.00445391	-1	0	0.944519	0.0753292	0.873212	0.0164601	0.803222	0.149303	0.920531	0.0261425	-1	0	0.95304	0.00257123
262	LGI1	9211	0.0466797	0.19055	1	0.0950813	0.622951	0.131294	0.979771	0.00503486	1	0.0193648	0	0.534276	0.999866	0.052866	0.621117	0.0915957	1	0.0158792	0.745828	0.00258144
263	MTSS1	9788	0.322337	0.160728	1	0.0948877	0.975237	0.0464756	-1	0	0.999471	0.041828	0.269175	0.0575136	0.995519	0.0757165	0.99009	0.00464756	0.82186	0.0859799	0.90595	0.00258494
264	GSTP1	2950	0.434115	0.135167	1	0.0948877	0.67348	0.120062	-1	0	0.837309	0.0894655	0.0574824	0.0687452	1	0.035244	0.978503	0.00987607	1	0.0158792	0.867127	0.00259941
265	SATB1	6304	0.0840603	0.189194	1	0.0948877	0.344889	0.175833	-1	0	0.99951	0.041828	0.327323	0.0505422	0.997667	0.069907	0.990676	0.00406662	0.999788	0.0284663	0.822642	0.00263078
266	MAPK11	5600	0.447531	0.134198	1	0.0948877	0.229928	0.217467	-1	0	0.999926	0.0321456	0.999996	0.00213013	1	0.035244	0.726393	0.0685515	0.535162	0.118706	0.866943	0.00263785
267	BMP7	655	0.251987	0.170604	1	0.0948877	0.314524	0.178544	-1	0	1	0.0193648	0	0.534276	1	0.035244	0.993371	0.00329202	1	0.0158792	0.787896	0.00265106
268	MTM1	4534	0.167637	0.189194	1	0.0948877	0.989607	0.0377614	0.921526	0.00968242	1	0.0197521	0	0.534276	0.992569	0.0792022	0.500716	0.112897	1	0.0166538	0.780467	0.00265918
269	CEBPB	1051	0.436	0.135167	1	0.0948877	0.415296	0.159179	-1	0	1	0.0193648	0	0.534276	1	0.035244	0.991	0.00406662	0.999996	0.0183966	0.827578	0.00266211
270	CLDN5	7122	0.051423	0.19055	1	0.0948877	0.99996	0.0102634	-1	0	0.753833	0.0943067	0.134824	0.0687452	1	0.035244	0.901016	0.0298218	0.995171	0.0441518	0.809043	0.00266461
271	EPHB6	2051	0.44874	0.133424	1	0.0948877	0.803841	0.0997289	-1	0	0.942074	0.0755229	0.38398	0.0451201	0.999291	0.0615802	0.995265	0.00271108	0.875511	0.0786212	0.927114	0.00267637
272	TGFBI	7045	0.234667	0.17835	0.999811	0.12471	0.783246	0.103989	0.253445	0.0402789	0.999799	0.0369868	0	0.534276	0.999126	0.0625484	0.987835	0.0056158	1	0.0164601	0.760937	0.00269059
273	EXT1	2131	0.327856	0.159179	1	0.0948877	0.939854	0.0627421	0.491227	0.0309837	1	0.0193648	0	0.534276	0.968963	0.101859	0.944387	0.0201394	0.999999	0.0172347	0.804861	0.00269965
274	IL17RA	23765	0.347901	0.156081	1	0.0948877	0.679576	0.116964	0.740623	0.0205267	0.963563	0.0726181	0.0408576	0.0687452	1	0.035244	0.845508	0.0422153	0.996872	0.0412471	0.830302	0.00271395
275	CEBPD	1052	0.309801	0.161696	1	0.0950813	0.0541457	0.226956	-1	0	0.999882	0.0342758	0.0408576	0.0687452	1	0.035244	0.981984	0.00852053	0.999936	0.0240124	0.780897	0.00272684
276	PDLIM7	9260	0.078032	0.19055	0.999251	0.133617	0.954566	0.056739	-1	0	0.984508	0.0631294	0.6861	0.0278854	0.999912	0.0505422	0.915352	0.0271108	1	0.0170411	0.89116	0.00272853
277	CDH5	1003	0.43067	0.137103	1	0.0950813	0.932318	0.0646785	-1	0	0.999506	0.041828	0.739512	0.0232378	1	0.035244	0.868162	0.0379551	0.977742	0.0553834	0.957673	0.0027519
278	NCOR2	9612	0.380302	0.147947	1	0.0948877	0.55966	0.138071	-1	0	0.999999	0.0213013	0.922702	0.0141363	1	0.035244	0.764382	0.05945	0.989464	0.0497676	0.923486	0.00275445
279	FOXC2	2303	0.163937	0.189194	1	0.0948877	0.0541457	0.226956	0.304185	0.0395043	1	0.0193648	-1	0	1	0.035244	0.901553	0.0294345	0.999993	0.0189775	0.755317	0.00276312
280	PRRX1	5396	0.120953	0.189194	1	0.0948877	0.156658	0.220178	0.264266	0.0400852	1	0.0193648	-1	0	1	0.035244	0.933629	0.0240124	0.999929	0.024206	0.76407	0.00278872
281	HHIP	64399	0.0802924	0.19055	1	0.0948877	0.981046	0.0435709	-1	0	0.999802	0.0367932	0.562668	0.0360186	1	0.035244	0.881179	0.0336948	0.985422	0.0511232	0.879642	0.00279771
282	COL6A2	1292	0.000543233	0.220178	0.996168	0.147754	0.911903	0.0749419	0.751959	0.0205267	0.778655	0.0933385	0.350246	0.0484121	0.999526	0.0592564	0.798605	0.0524787	1	0.0170411	0.779151	0.00281229
283	THBD	7056	0.220771	0.178544	1	0.0948877	0.988834	0.0383424	0	0.524206	1	0.0193648	0.0318237	0.0687452	1	0.035244	0.824912	0.0472502	1	0.0158792	0.744306	0.00281259
284	PHGDH	26227	0.298683	0.162277	1	0.0950813	0.577515	0.136135	0.804152	0.0178156	0.999105	0.0441518	0	0.534276	0.999994	0.0406662	0.940196	0.021495	1	0.0158792	0.813251	0.00283569
285	S100A9	6280	0.442345	0.134392	1	0.0948877	0.526568	0.142719	-1	0	0.910943	0.0805577	0.419193	0.0435709	1	0.035244	0.949048	0.0183966	1	0.0158792	0.908614	0.00283765
286	CRLF1	9244	0.332265	0.158792	1	0.0948877	0.309362	0.186871	0.636352	0.0261425	0.99874	0.0455074	0.0408576	0.0687452	0.895339	0.125678	0.932121	0.0243997	0.999998	0.0174284	0.792493	0.00284035
287	CACNA2D3	55799	0.44921	0.133424	0.999996	0.101278	0.96569	0.0515105	-1	0	0.999685	0.0387297	0.730479	0.0234314	0.998813	0.0640976	0.975115	0.0112316	0.270913	0.148141	0.916529	0.0028639
288	WNT10A	80326	0.178043	0.189194	1	0.0948877	0.278397	0.197521	0.184969	0.0431836	0.999999	0.021495	0.747074	0.0228505	1	0.0354376	0.663199	0.0836561	0.97434	0.0565453	0.761865	0.00286605
289	TRIP11	9321	0.000540394	0.220178	1	0.0948877	0.997674	0.0240124	0.179761	0.0439582	1	0.0193648	0.107019	0.0687452	0.996568	0.0739737	0.466468	0.1189	0.99055	0.049574	0.666716	0.0028823
290	CFL2	1073	0.218087	0.179125	1	0.0950813	0.789716	0.101472	0.412256	0.0333075	0.999749	0.0379551	0.469205	0.0404725	0.999836	0.0538342	0.6679	0.0826878	0.999241	0.0325329	0.816665	0.0028827
291	FBLN5	10516	0.374127	0.148528	1	0.0948877	0.640538	0.126259	0.726211	0.0213013	0.999981	0.02866	0	0.534276	0.999097	0.0627421	0.942553	0.020914	0.999999	0.0170411	0.820139	0.00289716
292	HRH1	3269	0.448972	0.133424	1	0.0948877	0.721774	0.11096	0	0.524206	0.999999	0.0211077	0.947784	0.0118125	1	0.035244	0.788825	0.0544152	0.998263	0.0371805	0.845645	0.00290661
293	PCSK2	5126	0.0338014	0.215143	0.986033	0.163439	0.998848	0.0205267	-1	0	1	0.0193648	0.220154	0.0577072	0.982614	0.0915957	0.938496	0.0222696	0.996268	0.0427963	0.832979	0.00291285
294	DOCK7	85440	0.444613	0.134392	1	0.0948877	0.986034	0.0400852	0.875925	0.0133617	0.994915	0.0532533	0.0318237	0.0687452	1	0.035244	0.351407	0.143106	0.642131	0.109799	0.799153	0.00296792
295	PTPRD	5789	0.322311	0.160728	1	0.0948877	0.751417	0.107281	0.0644009	0.046282	-1	0	0.848801	0.017622	0.999912	0.0505422	0.919961	0.0261425	0.996587	0.042409	0.827227	0.00298074
296	FOXC1	2296	0.0357839	0.19055	1	0.0948877	0.344889	0.175833	0.561071	0.0290473	1	0.0193648	-1	0	1	0.035244	0.771908	0.0575136	0.99998	0.020914	0.775311	0.0029965
297	HMGB2	3148	0.301817	0.162277	1	0.0948877	0.722516	0.11096	-1	0	0.725351	0.0956623	0.323036	0.0520914	0.999552	0.0586754	0.998731	0.00174284	0.801147	0.0884973	0.872914	0.0030152
298	PTS	5805	0.229361	0.17835	0.999267	0.13323	0.267731	0.197521	0.99914	0.00154919	1	0.0193648	0	0.534276	0.9889	0.0859799	0.56958	0.101859	0.999948	0.0230442	0.754972	0.00307133
299	IDO1	3620	0.421241	0.13749	1	0.0948877	0.503253	0.14756	-1	0	0.999901	0.0335012	0.300216	0.0524787	1	0.035244	0.837335	0.0433772	1	0.0158792	0.882872	0.00309022
300	NPY2R	4887	0.430473	0.137103	1	0.0948877	0.649133	0.122386	-1	0	1	0.0193648	0.523145	0.0383424	0.999969	0.0470565	0.801939	0.0520914	0.999785	0.0284663	0.913715	0.00309493
301	PDE1B	5153	0.291811	0.162277	1	0.0948877	0.774081	0.104764	-1	0	0.996084	0.0503486	0.999992	0.00232378	0.954703	0.107862	0.74866	0.0625484	0.939207	0.0652595	0.92234	0.00310365
302	MAF	4094	0.309801	0.161696	1	0.0950813	0.263979	0.197521	0.7082	0.0226569	1	0.0193648	0	0.534276	1	0.035244	0.914462	0.0273044	0.999943	0.0236251	0.774098	0.00314516
303	SH2B3	10019	0.000541961	0.220178	0.999772	0.125484	0.0382359	0.226956	0.466486	0.0311774	0.65621	0.0993416	0.764755	0.0226569	0.99995	0.048993	0.872344	0.0369868	0.999987	0.0203331	0.694837	0.00314726
304	GABRG3	2567	0.449057	0.133424	0.985194	0.164407	0.998423	0.0226569	0.0915622	0.0453137	-1	0	0.959482	0.011038	0.999998	0.0379551	0.593422	0.0979861	0.732374	0.0968242	0.81399	0.00319319
305	CDK16	5127	0.448994	0.133424	1	0.0948877	0.999956	0.010457	-1	0	0.622154	0.100697	-1	0	1	0.035244	0.942422	0.020914	0.984884	0.0513168	0.960477	0.00321104
306	S100A10	6281	0.38447	0.147173	1	0.0948877	0.982193	0.0431836	-1	0	0.999577	0.0408598	0.0318237	0.0687452	1	0.035244	0.746062	0.0629357	0.999932	0.024206	0.855051	0.00321267
307	SERPINH1	871	0.308959	0.161696	0.999999	0.0968242	0.964	0.0526723	0.437081	0.0327266	0.999854	0.0348567	0	0.534276	1	0.035244	0.804656	0.0515105	0.999994	0.0189775	0.783647	0.00322513
308	EGR3	1960	0.0625727	0.19055	1	0.0948877	0.0541457	0.226956	-1	0	1	0.0193648	0.135471	0.0687452	1	0.035244	0.975231	0.0112316	0.996049	0.0433772	0.743404	0.00325078
309	MGMT	4255	0.109187	0.189194	1	0.0948877	0.156658	0.220178	0.389272	0.0354376	0.920679	0.0792022	0	0.534276	1	0.035244	0.988067	0.00542215	1	0.0158792	0.691742	0.00327095
310	SYT5	6861	0.409029	0.140395	1	0.0948877	1	0.00445391	-1	0	0.790685	0.0929512	0.474714	0.0404725	0.989228	0.0846243	0.861456	0.0387297	0.400944	0.13323	0.877711	0.00329875
311	DLGAP1	9229	0.16145	0.189194	0.999998	0.0995352	0.997668	0.024206	-1	0	-1	0	0.877081	0.0164601	1	0.035244	0.9669	0.0135554	0.25617	0.150658	0.858272	0.00329904
312	UBE2I	7329	0.447623	0.134198	1	0.0948877	0.969565	0.0499613	-1	0	0.23782	0.115221	0.985844	0.00852053	1	0.035244	0.705891	0.0751356	0.960482	0.0590627	0.893674	0.00330157
313	NRXN2	9379	0.43335	0.135554	1	0.0948877	0.980152	0.0441518	-1	0	1	0.0193648	0.871054	0.0164601	1	0.035244	0.611779	0.0935321	0.143215	0.16615	0.861967	0.00332029
314	TFG	10342	0.051423	0.19055	0.999996	0.10244	0.808933	0.0993416	0.732879	0.0207204	-1	0	0.239499	0.0577072	0.999844	0.0536406	0.889123	0.0317583	0.999897	0.0253679	0.793626	0.00333377
315	DLK1	8788	0.0149843	0.215143	0.999252	0.133424	0.849747	0.0892719	0.417098	0.0331139	0.999701	0.0383424	0	0.534276	1	0.035244	0.964376	0.0141363	0.999967	0.0218823	0.720599	0.003335
316	MRE11	4361	0.21644	0.183385	1	0.0948877	0.632574	0.128195	0.877302	0.0131681	0.999377	0.0426026	0	0.534276	0.999996	0.0400852	0.845821	0.0416344	1	0.0170411	0.801366	0.00333916
317	EHD1	10938	0.44887	0.133424	1	0.0948877	0.999925	0.0120062	-1	0	0.998651	0.045701	0.0318237	0.0687452	0.998621	0.0650658	0.884426	0.0327266	0.714351	0.0995352	0.863279	0.00334661
318	DSG2	1829	0.149405	0.189194	1	0.0948877	0.99225	0.0350503	0.171201	0.0439582	0.236591	0.115414	0.323281	0.0520914	1	0.035244	0.872181	0.0369868	0.784333	0.0910147	0.728536	0.00338513
319	FOSB	2354	0.0357839	0.19055	1	0.0948877	0.0541457	0.226956	-1	0	1	0.0193648	0.709271	0.0261425	0.950715	0.109992	0.907269	0.0288536	1	0.0158792	0.779929	0.00339001
320	NR1H2	7376	0.382542	0.147173	1	0.0948877	0.156658	0.220178	-1	0	1	0.0193648	0.204952	0.0577072	1	0.035244	0.810058	0.0503486	0.999998	0.017622	0.822674	0.00342374
321	DEPDC5	9681	0.345791	0.156081	0.999819	0.123935	0.956488	0.0555771	0.98614	0.00367932	1	0.0195585	0	0.534276	0.817957	0.146204	0.418188	0.125484	0.999838	0.0269171	0.795993	0.00342805
322	ADAMTS1	9510	0.170533	0.189194	1	0.0948877	0.579594	0.136135	0.965663	0.0060031	0.999945	0.0307901	0	0.534276	0.923145	0.118125	0.893592	0.031371	0.999946	0.0230442	0.799718	0.00344032
323	ASAP1	50807	0.377377	0.148528	1	0.0948877	0.97979	0.0445391	0.952743	0.00697134	-1	0	0.181835	0.0675833	0.999988	0.0435709	0.547506	0.104183	0.858536	0.0817196	0.844956	0.00345107
324	TRPS1	7227	0.196103	0.183385	1	0.0948877	0.415296	0.159179	0.491227	0.0309837	1	0.0193648	-1	0	0.999963	0.0480248	0.733728	0.066615	0.99998	0.020914	0.81626	0.00346883
325	CHI3L1	1116	0.335944	0.157436	1	0.0948877	0.751364	0.107281	0.975021	0.00522851	0.950529	0.0741673	0	0.534276	0.999997	0.039117	0.551344	0.103796	1	0.0158792	0.803657	0.00348905
326	EPHA7	2045	0.449098	0.133424	1	0.0948877	0.999258	0.0189775	-1	0	0.749135	0.0948877	0.038707	0.0687452	1	0.035244	0.939975	0.021495	0.746648	0.0958559	0.858229	0.0034997
327	CAMKK2	10645	0.448488	0.133424	1	0.0948877	0.0541457	0.226956	-1	0	0.999883	0.0340821	0.334045	0.0493803	0.999919	0.0505422	0.970445	0.0125871	0.998124	0.0379551	0.847408	0.00353408
328	ASPA	443	0.0145394	0.215143	1	0.0948877	0.358165	0.17409	0.985478	0.00387297	1	0.0193648	0	0.534276	0.506808	0.192293	0.830291	0.0449264	0.999997	0.0182029	0.700672	0.00354776
329	LCP1	3936	0.384704	0.147173	1	0.0948877	0.999802	0.0145236	-1	0	0.74971	0.0948877	-1	0	0.999994	0.0406662	0.967839	0.0129744	0.935613	0.0656468	0.960898	0.00358405
330	RGS6	9628	0.361937	0.151627	0.999999	0.0979861	0.998824	0.0205267	-1	0	0.0406791	0.120256	0.627763	0.0309837	0.999948	0.048993	0.739999	0.0646785	0.998761	0.0344694	0.828799	0.00361721
331	LBP	3929	0.184915	0.183385	1	0.0948877	0.583109	0.135747	-1	0	0.968999	0.0712626	0.700772	0.0267235	1	0.035244	0.912829	0.0278854	0.999769	0.0284663	0.892428	0.00363637
332	GATM	2628	0.0211808	0.215143	0.999998	0.0995352	0.973346	0.0472502	0.518198	0.0298218	1	0.0193648	0	0.534276	0.952558	0.109411	0.942396	0.020914	0.998935	0.0336948	0.737754	0.00364375
333	SCN4B	6330	0.449205	0.133424	1	0.0948877	0.991357	0.0362122	0.939363	0.00852053	0.996389	0.0503486	0.243429	0.0575136	0.0593294	0.229667	0.706435	0.0747483	0.431168	0.130325	0.781472	0.00371188
334	IL33	90865	0.0466797	0.19055	1	0.0948877	0.81749	0.0983734	0	0.524206	0.999898	0.0338885	0.0408576	0.0687452	1	0.035244	0.941142	0.0211077	1	0.0158792	0.707749	0.00373085
335	HPGD	3248	0.430415	0.137103	0.999999	0.0968242	0.922121	0.0679706	0.594515	0.0284663	0.995772	0.0518978	0	0.534276	1	0.035244	0.781965	0.0559644	0.999996	0.0183966	0.81261	0.00374066
336	KCNK3	3777	0.449198	0.133424	1	0.0948877	0.636757	0.127227	0	0.524206	0.995427	0.0524787	0.945345	0.0120062	1	0.035244	0.944369	0.0201394	0.920306	0.069907	0.852406	0.00377015
337	MCM6	4175	0.443279	0.134392	0.983871	0.164988	0.415296	0.159179	0.442963	0.0327266	0.734365	0.0950813	0	0.534276	1	0.035244	0.999	0.00174284	0.903722	0.07378	0.764364	0.00378039
338	AUTS2	26053	0.0348724	0.19055	1	0.0950813	0.0541457	0.226956	0.633393	0.0263362	1	0.0193648	-1	0	0.998687	0.0644849	0.807509	0.0507359	0.999987	0.0203331	0.743945	0.0037817
339	ATCAY	85300	0.151607	0.189194	1	0.095275	0.991004	0.0364059	0.813757	0.0166538	1	0.0197521	-1	0	0.897103	0.124903	0.51075	0.11096	0.99362	0.0466692	0.855613	0.00378292
340	LASP1	3927	0.392918	0.144074	0.970278	0.170023	0.953825	0.0571263	0.192619	0.0420217	0.999113	0.0441518	-1	0	0.999987	0.0435709	0.897736	0.0300155	0.995272	0.0441518	0.873057	0.00388655
341	FKBP5	2289	0.184881	0.183385	0.577479	0.210689	0.907814	0.0764911	-1	0	0.998435	0.0460883	0.173888	0.0687452	1	0.035244	0.907477	0.0288536	1	0.0158792	0.834743	0.00389922
342	TAOK2	9344	0.448678	0.133424	1	0.0948877	0.991229	0.0362122	-1	0	1	0.0199458	0.0872615	0.0687452	1	0.035244	0.565783	0.102246	0.928329	0.0681642	0.852462	0.00393043
343	GNG2	54331	0.344189	0.156081	1	0.0948877	0.99855	0.0224632	-1	0	-1	0	1	0.00154919	1	0.035244	0.675494	0.0807514	0	0.587335	0.792872	0.00396375
344	PLK3	1263	0.447613	0.134198	1	0.0948877	0.994621	0.0321456	-1	0	0.684509	0.098567	0.143737	0.0687452	0.999996	0.0395043	0.956608	0.0170411	0.826941	0.0852053	0.883497	0.00397528
345	CFH	3075	0.0789859	0.19055	0.999969	0.112122	0.464481	0.156274	0.614377	0.0274981	0.999979	0.0288536	0	0.534276	1	0.035244	0.860337	0.0387297	1	0.0158792	0.730616	0.00398502
346	DUSP8	1850	4.49213e-05	0.220178	1	0.0950813	0.0541457	0.226956	-1	0	0.992312	0.0559644	0.999859	0.00522851	0.694634	0.167893	0.986778	0.00658404	0.670269	0.105926	0.734712	0.00401005
347	SYNPO	11346	0.218087	0.179125	0.999944	0.11464	0.999995	0.00697134	-1	0	0.999749	0.0379551	0	0.534276	1	0.035244	0.941249	0.0211077	0.880048	0.0778466	0.821997	0.00405933
348	CDH4	1002	0.0149843	0.215143	1	0.0948877	0.715708	0.111154	0.192619	0.0420217	0.990611	0.0580945	0.134824	0.0687452	1	0.035244	0.954771	0.017622	0.358651	0.138071	0.681931	0.00407785
349	ARNTL	406	0.322053	0.160728	1	0.0948877	0.304257	0.187064	-1	0	1	0.0193648	0.145213	0.0687452	1	0.035244	0.697109	0.0764911	0.999999	0.0170411	0.809562	0.00411692
350	RRAS2	22800	0.446084	0.134198	0.999672	0.127033	0.862808	0.0879163	0	0.524206	0.963724	0.0726181	0.904024	0.0151046	0.991532	0.0807514	0.989572	0.00464756	0.667108	0.106119	0.851091	0.00415321
351	PTPRK	5796	0.399191	0.141557	1	0.0948877	0.999209	0.0189775	-1	0	-1	0	0.0620527	0.0687452	0.999999	0.0375678	0.981118	0.00890782	0.129769	0.167119	0.790392	0.00416901
352	ADK	132	0.445726	0.134198	1	0.0948877	0.229928	0.217467	0.648502	0.024787	1	0.0193648	0	0.534276	0.998779	0.0640976	0.847707	0.0410534	0.999994	0.0189775	0.77458	0.00420357
353	SLC7A11	23657	0.429761	0.137103	1	0.0948877	0.930435	0.0650658	-1	0	0.998877	0.0449264	0.0318237	0.0687452	1	0.035244	0.892536	0.031371	0.944968	0.063904	0.873146	0.00420682
354	FLI1	2313	0.0840603	0.189194	1	0.0950813	0.0541457	0.226956	0.90397	0.010457	0.999456	0.0420217	0	0.534276	1	0.035244	0.767109	0.0584818	0.999994	0.0189775	0.704009	0.00429042
355	PPP1CB	5500	0.245461	0.173703	1	0.0950813	0.927407	0.0656468	0.675851	0.0234314	0.00792175	0.12103	0.998572	0.00677769	1	0.035244	0.644217	0.0869481	0	0.587335	0.678954	0.00429109
356	MRC1	4360	0.209985	0.183385	0.999994	0.104183	0.996448	0.0271108	-1	0	0.999845	0.0350503	0	0.534276	1	0.035244	0.87603	0.0360186	1	0.0158792	0.819735	0.00429843
357	GUSB	2990	0.257399	0.165182	0.901426	0.191325	0.940526	0.0621611	0.417098	0.0331139	0.999975	0.0292409	0	0.534276	1	0.035244	0.777964	0.0565453	0.999994	0.0189775	0.763474	0.00432982
358	RBP1	5947	0.174362	0.189194	1	0.0950813	0.428634	0.158404	-1	0	0.990714	0.0580945	0.34893	0.0484121	1	0.035244	0.906435	0.0288536	0.999916	0.024787	0.846271	0.00435184
359	DCTN4	51164	0.149814	0.189194	0.911847	0.190163	0.922057	0.0679706	0.898267	0.0108443	-1	0	0.613101	0.031952	0.91975	0.118513	0.459359	0.120643	1	0.0168474	0.824039	0.00436889
360	UNC5C	8633	0.169001	0.189194	1	0.0950813	0.714135	0.111154	-1	0	1	0.0193648	0.038707	0.0687452	1	0.035244	0.872949	0.0369868	0.962278	0.0590627	0.813635	0.00437565
361	MAPRE1	22919	0.278211	0.163826	1	0.0948877	0.995226	0.0307901	-1	0	-1	0	0.672975	0.0290473	0.999998	0.0379551	0.961491	0.0154919	0.359242	0.138071	0.880828	0.0044058
362	SCP2	6342	0.443398	0.134392	1	0.0948877	0.999087	0.0201394	0.772745	0.0189775	0.904653	0.0811387	0	0.534276	0.998562	0.0656468	0.695654	0.0768784	0.998161	0.0379551	0.823439	0.00441268
363	ZIC2	7546	0.120517	0.189194	1	0.0948877	0.0541457	0.226956	0.349397	0.0379551	1	0.0193648	-1	0	1	0.035244	0.487456	0.11464	0.999998	0.0174284	0.698439	0.00442313
364	ISL1	3670	0.336232	0.157436	1	0.0948877	0.156658	0.220178	0.478773	0.0311774	1	0.0193648	0	0.534276	1	0.035244	0.912007	0.0278854	0.997661	0.039117	0.738952	0.00442532
365	GIT1	28964	0.439648	0.134586	1	0.0958559	0.927116	0.0656468	-1	0	1	0.0193648	0.409389	0.0439582	0.999999	0.0375678	0.529891	0.107088	0.898833	0.0745546	0.883746	0.00446528
366	COL11A1	1301	0.101181	0.189194	1	0.0948877	0.85052	0.0892719	0.469924	0.0311774	0.999964	0.0298218	0	0.534276	0.961493	0.104957	0.889861	0.0315647	1	0.0158792	0.748573	0.00446848
367	SEMA5A	9037	0.303357	0.162277	1	0.0948877	0.3761	0.172347	-1	0	0.997817	0.0484121	0.038707	0.0687452	0.99994	0.0499613	0.979477	0.00948877	0.981411	0.0530596	0.825101	0.00451123
368	PIGA	5277	0.025161	0.215143	0.985429	0.164407	0.882103	0.0826878	0.987912	0.00329202	0.999983	0.02866	0	0.534276	0.710244	0.164988	0.552624	0.103796	0.999999	0.0170411	0.727983	0.00451291
369	VGF	7425	0.201611	0.183385	1	0.0948877	0.998601	0.0218823	-1	0	1	0.0193648	-1	0	1	0.035244	0.491848	0.113865	0.997101	0.0406662	0.879948	0.00451735
370	RASGRF2	5924	0.436606	0.135167	1	0.0948877	0.812907	0.0991479	-1	0	-1	0	0.999999	0.00193648	0.999407	0.0602246	0.701117	0.0757165	0.653317	0.108443	0.913798	0.00453832
371	TYRO3	7301	0.448717	0.133424	1	0.0948877	0.971438	0.0482184	-1	0	1	0.0193648	0	0.534276	0.998367	0.0660341	0.978644	0.00987607	0.978735	0.0549961	0.869026	0.0045445
372	PDGFD	80310	0.194711	0.183385	1	0.0948877	0.932837	0.0646785	-1	0	-1	0	0.906738	0.0151046	0.998488	0.0658404	0.91053	0.028079	0.997623	0.039117	0.926432	0.00455524
373	PTGDS	5730	0.36837	0.149497	1	0.0948877	0.990402	0.0367932	-1	0	0.965411	0.0722308	0	0.534276	1	0.035244	0.940648	0.0213013	1	0.0158792	0.852994	0.0046456
374	STK39	27347	0.448678	0.133424	1	0.0948877	0.929203	0.0654531	-1	0	0.999995	0.0253679	0.229808	0.0577072	0.994398	0.077653	0.898296	0.0300155	0.828602	0.0850116	0.906064	0.00464743
375	SLC30A3	7781	0.408596	0.140395	1	0.0950813	1	0.00464756	-1	0	0.988764	0.0598373	0	0.534276	1	0.035244	0.728705	0.0677769	0.98686	0.0507359	0.833775	0.00464752
376	TP53BP2	7159	0.1352	0.189194	1	0.0948877	0.541875	0.141363	-1	0	1	0.0193648	0.322895	0.0520914	0.993244	0.0786212	0.979201	0.00968242	0.489974	0.124516	0.816097	0.00466408
377	MAP3K12	7786	0.449018	0.133424	1	0.0948877	0.940666	0.0621611	-1	0	1	0.0193648	0.0872615	0.0687452	0.999999	0.0377614	0.690969	0.077072	0.860614	0.0815259	0.860466	0.00470674
378	GPC4	2239	0.204767	0.183385	0.999901	0.117738	0.997549	0.0243997	-1	0	9.99998e-05	0.12103	0.136124	0.0687452	0.99743	0.070488	0.947972	0.0191712	0.996448	0.0426026	0.749718	0.00473358
379	BCOR	54880	0.142589	0.189194	1	0.0948877	0.359013	0.172347	0.847105	0.0149109	0.934128	0.0764911	0	0.534276	0.997004	0.0716499	0.95303	0.0178156	0.999982	0.0207204	0.769746	0.00476376
380	CYFIP1	23191	0.442827	0.134392	1	0.0948877	0.983139	0.0426026	-1	0	0.999903	0.0333075	0.443332	0.0414407	0.999909	0.0505422	0.648507	0.0863672	0.876081	0.0784276	0.90433	0.00476435
381	CD200	4345	0.403897	0.140589	0.999931	0.115608	0.917209	0.0695198	-1	0	0.998396	0.046282	0	0.534276	0.964611	0.103989	0.998595	0.00174284	0.986131	0.0509295	0.85986	0.00477254
382	DGKZ	8525	0.447485	0.134198	1	0.0948877	0.437928	0.158017	-1	0	0.944798	0.0749419	0.711675	0.0261425	0.999999	0.0365995	0.972524	0.0116189	0.223438	0.156274	0.865084	0.0048009
383	TRPC4	7223	0.449082	0.133424	1	0.0948877	0.99991	0.0120062	-1	0	0.999684	0.0387297	0.038707	0.0687452	1	0.035244	0.337187	0.144849	0.450689	0.128195	0.775615	0.00482073
384	PAK6	56924	0.447531	0.134198	0.999998	0.098567	0.0541457	0.226956	-1	0	1	0.0197521	0.816762	0.0197521	0.999974	0.0458947	0.853279	0.0396979	0.431481	0.130325	0.830589	0.00491026
385	EHD4	30844	0.446822	0.134198	1	0.0950813	0.996804	0.0261425	-1	0	0.99984	0.0354376	0.68638	0.0278854	0.999889	0.0518978	0.641489	0.087529	-1	0	0.923654	0.00491928
386	TNNT2	7139	0.30395	0.162277	1	0.0948877	0.622798	0.131487	0.171201	0.0439582	0.998035	0.0476375	0.135471	0.0687452	1	0.035244	0.447433	0.121611	0.99557	0.0437645	0.732806	0.00492683
387	DPYD	1806	0.409638	0.140395	1	0.0950813	0.0382359	0.226956	0.812905	0.0170411	0.429713	0.107281	0	0.534276	0.993901	0.0780403	0.961892	0.0152982	1	0.0158792	0.730861	0.0049735
388	BCL11B	64919	0.0578524	0.19055	1	0.0948877	0.421763	0.159179	0.491495	0.0309837	0.99999	0.0269171	-1	0	1	0.035244	0.768823	0.0579009	0.963189	0.0588691	0.781255	0.00497767
389	EFNB3	1949	0.441274	0.134586	1	0.0948877	0.715708	0.111154	-1	0	1	0.0193648	0.382948	0.0451201	1	0.035244	0.844422	0.042409	0.225851	0.155887	0.846952	0.00498176
390	BICD2	23299	0.335977	0.157436	0.979711	0.16615	0.666169	0.120449	0.539908	0.0294345	1	0.0193648	0.10835	0.0687452	0.999347	0.0608056	0.124644	0.176607	0.995622	0.0435709	0.740225	0.00502698
391	NT5E	4907	0.219065	0.178737	1	0.0948877	0.962765	0.0530596	0	0.524206	0.999907	0.0331139	0	0.534276	1	0.035244	0.972831	0.0116189	0.999999	0.0170411	0.739147	0.00504199
392	PCDH7	5099	0.0149843	0.215143	0.981859	0.165376	0.993769	0.0333075	0.0644009	0.046282	-1	0	0.418542	0.0435709	0.974493	0.0981797	0.978356	0.00987607	0.43688	0.129744	0.688531	0.0050565
393	BSN	8927	0.0149843	0.215143	0.984939	0.164407	0.999996	0.00697134	-1	0	1	0.0193648	-1	0	1	0.035244	0.959631	0.0162665	0	0.587335	0.73353	0.00505746
394	COL5A2	1290	0.102785	0.189194	1	0.0950813	0.85052	0.0892719	0.735038	0.0207204	0.999991	0.0267235	0	0.534276	0.997127	0.0716499	0.868043	0.0379551	0.994161	0.0460883	0.7777	0.00508303
395	SLIT3	6586	0.178665	0.189194	1	0.0948877	0.5111	0.146979	-1	0	1	0.0197521	0.038707	0.0687452	0.999999	0.0375678	0.899674	0.0300155	0.882448	0.0772657	0.797672	0.00512858
396	OGT	8473	0.428656	0.137103	1	0.0948877	0.99295	0.0340821	-1	0	0.997361	0.0487994	0	0.534276	1	0.035244	0.973771	0.0114253	0.924727	0.0687452	0.863425	0.00517669
397	PROX1	5629	0.183446	0.183385	1	0.0948877	0.0541457	0.226956	-1	0	1	0.0193648	-1	0	1	0.035244	0.948661	0.0185902	0.99887	0.0340821	0.831405	0.00517743
398	ADNP	23394	0.440643	0.134586	1	0.0948877	0.935928	0.0635167	0.737266	0.0207204	0.381061	0.10883	-1	0	0.999843	0.0536406	0.319674	0.149497	0.999958	0.0224632	0.828999	0.00523387
399	SNRPN	6638	0.0294215	0.215143	0.884344	0.193648	0.14962	0.220178	0.899454	0.0106507	0.999852	0.0350503	0	0.534276	0.993856	0.0780403	0.901489	0.0294345	1	0.0158792	0.708991	0.00529896
400	SYNJ2	8871	0.326611	0.159373	0.999272	0.13323	1	0.00445391	-1	0	0.998912	0.0447328	0.334555	0.0491867	0.764355	0.156662	0.691172	0.077072	0.36217	0.13749	0.82468	0.00532766
401	MGP	4256	0.100863	0.189194	0.999757	0.125871	0.641056	0.126259	0.349397	0.0379551	0.999989	0.0273044	0	0.534276	0.997568	0.0702943	0.958311	0.0164601	0.998619	0.035244	0.731132	0.00533221
402	NCSTN	23385	0.000540692	0.220178	1	0.0950813	0.999114	0.0197521	0	0.524206	1	0.0193648	0.919202	0.01433	1	0.035244	0	0.591789	0.971768	0.0573199	0.66431	0.00544526
403	RECK	8434	0.217018	0.183385	1	0.0948877	0.0961168	0.222502	-1	0	0.927843	0.077653	0.0757131	0.0687452	0.999838	0.0538342	0.951174	0.0182029	0.999995	0.0185902	0.774323	0.00550293
404	MT3	4504	0.448114	0.133617	1	0.0948877	1	0.00445391	-1	0	-1	0	0	0.534276	0.993083	0.0786212	0.947227	0.0193648	0.995452	0.0439582	0.848609	0.0055254
405	ALDH18A1	5832	0.444986	0.134392	0.999964	0.112316	0.884378	0.0823005	0.973548	0.00542215	-1	0	0	0.534276	0.97087	0.100697	0.726355	0.0685515	1	0.0158792	0.827614	0.00559992
406	ALDH1A2	8854	0.104583	0.189194	1	0.0948877	0.246131	0.198683	-1	0	1	0.0193648	0.400024	0.0441518	1	0.035244	0.779607	0.0563517	0.93594	0.0656468	0.794769	0.00561654
407	MCM7	4176	0.440721	0.134586	0.999955	0.112897	0.481213	0.149303	-1	0	0.734365	0.0950813	0	0.534276	1	0.035244	0.992754	0.00329202	0.999408	0.031371	0.816699	0.00573035
408	TNNC1	7134	0.371438	0.149109	1	0.0948877	0.770096	0.105345	0.203455	0.0416344	-1	0	0.340402	0.0487994	0.999999	0.0377614	0.84336	0.042409	0.802363	0.08811	0.78911	0.00577024
409	SPRED2	200734	0.43823	0.134586	1	0.0948877	0.981607	0.0433772	-1	0	0.749405	0.0948877	0.999799	0.00522851	0.813763	0.147173	0.755365	0.0609992	0.0974584	0.174671	0.85171	0.00578871
410	TTC19	54902	0.000543233	0.220178	0.900311	0.191325	0.979862	0.0445391	0.98963	0.00329202	-1	0	-1	0	0.724533	0.163439	0.335924	0.145624	1	0.0158792	0.735751	0.00584489
411	SMS	6611	0.0213854	0.215143	0.997157	0.145624	0.307258	0.186871	0.662907	0.0238187	0.990573	0.0580945	0.288866	0.0532533	0.938603	0.112897	0.53481	0.106507	0.999999	0.0170411	0.718928	0.00586992
412	AHCY	191	0.423224	0.13749	1	0.0948877	0.782908	0.104183	0.298668	0.0396979	0.0576194	0.120256	0	0.534276	0.999999	0.0375678	0.884925	0.0327266	0.999979	0.020914	0.697677	0.00588769
413	SBF2	81846	0.44547	0.134198	0.999081	0.13536	0.821143	0.0974051	0.51652	0.0300155	0.998365	0.0464756	0.488623	0.0400852	0.997356	0.070488	0.460754	0.120449	0.666354	0.106119	0.821333	0.00588777
414	DDIT4	54541	0.243426	0.176026	1	0.0948877	0.267731	0.197521	-1	0	0.800165	0.0923703	0.0757131	0.0687452	0.99991	0.0505422	0.981052	0.00890782	0.990865	0.0493803	0.799959	0.0059595
415	PRKG2	5593	0.448996	0.133424	1	0.0950813	0.964352	0.0524787	0	0.524206	0.846556	0.0886909	0.996543	0.00735864	0.998702	0.0644849	0.85375	0.0396979	0.209236	0.158985	0.801184	0.00597198
416	TCOF1	6949	0.109627	0.189194	0.96694	0.177769	0.156658	0.220178	0.802907	0.0178156	1	0.0193648	0	0.534276	1	0.035244	0.74674	0.0627421	0.99933	0.0315647	0.713606	0.00603162
417	LGR5	8549	0.17003	0.189194	1	0.0948877	0.911554	0.0755229	-1	0	0.999998	0.0226569	0	0.534276	1	0.035244	0.869591	0.0379551	0.999957	0.0224632	0.804945	0.00608835
418	SLC6A20	54716	0.449032	0.133424	0.999999	0.0975988	0.931248	0.0650658	0.843913	0.0152982	-1	0	0.707893	0.0261425	0.298057	0.215724	0.560061	0.103021	0.933596	0.0662277	0.840291	0.00611406
419	B3GNT2	10678	0.0211808	0.215143	1	0.0956623	0.848936	0.0900465	0.975021	0.00522851	0.999999	0.0216886	0	0.534276	0.985987	0.0896592	0.460384	0.120449	0.846121	0.0826878	0.72075	0.00614442
420	RAB3B	5865	0.447158	0.134198	1	0.0948877	0.997028	0.0257552	-1	0	0.999879	0.0342758	0	0.534276	0.99998	0.0447328	0.975194	0.0112316	0.0358034	0.174671	0.770071	0.00624154
421	SOX18	54345	0.196636	0.183385	1	0.0948877	0.415296	0.159179	0.317229	0.0389233	0.999905	0.0333075	-1	0	1	0.035244	0.516605	0.11038	0.998036	0.0381487	0.767357	0.00626738
422	NFASC	23114	0.0665071	0.19055	1	0.0948877	0.999281	0.0187839	0	0.524206	1	0.0193648	0.242572	0.0575136	0.999999	0.0358249	0.650162	0.0859799	0.0866975	0.174671	0.646838	0.00628413
423	RPH3A	22895	0.443348	0.134392	1	0.0948877	0.999987	0.00852053	-1	0	0.116327	0.117351	-1	0	0.999996	0.039117	0.886344	0.0323393	0.0576843	0.174671	0.780147	0.00628588
424	IL16	3603	0.0466797	0.19055	1	0.0954686	0.36964	0.172347	-1	0	0.223871	0.115414	0.0408576	0.0687452	1	0.035244	0.859485	0.0387297	1	0.0158792	0.683139	0.00629475
425	THBS4	7060	0.323768	0.159373	1	0.0948877	0.889484	0.0803641	-1	0	0.989342	0.0596437	0.243187	0.0575136	0.999827	0.0542215	0.839709	0.0433772	0.977189	0.0555771	0.888505	0.00631979
426	RREB1	6239	0.0578524	0.19055	1	0.0948877	0.407691	0.15976	0.964179	0.0060031	-1	0	-1	0	0.972638	0.0991479	0.589819	0.098567	0.999999	0.0170411	0.791086	0.00634609
427	SPAG5	10615	0.264413	0.165182	1	0.0964369	0.98462	0.0408598	-1	0	0.116327	0.117351	-1	0	0.999993	0.0406662	0.985105	0.00735864	0.470361	0.126452	0.824499	0.00634819
428	PFKP	5214	0.44659	0.134198	1	0.0948877	0.56993	0.136522	-1	0	-1	0	0.194678	0.0675833	1	0.035244	0.990731	0.00406662	0.0964368	0.174671	0.784931	0.00639118
429	CLSTN2	64084	0.0149843	0.215143	1	0.0960496	0.999891	0.0123935	-1	0	0.994561	0.0540279	-1	0	0.997238	0.0710689	0.906803	0.0288536	0.683746	0.103796	0.844596	0.00639434
430	ECEL1	9427	0.014555	0.215143	0.967976	0.177382	0.707216	0.112703	0.303364	0.0395043	0.99999	0.0269171	0.206521	0.0577072	0.969365	0.101472	0.779283	0.0565453	0.900886	0.0741673	0.719514	0.00640226
431	CDK5R2	8941	0.448993	0.133424	1	0.0948877	0.827878	0.0962432	-1	0	1	0.0193648	0.317364	0.0524787	1	0.035244	0.938992	0.0220759	0	0.587335	0.801498	0.00640924
432	EPN1	29924	0.252004	0.170604	0.999975	0.11038	0.998613	0.021495	-1	0	0.999895	0.0338885	0.468704	0.0404725	1	0.035244	0.294916	0.151627	-1	0	0.818253	0.00641252
433	SIPA1L1	26037	0.447821	0.134198	1	0.0948877	0.999916	0.0120062	-1	0	-1	0	0.861813	0.0172347	0.999857	0.0530596	0.87548	0.0362122	0	0.587335	0.82888	0.00641813
434	TSHZ1	10194	0.065662	0.19055	0.999953	0.113091	0.0541457	0.226956	0.0669815	0.0458947	1	0.0193648	-1	0	0.999585	0.0582881	0.407036	0.126259	0.999998	0.0180093	0.636101	0.00645229
435	LRRTM4	80059	0.402158	0.141363	1	0.0948877	0.999885	0.0129744	-1	0	0.99918	0.0441518	0.800314	0.020914	0.367507	0.207397	0.61557	0.0929512	-1	0	0.866016	0.00652048
436	TAC3	6866	0.0466797	0.19055	0.996318	0.14756	0.41207	0.159179	0.650912	0.024787	0.999994	0.0255616	0.461491	0.0404725	1	0.035244	0	0.591789	0.990849	0.0493803	0.698678	0.00652184
437	SLC6A17	388662	0.448644	0.133424	0.999858	0.121805	0.999979	0.00948877	0.709048	0.0226569	-1	0	0.332114	0.0493803	0.678945	0.169636	0.278586	0.153176	0.404067	0.133036	0.752857	0.00653623
438	PBX1	5087	0.196636	0.183385	1	0.0948877	0.229903	0.217467	0	0.524206	1	0.0193648	0	0.534276	1	0.035244	0.987695	0.00580945	0.999763	0.0284663	0.680964	0.00654992
439	ZNF365	22891	0.287786	0.162471	0.95477	0.183385	0.810909	0.0993416	0.925727	0.00948877	0.926332	0.077653	-1	0	0.79928	0.150271	0.919914	0.0261425	0.918977	0.0702943	0.91735	0.00656009
440	RASGRP2	10235	0.337542	0.157436	0.99988	0.119481	0.993394	0.0338885	0	0.524206	0.829636	0.0898528	0.988389	0.00852053	0.811506	0.147366	0.943034	0.0205267	0.193094	0.160341	0.783532	0.00663729
441	NR4A3	8013	0.438249	0.134586	1	0.0948877	0.753873	0.107281	0	0.524206	1	0.0193648	0	0.534276	0.977471	0.0956623	0.976822	0.0108443	0.999999	0.0170411	0.757942	0.00677527
442	SMC2	10592	0.443586	0.134392	0.958334	0.181061	0.66706	0.120449	-1	0	0.951275	0.0739737	0.655839	0.0294345	0.999988	0.0433772	0.86154	0.0387297	0.948105	0.0621611	0.926227	0.00681236
443	FA2H	79152	0.12406	0.189194	1	0.0948877	0.835349	0.0954686	0.945058	0.00793958	1	0.0193648	0	0.534276	0.942892	0.111541	0.332665	0.146011	0.96087	0.0590627	0.740943	0.00685025
444	INHA	3623	0.297161	0.162277	1	0.0948877	0.987433	0.0393106	-1	0	1	0.0193648	0	0.534276	0.999997	0.0387297	0.66556	0.0830751	0.999091	0.0336948	0.809018	0.00685967
445	FKBP8	23770	0.270881	0.164988	1	0.0948877	0.981878	0.0433772	-1	0	1	0.0193648	0.250048	0.0575136	0.999848	0.0532533	0.904428	0.0290473	0	0.587335	0.77148	0.00689038
446	GRB14	2888	0.00301393	0.220178	0.999999	0.0968242	0.985763	0.0400852	-1	0	0.723873	0.0956623	0.693921	0.0274981	0.990342	0.0826878	0.925205	0.0261425	0.308331	0.1433	0.77928	0.00692455
447	ERC2	26059	0.35469	0.154725	-1	0	0.999999	0.00580945	-1	0	0.999988	0.0274981	-1	0	1	0.035244	0.858561	0.0387297	0	0.587335	0.79119	0.00692478
448	MUT	4594	0.247536	0.172347	0.999045	0.135747	0.500618	0.14756	0.875584	0.0133617	1	0.0193648	0	0.534276	0.968372	0.101859	0.302536	0.151433	0.999993	0.0189775	0.734619	0.00692762
449	CBLN1	869	0.287786	0.162471	1	0.0948877	0.97136	0.0482184	-1	0	0.999927	0.031952	0	0.534276	1	0.035244	0.980469	0.00910147	-1	0	0.823774	0.00724331
450	NEURL1	9148	0.121499	0.189194	1	0.0948877	0.999978	0.00948877	-1	0	0.999978	0.0290473	0	0.534276	0.834559	0.141944	0.534439	0.106507	0.999986	0.0203331	0.746003	0.00733371
451	NEFM	4741	0.307806	0.161696	0.999945	0.11464	0.88573	0.0811387	-1	0	-1	0	0.250048	0.0575136	0.999999	0.0360186	0.928372	0.0251743	0.978693	0.0549961	0.883799	0.00740653
452	ENPP2	5168	0.426105	0.137103	1	0.0948877	0.865266	0.0877227	-1	0	0.999736	0.0381487	0	0.534276	0.960916	0.105151	0.977865	0.010457	0.998971	0.0336948	0.857703	0.00749529
453	MYO1D	4642	0.448292	0.133424	0.999981	0.109024	1	0.00445391	0	0.524206	-1	0	0.181835	0.0675833	1	0.035244	0.627827	0.0906274	0.50713	0.122386	0.720669	0.00760824
454	AKAP12	9590	0.443038	0.134392	1	0.0948877	0.78305	0.103989	-1	0	0.999973	0.0294345	0	0.534276	1	0.035244	0.898806	0.0300155	0.996871	0.0412471	0.846904	0.00764798
455	CYP7B1	9420	0.253228	0.170411	1	0.0948877	0.812907	0.0991479	0.848927	0.0149109	0.990225	0.0584818	0	0.534276	0.983735	0.0910147	0.537704	0.106313	0.999893	0.0255616	0.78066	0.00766086
456	IRGM	345611	0.446084	0.134198	0.98942	0.160922	0.998921	0.0205267	0.456859	0.0317583	-1	0	0.159112	0.0687452	0.945777	0.110573	0.170289	0.169249	0.985605	0.0509295	0.74775	0.00768664
457	S100A6	6277	0.40415	0.140589	0.999986	0.107475	0.999078	0.0203331	-1	0	0.695967	0.0975988	0	0.534276	0.999981	0.0445391	0.708656	0.074361	0.999998	0.0174284	0.811368	0.00769377
458	STK17B	9262	0.447531	0.134198	0.996658	0.146785	0.489195	0.148916	-1	0	0.878938	0.0846243	-1	0	0.963999	0.104183	0.995449	0.00271108	0.923625	0.0689388	0.93882	0.00773708
459	SLC6A15	55117	0.449027	0.133424	0.99864	0.138265	0.715708	0.111154	-1	0	0.17615	0.115414	0.712785	0.0259489	0.791627	0.151046	0.955953	0.0174284	0.961133	0.0590627	0.866893	0.00778565
460	NAB2	4665	0.00302187	0.220178	1	0.0950813	0.0541457	0.226956	0.688071	0.0232378	1	0.0201394	-1	0	0.952226	0.109605	0.854528	0.0395043	0.701877	0.101084	0.708864	0.00784084
461	FBLN1	2192	0.414789	0.140395	1	0.0948877	0.682736	0.116576	0	0.524206	1	0.0193648	0	0.534276	0.98766	0.0884973	0.989376	0.00484121	0.977839	0.0551898	0.751028	0.00787033
462	FERMT3	83706	0.255816	0.170411	1	0.0958559	0.809026	0.0993416	0.152411	0.0445391	0.997838	0.0484121	0.674741	0.0290473	0.952141	0.109605	0.270691	0.157242	0.602461	0.113865	0.738834	0.00787451
463	TRPV2	51393	0.44833	0.133424	1	0.0948877	0.998249	0.0236251	-1	0	0.846627	0.0886909	0.174977	0.0685515	0.999799	0.0546088	0.370616	0.134586	0.903703	0.07378	0.832215	0.00787905
464	CUX1	1523	0.321179	0.160922	1	0.0948877	0.82464	0.0970178	-1	0	-1	0	0.1064	0.0687452	0.999098	0.0627421	0.809984	0.0505422	1	0.0158792	0.841342	0.0079145
465	PCP4	5121	0.199518	0.183385	1	0.0948877	0.771678	0.105151	-1	0	0.969396	0.0712626	-1	0	0.999516	0.0592564	0.982723	0.00832688	0.869302	0.0799768	0.920618	0.00792478
466	CALB2	794	0.0149843	0.215143	0.998188	0.140395	0.996879	0.0259489	-1	0	0.954971	0.0733927	-1	0	1	0.035244	0.735683	0.0658404	0.99769	0.039117	0.841704	0.00796939
467	LRFN2	57497	0.000543233	0.220178	0.999832	0.122773	0.982743	0.0429899	-1	0	1	0.0193648	0.848801	0.017622	0.992881	0.0788149	0.166288	0.172541	-1	0	0.730008	0.0080685
468	WWC1	23286	0.282557	0.163052	1	0.0948877	0.986231	0.0398916	-1	0	0.999996	0.024787	0	0.534276	0.999799	0.0546088	0.718366	0.0708753	0.999048	0.0336948	0.812998	0.00810933
469	MASP1	5648	0.229362	0.17835	1	0.0950813	0.156605	0.220178	0.443907	0.0325329	-1	0	0.030443	0.0687452	0.992074	0.0797831	0.773311	0.0575136	0.99976	0.0284663	0.687237	0.00817862
470	SSPN	8082	-1	0	0.861865	0.19694	0.999592	0.0172347	-1	0	0.941692	0.0755229	-1	0	0.488046	0.194036	0.992433	0.00348567	0.0782146	0.174671	0.811547	0.0082003
471	MYOC	4653	0.382554	0.147173	1	0.0948877	0.999999	0.00542215	0	0.524206	0.432106	0.107088	-1	0	0.925533	0.117545	0.810984	0.0503486	0.995064	0.0441518	0.793842	0.00823357
472	EOMES	8320	0.0951976	0.189194	1	0.0948877	0.0541457	0.226956	-1	0	1	0.0193648	0.252573	0.0575136	1	0.035244	0.426344	0.124129	0.973121	0.056739	0.701053	0.00827637
473	PTGIS	5740	0.12406	0.189194	1	0.0948877	0.997823	0.0238187	0	0.524206	0.976634	0.0681642	0	0.534276	1	0.035244	0.951333	0.0182029	0.995456	0.0439582	0.717971	0.00828992
474	IGFBP4	3487	0.191797	0.183385	1	0.0948877	0.156605	0.220178	-1	0	0.978725	0.0670023	0	0.534276	0.992061	0.0797831	0.997624	0.00213013	0.991517	0.048993	0.753483	0.00831853
475	MYO1B	4430	0.448298	0.133424	0.99804	0.140976	0.999953	0.0112316	-1	0	-1	0	0.181835	0.0675833	0.999838	0.0538342	0.81612	0.0491867	0.214961	0.157436	0.814869	0.00837892
476	SEPT4	5414	0.446084	0.134198	1	0.0948877	0.958267	0.0546088	-1	0	0.351813	0.109218	0.186743	0.0675833	1	0.035244	0.682647	0.0788149	0.848797	0.0826878	0.825581	0.00841696
477	EFEMP1	2202	0.439284	0.134586	1	0.0948877	0.381802	0.17196	0	0.524206	0.999999	0.0222696	0	0.534276	0.999976	0.045701	0.969988	0.0127808	0.999475	0.0307901	0.730723	0.00849306
478	DUSP3	1845	0.215742	0.183385	1	0.0948877	0.674035	0.119287	-1	0	0.651866	0.0995352	0.336351	0.0491867	0.999304	0.0613865	0.971415	0.0123935	0.220645	0.157049	0.792769	0.00850908
479	WWTR1	25937	0.200485	0.183385	1	0.0948877	0.304257	0.187064	0.605155	0.0276917	1	0.0193648	0	0.534276	1	0.035244	0.620419	0.0915957	0.843012	0.0828815	0.707043	0.00853233
480	TUBG2	27175	0.446084	0.134198	0.978845	0.166925	0.949859	0.0592564	-1	0	0.116327	0.117351	0.833655	0.0187839	1	0.035244	0.748366	0.0625484	-1	0	0.851853	0.00864022
481	TSC22D3	1831	0.00301477	0.220178	1	0.0948877	0.128452	0.22134	-1	0	1	0.0199458	0	0.534276	0.999959	0.0480248	0.974729	0.0112316	0.992123	0.0484121	0.676386	0.0086934
482	NAMPT	10135	0.364198	0.150271	1	0.0948877	0.696461	0.113284	-1	0	0.99463	0.0534469	0	0.534276	1	0.035244	0.83668	0.0439582	0.999996	0.0183966	0.821119	0.00876218
483	HSD11B1	3290	0.345512	0.156081	1	0.0948877	0.97657	0.0460883	0	0.524206	1	0.0193648	0	0.534276	1	0.035244	0.46164	0.120449	0.999999	0.0172347	0.702986	0.00878605
484	STRN	6801	0.431221	0.137103	0.999936	0.115027	0.999969	0.0100697	0.723392	0.021495	0.887647	0.0826878	0	0.534276	0.996479	0.074361	0.292929	0.15182	0.191799	0.160341	0.708265	0.00881067
485	SLC44A1	23446	0.4456	0.134198	1	0.0954686	0.995864	0.0278854	-1	0	0.991903	0.056739	0	0.534276	0.984045	0.0908211	0.94675	0.0197521	0.925458	0.0687452	0.861325	0.0088134
486	ARPC5	10092	0.298838	0.162277	1	0.0948877	0.977895	0.0455074	-1	0	-1	0	0.974354	0.00987607	0.994196	0.077653	0.711978	0.0728118	0.0369897	0.174671	0.813287	0.00883322
487	SDC3	9672	-1	0	0.999131	0.135167	0.984096	0.0420217	0	0.524206	0.89949	0.0813323	0.660469	0.0292409	0.999993	0.0408598	0.880541	0.0336948	0.35969	0.138071	0.779122	0.00883877
488	SH2B2	10603	0.310231	0.161696	1	0.0948877	0.862467	0.0879163	-1	0	0.910437	0.0805577	0.895449	0.0152982	0.998753	0.0642912	0.463645	0.119481	0.670783	0.105732	0.867776	0.00884871
489	SLC6A13	6540	0.449013	0.133424	0.999459	0.130519	0.862444	0.0879163	-1	0	0.0309415	0.120256	0.894539	0.0154919	0.999757	0.0555771	0.715515	0.0714562	0.50674	0.122579	0.809643	0.00894041
490	ABCA2	20	0.446594	0.134198	1	0.0950813	0.999942	0.0114253	-1	0	1	0.0201394	0	0.534276	0.99706	0.0716499	0.170289	0.169249	0.89691	0.0751356	0.764116	0.00903619
491	SERPINB1	1992	0.212875	0.183385	0.999986	0.107281	0.381802	0.17196	-1	0	0.994114	0.0544152	0.176081	0.0685515	0.991141	0.0813323	0.970972	0.0123935	0.612292	0.11251	0.808999	0.00904071
492	FABP7	2173	0.372479	0.148722	0.999996	0.100891	0.841254	0.0948877	-1	0	1	0.0195585	0	0.534276	1	0.035244	0.627513	0.0906274	0.999544	0.0305964	0.806885	0.00909339
493	TBX18	9096	0.309801	0.161696	1	0.0948877	0.229903	0.217467	0.179862	0.0439582	0.999997	0.0236251	-1	0	1	0.035244	0	0.591789	0.999988	0.0203331	0.686224	0.00912906
494	LDB3	11155	0.410899	0.140395	0.999255	0.13323	0.252736	0.198683	0.232336	0.0416344	1	0.0201394	-1	0	0.999561	0.0586754	0.678609	0.0797831	0.70051	0.101278	0.775807	0.00914706
495	ARG2	384	0.0718942	0.19055	1	0.0948877	0.500618	0.14756	-1	0	0.0831421	0.120256	0.535169	0.0379551	0.985437	0.0900465	0.881659	0.0335012	0.997068	0.0408598	0.750048	0.00920059
496	IGHG1	3500	0.0435049	0.19055	1	0.0950813	0.903469	0.0766847	0.498798	0.0304028	-1	0	0.0408576	0.0687452	0.885834	0.128776	0.690509	0.0772657	0.982163	0.0530596	0.698173	0.00927232
497	LPXN	9404	0.0705044	0.19055	1	0.0954686	0.934178	0.0640976	-1	0	-1	0	0.23396	0.0577072	0.998764	0.0642912	0.941604	0.020914	0.815052	0.0871418	0.812884	0.00932751
498	GSS	2937	0.449195	0.133424	0.999995	0.103021	0.307258	0.186871	0.813757	0.0166538	0.00792175	0.12103	0	0.534276	0.989485	0.0840434	0.871259	0.0373741	0.998271	0.0371805	0.702464	0.00935594
499	BHLHE40	8553	0.389684	0.144655	0.999998	0.0995352	0.455143	0.156855	-1	0	0.999603	0.0402789	0	0.534276	0.999998	0.0381487	0.978033	0.0102634	0.847497	0.0826878	0.813058	0.00936152
500	SMC4	10051	0.443586	0.134392	0.958334	0.181061	0.481213	0.149303	-1	0	-1	0	0.655839	0.0294345	0.999647	0.0577072	0.982996	0.00793958	0.117843	0.169249	0.8289	0.00950842
501	VPS33A	65082	0.0348724	0.19055	1	0.0950813	0.999712	0.0156855	0.448488	0.031952	0.996864	0.0499613	-1	0	1	0.0354376	0.147809	0.174477	0	0.587335	0.609151	0.00952097
502	APLP1	333	0.407747	0.140589	1	0.0948877	0.716336	0.111154	-1	0	0.7431	0.0950813	-1	0	0.999817	0.0546088	0.951566	0.0182029	0.953536	0.0604183	0.9413	0.00958431
503	BOC	91653	0.000543233	0.220178	1	0.0948877	0.996037	0.0278854	-1	0	0.999847	0.0350503	0.672708	0.0290473	1	0.035244	0	0.591789	0.352583	0.138652	0.680837	0.009663
504	C1QA	712	0.000539487	0.220178	0.999438	0.130713	0.4288	0.158404	0	0.524206	1	0.0193648	0.728626	0.0236251	0.99997	0.0468629	0.666925	0.0828815	0.835432	0.0840434	0.680415	0.00969362
505	TRIM9	114088	0.377576	0.148528	1	0.0948877	0.997461	0.0245933	-1	0	0.995473	0.0522851	0	0.534276	0.984542	0.0904338	0.963081	0.0145236	0.370097	0.137103	0.809619	0.00972113
506	LINGO1	84894	0.203377	0.183385	1	0.0948877	0.0988721	0.222502	-1	0	0.0321603	0.120256	0.894674	0.0152982	1	0.035244	0.279686	0.152789	0.994465	0.0455074	0.673678	0.00972506
507	NETO1	81832	0.410188	0.140395	1	0.0948877	0.997145	0.0253679	-1	0	0.995237	0.052866	-1	0	1	0.0356313	0.645983	0.0863672	0.190286	0.160341	0.861995	0.00973223
508	COL9A3	1299	0.0495455	0.19055	0.891139	0.191905	0.714252	0.111154	0.362644	0.0364059	-1	0	0.350246	0.0484121	0.970298	0.100891	0.804896	0.0515105	0.993186	0.0476375	0.732778	0.00978219
509	LMO1	4004	0.078032	0.19055	1	0.0948877	0.156658	0.220178	0.945241	0.00793958	0.483103	0.105732	-1	0	0.975204	0.0979861	0.743972	0.063904	0.824894	0.0853989	0.761577	0.00980948
510	RAPGEF5	9771	0.386465	0.145043	0.977057	0.16828	0.0541457	0.226956	-1	0	-1	0	0.585982	0.0329202	0.971496	0.10031	0.960063	0.0160728	0.999439	0.0307901	0.837088	0.00983093
511	TMED7	51014	0	0.609992	0.970529	0.170023	0.999758	0.0149109	-1	0	-1	0	0.443205	0.0414407	0.994711	0.0772657	0.470661	0.118319	1	0.0158792	0.731255	0.0099334
512	HIST1H1C	3006	0.0857237	0.189194	0.99999	0.106313	0.415296	0.159179	-1	0	0.975588	0.0681642	0.323058	0.0520914	0.99999	0.0429899	0.938713	0.0220759	0.0101863	0.174671	0.709626	0.0100024
513	MYL9	10398	0.182647	0.183385	0.999896	0.118513	0.622798	0.131487	-1	0	-1	0	0.824741	0.0195585	0.999965	0.0480248	0.913904	0.0274981	0.443834	0.12897	0.845003	0.0100204
514	KCNA4	3739	0.449156	0.133424	0.999087	0.13536	0.993237	0.0338885	-1	0	0.342581	0.109605	0.351955	0.0484121	1	0.035244	0.496022	0.113284	0.242602	0.152595	0.770404	0.0101825
515	CA8	767	0.247617	0.172347	0.839944	0.197909	0.00342754	0.23354	0.838782	0.0156855	0.999884	0.0340821	0	0.534276	0.999079	0.0631294	0.370616	0.134586	0.999968	0.0218823	0.658482	0.0102965
516	RXRG	6258	0.242371	0.176026	1	0.0948877	0.156658	0.220178	-1	0	0.950736	0.0741673	0.704497	0.0267235	1	0.035244	0.718296	0.0708753	0.618422	0.112122	0.80618	0.0102998
517	NEO1	4756	0.231003	0.17835	1	0.0948877	0.986157	0.0400852	-1	0	0.961375	0.0730054	0.24351	0.0575136	0.998563	0.0656468	0.598597	0.0968242	0.600352	0.114059	0.819604	0.0103431
518	RHOBTB3	22836	0.44894	0.133424	0.972198	0.169442	0.808933	0.0993416	-1	0	0.999921	0.0327266	0.11235	0.0687452	0.986933	0.0892719	0.910132	0.028079	0.13039	0.167119	0.810616	0.010437
519	PPFIA4	8497	0.000543233	0.220178	0.999999	0.0975988	0.949252	0.0598373	-1	0	-1	0	0.974515	0.00987607	0.94965	0.110186	0.839821	0.0433772	0.024451	0.174671	0.709563	0.0104383
520	PDE8A	5151	0.171462	0.189194	0.999998	0.0995352	0.307258	0.186871	-1	0	0.999821	0.0364059	0.295043	0.0530596	0.957909	0.1067	0.956134	0.0174284	0.0715249	0.174671	0.73969	0.0105996
521	NAV2	89797	0.440721	0.134586	0.999938	0.115027	0.321843	0.178544	0.0915622	0.0453137	0.999998	0.0234314	-1	0	0.996208	0.0749419	0.749328	0.0625484	0.187346	0.160728	0.728702	0.010605
522	IFITM3	10410	0.000543233	0.220178	1	0.0950813	0.999557	0.0172347	-1	0	0.170318	0.116383	0	0.534276	0.999978	0.0455074	0.956143	0.0174284	0.479338	0.12529	0.636966	0.010637
523	AEBP1	165	0.25894	0.165182	0.999995	0.103021	0.430022	0.158404	-1	0	0.999906	0.0331139	0	0.534276	0.987346	0.0892719	0.99388	0.00329202	0.19165	0.160341	0.730032	0.0106681
524	LPAR4	2846	0.412547	0.140395	0.607305	0.210108	0.715708	0.111154	0	0.524206	0.997511	0.0486057	0.972275	0.0100697	0.982629	0.0915957	0.812077	0.0499613	0.494184	0.123741	0.786083	0.010739
525	GPC6	10082	0.204767	0.183385	0.99998	0.109411	0.988432	0.038536	0.303364	0.0395043	0.945478	0.0747483	0	0.534276	0.997429	0.070488	0.482899	0.114833	0.992166	0.0484121	0.71364	0.0107521
526	SLC4A7	9497	0.443421	0.134392	1	0.0948877	0.998611	0.0216886	-1	0	0.999988	0.0274981	0	0.534276	0.999873	0.0526723	0.683363	0.0788149	0.372961	0.136716	0.785855	0.0107695
527	NET1	10276	0.436635	0.135167	1	0.0948877	0.14373	0.220178	-1	0	0.46464	0.1067	0.133869	0.0687452	0.999927	0.0503486	0.85712	0.0387297	0.963255	0.0586754	0.781386	0.0108774
528	PDCD6IP	10015	0.367239	0.149497	1	0.0948877	0.995505	0.0296282	-1	0	0.999992	0.0265298	0	0.534276	1	0.035244	0.727792	0.0679706	0.145842	0.16615	0.75145	0.0108793
529	TBR1	10716	0.0270322	0.215143	1	0.0948877	0.211117	0.217661	-1	0	1	0.0195585	-1	0	1	0.035244	0.554604	0.103408	0.998214	0.0375678	0.751214	0.0109047
530	MAGI1	9223	0.448016	0.133617	0.909516	0.19055	0.713282	0.111154	-1	0	-1	0	0.102457	0.0687452	0.999999	0.0375678	0.82198	0.0474438	0.998703	0.0350503	0.848334	0.0109926
531	CAMK1	8536	0.448359	0.133424	1	0.0948877	0.0541457	0.226956	-1	0	0.3394	0.113478	0.412148	0.0437645	1	0.035244	0.893802	0.031371	0.217767	0.157242	0.727096	0.0110605
532	PIP5K1B	8395	0.445109	0.134392	0.999151	0.134973	0.0356233	0.226956	-1	0	0.881991	0.0838497	0.924847	0.013749	0.919051	0.1189	0.881571	0.0335012	0.402022	0.13323	0.819859	0.0111217
533	DGKB	1607	0.445726	0.134198	0.99355	0.155112	0.0172207	0.22928	-1	0	0.999999	0.0207204	0.711675	0.0261425	0.98237	0.0915957	0.500522	0.112897	0.760926	0.0943067	0.791462	0.0111257
534	EVI2A	2123	0.213169	0.183385	0.232997	0.215143	0.0902209	0.222502	0.845667	0.0151046	-1	0	-1	0	1	0.035244	0.952298	0.0178156	0.255651	0.150852	0.682217	0.0111298
535	CBFA2T3	863	0.0663387	0.19055	1	0.0948877	0.748511	0.107668	0.886627	0.0123935	0.224056	0.115414	0	0.534276	0.083103	0.229667	0.940974	0.0211077	0.906136	0.0731991	0.643399	0.0111363
536	PCDH15	65217	0.251706	0.170604	1	0.0948877	0.984717	0.0408598	0.828609	0.0160728	1	0.0193648	0	0.534276	0.99697	0.0716499	0	0.591789	0.557122	0.115995	0.701598	0.0112328
537	COL12A1	1303	0.0495455	0.19055	0.993107	0.155693	0.906338	0.0766847	0.599105	0.028079	0.99831	0.0464756	0	0.534276	0.987957	0.08811	0.490561	0.114253	0.998777	0.0344694	0.706983	0.0113015
538	ZDHHC8	29801	0.121499	0.189194	1	0.0948877	0.97155	0.0482184	-1	0	0.999386	0.0426026	0.204952	0.0577072	0.99841	0.0658404	0.100222	0.181836	0.653529	0.108443	0.733249	0.0115034
539	SEMA4A	64218	0.0435664	0.19055	1	0.0948877	0.359988	0.172347	0.412256	0.0333075	0.997952	0.0482184	0.038707	0.0687452	0.408814	0.204686	0.462003	0.120256	0.925468	0.0687452	0.62031	0.0115274
540	CDH8	1006	0.0149843	0.215143	0.999072	0.13536	0.996373	0.0271108	-1	0	0.99639	0.0503486	0	0.534276	1	0.035244	0.903966	0.0290473	0.456667	0.128195	0.719787	0.0115402
541	BAMBI	25805	0.269439	0.164988	1	0.0948877	0.117144	0.22134	-1	0	0.999208	0.0437645	0.136124	0.0687452	0.997959	0.0693261	0.80259	0.0518978	0.898759	0.0745546	0.779361	0.011554
542	PTPRE	5791	0.334206	0.157436	1	0.0954686	0.190688	0.219985	-1	0	0.815668	0.0912084	-1	0	0.999999	0.0360186	0.985031	0.00755229	0.0266516	0.174671	0.764379	0.0116979
543	STOM	2040	0.264657	0.165182	1	0.0948877	0.99467	0.0321456	-1	0	-1	0	0	0.534276	0.999998	0.0377614	0.932744	0.024206	0.96249	0.0590627	0.811244	0.0117603
544	SLC31A1	1317	0.375008	0.148528	0.999998	0.0997289	0.987049	0.0396979	-1	0	0.999521	0.0416344	0	0.534276	0.840146	0.140589	0.903724	0.0290473	0.978317	0.0549961	0.839546	0.0117631
545	CLP1	10978	0.445109	0.134392	0.999989	0.106313	0.398471	0.15976	0.669479	0.0238187	1	0.0193648	0	0.534276	0.42888	0.202363	0.172622	0.16828	0.999208	0.0331139	0.680362	0.011881
546	MID1	4281	0.440049	0.134586	1	0.0948877	0.726614	0.109992	0.851855	0.0147173	-1	0	0	0.534276	0.987899	0.08811	0.762173	0.060031	0.984622	0.0517041	0.805301	0.0118828
547	CRYM	1428	0.397516	0.141751	1	0.0950813	0.583245	0.135747	0.0292018	0.0476375	0.862605	0.0869481	0	0.534276	0.99999	0.0431836	0.920492	0.0261425	0.330849	0.140395	0.684229	0.0119297
548	DAAM1	23002	0.440507	0.134586	0.999097	0.135167	0.598458	0.134005	-1	0	0.999773	0.0375678	0.136124	0.0687452	0.998542	0.0656468	0.814558	0.049574	0.230635	0.155112	0.803291	0.0121044
549	CDT1	81620	0.0294215	0.215143	0.99996	0.11251	0.229928	0.217467	0.46635	0.0311774	0.116327	0.117351	0	0.534276	0.984119	0.0908211	0.987602	0.0060031	0.529615	0.119868	0.583356	0.0121278
550	RUFY3	22902	0.000543233	0.220178	1	0.0948877	0.999195	0.0189775	-1	0	0.977019	0.0679706	-1	0	0.948075	0.110186	0.888081	0.0321456	0.161872	0.165569	0.755275	0.0121381
551	DEGS1	8560	0.10354	0.189194	0.999937	0.115027	0.955555	0.0565453	-1	0	0.997811	0.0484121	0.15475	0.0687452	0.912751	0.120449	0.826863	0.0468629	0.350543	0.138652	0.778024	0.012142
552	TBX21	30009	0.0277257	0.215143	1	0.0948877	0.797918	0.100503	0	0.524206	0.999851	0.0350503	0	0.534276	1	0.035244	0.827818	0.0468629	0.999978	0.020914	0.663271	0.0122736
553	NOS1AP	9722	0.0415606	0.19055	1	0.0948877	0.999998	0.00658404	0	0.524206	-1	0	0.176081	0.0685515	0.987833	0.0883036	0.154166	0.17409	0.986079	0.0509295	0.608109	0.0123374
554	EIF4G3	8672	0.0270904	0.215143	1	0.0948877	0.0942028	0.222502	0.192619	0.0420217	0.722595	0.0956623	0.35509	0.0484121	0.986066	0.0896592	0.806863	0.0511232	0.0621817	0.174671	0.582256	0.0123478
555	PLXNA4	91584	0.172902	0.189194	1	0.0948877	0.76831	0.105345	-1	0	1	0.0193648	0.514001	0.0387297	0.999995	0.0402789	0	0.591789	0.70702	0.10031	0.75684	0.0123935
556	BHLHE22	27319	0.263504	0.165182	1	0.0948877	0.0541457	0.226956	-1	0	1	0.0193648	-1	0	0.999999	0.0367932	0.50456	0.111929	0.961295	0.0590627	0.783372	0.0124081
557	FOXP2	93986	0.329128	0.159179	1	0.0948877	0.0541457	0.226956	0.52772	0.0296282	-1	0	-1	0	0.990208	0.0828815	0.377197	0.12897	1	0.0158792	0.712667	0.0125418
558	KIF17	57576	0.446785	0.134198	0.999337	0.132455	0.986585	0.0396979	-1	0	1	0.0201394	0	0.534276	1	0.035244	0.518415	0.109411	0.517558	0.121611	0.778508	0.0126144
559	LATS2	26524	0.447784	0.134198	1	0.0948877	0.817233	0.0983734	-1	0	0.99978	0.0373741	0	0.534276	0.999997	0.0381487	0.726946	0.0683579	0.978357	0.0549961	0.827297	0.0126487
560	GRASP	160622	0.403217	0.141363	0.964895	0.179318	0.997962	0.0238187	-1	0	1	0.0197521	-1	0	0.925924	0.117545	0.522903	0.108637	0.527038	0.119868	0.877118	0.0128147
561	SNTB2	6645	0.332751	0.158792	-1	0	0.999744	0.0151046	-1	0	0.994552	0.0540279	0	0.534276	0.999995	0.0402789	0.810934	0.0503486	0.433489	0.130325	0.761021	0.0128261
562	CD109	135228	0.327507	0.159179	1	0.0948877	0.512116	0.146979	-1	0	0.911493	0.0801704	0.407092	0.0439582	0.987626	0.0884973	0.752336	0.0615802	0.803708	0.0879163	0.850609	0.0128517
563	ZNF804A	91752	0.0149843	0.215143	0	0.608056	-1	0	0.975021	0.00522851	-1	0	-1	0	0.552717	0.185515	0.838459	0.0433772	0.999999	0.0172347	0.623261	0.0128658
564	INPP4B	8821	0.057184	0.19055	1	0.0948877	0.418302	0.159179	-1	0	0.412591	0.107862	0	0.534276	0.999999	0.0367932	0.97708	0.0108443	0.965924	0.0580945	0.700723	0.0129702
565	NPAS2	4862	0.138179	0.189194	1	0.0948877	0.304257	0.187064	-1	0	0.999991	0.0267235	0	0.534276	0.999958	0.0480248	0.863108	0.0383424	0.99542	0.0439582	0.745876	0.0130147
566	PRPF6	24148	0.277181	0.163826	0.999988	0.107088	0.229903	0.217467	0.412256	0.0333075	0.982094	0.0648722	0	0.534276	0.995988	0.0753292	0.52129	0.108637	0.999941	0.0236251	0.687501	0.0131756
567	CYB5R1	51706	0.000539405	0.220178	1	0.0948877	0.997377	0.0249806	-1	0	-1	0	0.39999	0.0441518	0.978762	0.0948877	0.826313	0.0468629	-1	0	0.746905	0.0132595
568	FOXD1	2297	0.0270322	0.215143	1	0.0948877	0.0541457	0.226956	-1	0	0.999929	0.0317583	-1	0	1	0.035244	0.884951	0.0327266	0.536591	0.118319	0.727921	0.0132817
569	SOSTDC1	25928	0.000543233	0.220178	1	0.0948877	0.156605	0.220178	-1	0	1	0.0195585	0	0.534276	1	0.035244	0.27631	0.153369	1	0.0158792	0.588353	0.0133061
570	ASPH	444	0.335215	0.157436	1	0.0948877	0.998943	0.0205267	0	0.524206	0.990277	0.0584818	0	0.534276	0.981853	0.0917893	0.782347	0.0559644	0.998879	0.0340821	0.736791	0.0133247
571	NPAS4	266743	0.196636	0.183385	1	0.0948877	0.655793	0.12103	-1	0	1	0.0195585	-1	0	0.988361	0.087529	0.562892	0.102634	0.978082	0.0549961	0.859638	0.0133484
572	PRDX2	7001	0.148463	0.189194	1	0.0948877	0.682768	0.116576	-1	0	0.166334	0.116383	0	0.534276	1	0.035244	0.79737	0.0526723	0.999999	0.0172347	0.7008	0.0133499
573	TIA1	7072	0.121647	0.189194	1	0.0948877	0.304257	0.187064	0.362644	0.0364059	0.835316	0.0896592	0	0.534276	1	0.035244	0.643741	0.0869481	0.990713	0.0493803	0.665297	0.0133611
574	MYRIP	25924	0.436379	0.135167	1	0.0948877	0.999988	0.00832688	-1	0	-1	0	0	0.534276	0.325737	0.209721	0.968402	0.0129744	0.420157	0.132262	0.738992	0.0133937
575	NRDC	4898	0.339459	0.156274	1	0.0954686	0.509633	0.146979	-1	0	0.999992	0.0265298	-1	0	0.98505	0.0902401	0.850681	0.0404725	0.73063	0.0968242	0.897304	0.0134028
576	LRRK1	79705	0.44899	0.133424	1	0.0948877	0.267731	0.197521	-1	0	0.99996	0.0300155	-1	0	1	0.035244	0.446771	0.122386	0.943323	0.0644849	0.847883	0.013477
577	CRABP2	1382	0.372139	0.148722	1	0.0948877	0.643582	0.125097	-1	0	0.0750449	0.120256	0	0.534276	1	0.035244	0.936673	0.0226569	0.993302	0.0474438	0.73996	0.0135032
578	TNFAIP8	25816	0.216882	0.183385	1	0.0950813	0.00342754	0.23354	-1	0	0.988833	0.0596437	0.150627	0.0687452	0.632285	0.174284	0.945375	0.0199458	0.89166	0.0757165	0.727589	0.0136133
579	GDF3	9573	0.341446	0.156081	1	0.0948877	0.189596	0.219985	0.877654	0.0131681	0.749583	0.0948877	0	0.534276	0.902246	0.123935	0.652225	0.0857862	0.997106	0.0406662	0.739039	0.0136412
580	DACH1	1602	0.0270347	0.215143	1	0.0948877	0.126658	0.22134	-1	0	0.999986	0.0276917	-1	0	1	0.035244	0.586038	0.0993416	0.986768	0.0507359	0.740087	0.0137972
581	RASD1	51655	0.446084	0.134198	0.999956	0.112897	0.542512	0.141363	-1	0	0.999941	0.0309837	0.176081	0.0685515	0.999637	0.0577072	0.313698	0.149497	0.533076	0.1189	0.774535	0.0139114
582	PCSK1N	27344	0.27595	0.163826	1	0.0960496	0.949075	0.0598373	-1	0	0.997963	0.0482184	-1	0	0.998005	0.0689388	0.647914	0.0863672	0.831915	0.084237	0.902282	0.0139227
583	SLC38A1	81539	0.447361	0.134198	0.999999	0.0981797	0.910338	0.0757165	-1	0	-1	0	0.681034	0.02866	0.824708	0.144462	0.805146	0.0515105	0.647431	0.109024	0.899317	0.0140194
584	CLDN11	5010	0.051423	0.19055	0.995689	0.152014	0.937803	0.0631294	-1	0	0.999921	0.0325329	0.134824	0.0687452	0.932096	0.115608	0.635526	0.0886909	0.560159	0.115995	0.752643	0.0141215
585	PHLDA1	22822	0.000543233	0.220178	0.999998	0.0997289	0.588469	0.134198	-1	0	-1	0	0	0.534276	0.932986	0.115414	0.998446	0.00193648	0.929188	0.0677769	0.675742	0.0141658
586	EBF1	1879	0.221039	0.178544	0.999927	0.115995	0.0541457	0.226956	0.192619	0.0420217	0.999952	0.0305964	0	0.534276	1	0.035244	0.677448	0.0801704	0.578063	0.115027	0.618275	0.014174
587	SEH1L	81929	0.000543233	0.220178	1	0.0948877	0.712337	0.111348	-1	0	0.00792175	0.12103	0.734225	0.0232378	0.896823	0.12529	0.890154	0.031371	-1	0	0.665974	0.0145708
588	SIN3B	23309	0.0337738	0.215143	1	0.0950813	0.55966	0.138071	-1	0	0.823645	0.0900465	0.49802	0.0396979	0.999594	0.0580945	0.740438	0.0646785	0.330977	0.140395	0.743888	0.0145911
589	KCNH3	23416	0.449206	0.133424	0.999912	0.116964	0.707216	0.112703	-1	0	0.999999	0.0201394	0.351955	0.0484121	0.550207	0.186096	0.413854	0.125484	0.398962	0.133617	0.777677	0.0146154
590	ATAT1	79969	0.0251542	0.215143	1	0.0950813	0.996196	0.0273044	-1	0	0.999958	0.0304028	0	0.534276	0.844721	0.139814	0.740689	0.0646785	0.937433	0.0654531	0.732838	0.0146344
591	KIF21B	23046	0.446785	0.134198	0.301671	0.213788	0.520026	0.1433	-1	0	0.999048	0.0441518	0.200938	0.0588691	0.967972	0.101859	0.881505	0.0335012	0.27946	0.14756	0.763682	0.0146448
592	DPP10	57628	0.328909	0.159179	1	0.0948877	0.980437	0.0441518	-1	0	0.0173536	0.120256	-1	0	0.999994	0.0406662	0.278586	0.153176	0.981627	0.0530596	0.749563	0.0147364
593	UBR1	197131	0.407633	0.140589	1	0.0950813	0.260031	0.198102	0.696249	0.0230442	1	0.0193648	0	0.534276	0.993817	0.0782339	0.100222	0.181836	0.418643	0.132262	0.655881	0.0148
594	PNPT1	87178	0.0989904	0.189194	1	0.0948877	0.924557	0.0668087	0.81134	0.0172347	0.890226	0.0826878	0	0.534276	0.838754	0.140976	0.494874	0.113284	0.856779	0.0821069	0.724685	0.0148413
595	CAMK2N1	55450	0.424012	0.137297	0.999997	0.100891	0.999549	0.0174284	-1	0	-1	0	-1	0	0.977433	0.0956623	0.862955	0.0383424	0.234137	0.154725	0.884468	0.01485
596	LHX9	56956	0.12406	0.189194	1	0.0950813	0.0541457	0.226956	-1	0	0.999988	0.0274981	-1	0	1	0.035244	0.762382	0.0598373	0.584383	0.115027	0.755006	0.0148863
597	ZMIZ1	57178	0.0789363	0.19055	1	0.0948877	0.156658	0.220178	0.643573	0.0251743	0.96557	0.0720372	0	0.534276	0.981225	0.0925639	0.828484	0.0466692	0.905986	0.0731991	0.690232	0.0149366
598	CALU	813	0.224486	0.17835	0.999908	0.117157	0.945223	0.0611929	-1	0	-1	0	0.47183	0.0404725	0.999956	0.0482184	0.439375	0.122967	0.785126	0.0906274	0.813061	0.0150027
599	SMG1	23049	0.447784	0.134198	1	0.0960496	0.128452	0.22134	-1	0	0.999933	0.0315647	0	0.534276	0.951145	0.109799	0.869946	0.0379551	0.999606	0.0300155	0.775224	0.0152471
600	REEP2	51308	0.210276	0.183385	0.999998	0.0989543	0.991091	0.0364059	0.232336	0.0416344	-1	0	0.0390139	0.0687452	0.323892	0.212626	0.433838	0.123354	0.500979	0.123354	0.60254	0.015337
601	EPHA6	285220	0.44874	0.133424	0.993551	0.155112	0.721774	0.11096	-1	0	0.993558	0.0548025	0.038707	0.0687452	0.999927	0.0503486	0.446771	0.122386	0.559314	0.115995	0.779243	0.0153962
602	NFIC	4782	0.0270322	0.215143	1	0.0968242	0.156658	0.220178	-1	0	0.917828	0.0797831	0	0.534276	0.998736	0.0642912	0.983142	0.00793958	0.949268	0.0619675	0.694495	0.0153966
603	POLR1C	9533	0.179099	0.189194	0.999181	0.134973	0.465579	0.156274	0.919526	0.00987607	-1	0	0	0.534276	0.949305	0.110186	0.681591	0.0793958	0.999096	0.0336948	0.736042	0.015417
604	PIK3R6	146850	0.372182	0.148722	1	0.0948877	0.696753	0.113284	-1	0	0.391315	0.10883	0.978285	0.00968242	0.948199	0.110186	0.195702	0.166344	-1	0	0.789864	0.0155998
605	POLR3A	11128	0.196338	0.183385	1	0.0948877	0.465579	0.156274	0.970968	0.00580945	-1	0	0	0.534276	0.698683	0.166925	0.270051	0.157436	0.999691	0.0292409	0.677523	0.0156624
606	MAP1LC3A	84557	0.416573	0.140395	0.999865	0.121418	0.99516	0.0311774	-1	0	-1	0	0	0.534276	1	0.035244	0.797227	0.052866	0.959328	0.0590627	0.819597	0.0156695
607	SCN7A	6332	0.449163	0.133424	1	0.0950813	0.994243	0.0329202	-1	0	-1	0	0.243429	0.0575136	0.845977	0.139427	0.362164	0.140976	0.933017	0.0664214	0.819759	0.0156903
608	CABP1	9478	0.335739	0.157436	1	0.0948877	0.99983	0.0135554	-1	0	-1	0	-1	0	0.991875	0.0801704	0.801379	0.0520914	-1	0	0.932349	0.015717
609	CSHL1	1444	0.305171	0.161696	1	0.0948877	0.959572	0.0540279	-1	0	0.999935	0.031371	0	0.534276	1	0.035244	0.373623	0.130713	0.68613	0.103408	0.750716	0.0157768
610	SLC20A1	6574	0.444826	0.134392	0.999973	0.111348	0.715708	0.111154	-1	0	0.995719	0.0520914	0	0.534276	0.998555	0.0656468	0.870412	0.0377614	0.965506	0.0582881	0.836405	0.0158365
611	ACY1	95	0.0145411	0.215143	0.966561	0.178156	0.307258	0.186871	0.649678	0.024787	-1	0	0	0.534276	0.978961	0.094694	0.945437	0.0199458	0.998241	0.0373741	0.662628	0.0158424
612	MEG3	55384	-1	0	-1	0	-1	0	0.417098	0.0331139	-1	0	-1	0	0.964491	0.103989	0.7651	0.0592564	0.999928	0.0243997	0.791062	0.0158538
613	FMOD	2331	0.143679	0.189194	1	0.0948877	0.951282	0.0588691	-1	0	0.999953	0.0305964	0	0.534276	0.68913	0.168474	0.894467	0.0307901	0.894529	0.0753292	0.776409	0.0158888
614	TRIB1	10221	0.449188	0.133424	1	0.0948877	0.0541457	0.226956	-1	0	0.889483	0.0826878	-1	0	0.998782	0.0640976	0.898535	0.0300155	0.909833	0.0718435	0.861081	0.0159622
615	FBXO32	114907	0.0256544	0.215143	1	0.0950813	0.670881	0.120062	-1	0	0.043099	0.120256	0.143737	0.0687452	0.996434	0.074361	0.603266	0.0962432	0.992022	0.0484121	0.655284	0.0161253
616	PTPRT	11122	0.404242	0.140589	0.981146	0.165763	0.327748	0.17835	0	0.524206	0.487221	0.105151	-1	0	0.999738	0.0555771	0.982951	0.00813323	0.92869	0.0679706	0.769521	0.0161288
617	NEXN	91624	0.296683	0.162277	1	0.0964369	0.620956	0.131487	0.171201	0.0439582	0.958552	0.0733927	-1	0	0.988486	0.087529	0.352882	0.142912	0.803014	0.0879163	0.749271	0.0163413
618	SMOX	54498	4.49213e-05	0.220178	0.999058	0.135554	0.128452	0.22134	0.907945	0.0100697	0.116327	0.117351	0	0.534276	0.930595	0.115608	0.767646	0.0584818	0.960173	0.0590627	0.592128	0.0166415
619	GBP2	2634	0.446084	0.134198	0.999964	0.112316	0.929307	0.0654531	-1	0	0.170269	0.116383	0	0.534276	0.997268	0.0708753	0.967567	0.0131681	0.372903	0.136716	0.74375	0.0167537
620	CUX2	23316	0.0270322	0.215143	1	0.0948877	0.285042	0.197521	0	0.524206	0.998915	0.0443455	-1	0	1	0.035244	0.750051	0.0625484	0.997886	0.0387297	0.690957	0.0168872
621	LZTFL1	54585	0.133908	0.189194	0.999933	0.115221	0.0382359	0.226956	0.654217	0.0245933	0.999411	0.042409	0	0.534276	0.936865	0.113478	0.507173	0.111154	0.984212	0.0517041	0.651398	0.0170878
622	MYO18A	399687	0.446639	0.134198	1	0.0948877	0.978511	0.0453137	-1	0	0.503809	0.10457	0.181835	0.0675833	0.993564	0.0784276	0.273708	0.15395	0.072057	0.174671	0.707683	0.0173271
623	COBL	23242	0.180097	0.186677	1	0.0948877	0.999569	0.0172347	-1	0	0.655211	0.0995352	-1	0	0.999325	0.0608056	0.389865	0.127227	0.0190883	0.174671	0.710015	0.0173433
624	ANLN	54443	0.218087	0.179125	1	0.0950813	0.792223	0.101278	0	0.524206	-1	0	-1	0	0.997118	0.0716499	0.989119	0.00503486	0.450164	0.128195	0.749352	0.0174609
625	TLE4	7091	0.0431025	0.19055	0.999987	0.107088	0.302325	0.187645	-1	0	0.992732	0.0555771	0	0.534276	1	0.035244	0.933897	0.0236251	0.746495	0.0958559	0.706732	0.0176624
626	SH3BP4	23677	0.423727	0.137297	1	0.0948877	0.962907	0.0530596	-1	0	-1	0	-1	0	0.940369	0.112316	0.778635	0.0565453	0.991474	0.048993	0.949432	0.0176871
627	HP1BP3	50809	0.0861052	0.189194	0.999998	0.0999225	0.33771	0.177188	0.192619	0.0420217	0.826727	0.0900465	-1	0	0.998154	0.0673896	0.419834	0.12471	0.817424	0.0867545	0.680479	0.0177775
628	TOMM20	9804	0.416702	0.140395	0.999989	0.106313	0.997565	0.024206	-1	0	-1	0	0	0.534276	1	0.035244	0.886763	0.0321456	-1	0	0.808113	0.0178011
629	DMP1	1758	0.263495	0.165182	0.998435	0.139814	0.321843	0.178544	0.408668	0.0340821	0.993179	0.0551898	0	0.534276	0.824758	0.144462	0.721267	0.0701007	0.992279	0.0484121	0.707025	0.0178235
630	FGL2	10875	4.49213e-05	0.220178	0.399647	0.213594	0.436445	0.158211	-1	0	0.703201	0.0975988	0	0.534276	0.999975	0.0458947	0.987552	0.0060031	0.811612	0.0873354	0.628728	0.0178419
631	ELAVL3	1995	0.125186	0.189194	0.402316	0.213594	-1	0	-1	0	0.998111	0.0476375	-1	0	1	0.035244	0.797528	0.0526723	0.947521	0.0623548	0.82203	0.0179306
632	GLO1	2739	0.069408	0.19055	1	0.0948877	0.307258	0.186871	-1	0	0.529902	0.104183	0	0.534276	1	0.035244	0.814079	0.049574	0.999684	0.0294345	0.686157	0.0180686
633	PKP2	5318	0.432595	0.136135	1	0.0948877	0.954324	0.0569326	0	0.524206	0.903882	0.0811387	0	0.534276	0.999729	0.056158	0.911477	0.0278854	0.84817	0.0826878	0.749029	0.0182154
634	SP8	221833	0.0666329	0.19055	0.999977	0.109799	0.0541457	0.226956	-1	0	1	0.0201394	-1	0	1	0.035244	0.433286	0.123741	0.604377	0.113284	0.68979	0.0182681
635	ITGB1BP1	9270	0.430701	0.137103	1	0.0948877	0.955962	0.0563517	-1	0	0.967114	0.0718435	-1	0	0.925233	0.117545	0.782947	0.0559644	0.333256	0.140395	0.894637	0.018466
636	GOLM1	51280	0.000543233	0.220178	0.809502	0.20062	0.904685	0.0766847	-1	0	0.999691	0.0383424	-1	0	0.999532	0.0590627	0.503644	0.11251	0.972804	0.0569326	0.767888	0.018535
637	RNF13	11342	0.121499	0.189194	0.792867	0.201782	0.999871	0.0129744	-1	0	0.614958	0.100891	-1	0	0.229009	0.229667	0.922676	0.0261425	0.158275	0.165569	0.713385	0.0186101
638	PRELP	5549	0.156624	0.189194	0.999994	0.104183	0.959215	0.0544152	-1	0	0.0792038	0.120256	0	0.534276	0.956631	0.107281	0.960869	0.0154919	0.773478	0.0929512	0.708716	0.0186963
639	KRT10	3858	0.0497635	0.19055	0.958548	0.181061	0.670875	0.120062	0.201469	0.0416344	-1	0	0	0.534276	0.999759	0.0555771	0.865146	0.0379551	0.979349	0.0548025	0.648385	0.0187
640	NFKBIZ	64332	0.00054203	0.220178	0.997864	0.141557	0.0541457	0.226956	-1	0	0.999929	0.0317583	0	0.534276	0.996903	0.0728118	0.96963	0.0127808	0.750407	0.0954686	0.637584	0.0187072
641	SEC16B	89866	0.000543233	0.220178	1	0.0948877	0.921501	0.0683579	-1	0	0.888232	0.0826878	0.107678	0.0687452	0.9999	0.0515105	0.332665	0.146011	0.0121902	0.174671	0.588545	0.0187082
642	IGFBP6	3489	0.191797	0.183385	0.999837	0.122579	0.646074	0.122967	-1	0	-1	0	0	0.534276	0.998969	0.0635167	0.968058	0.0129744	0.996805	0.041828	0.774725	0.018779
643	B4GALNT1	2583	0.0211808	0.215143	0.999769	0.125678	0.783937	0.103989	0.850448	0.0147173	1	0.0193648	0	0.534276	0	0.614833	0.759314	0.0602246	0.266773	0.149303	0.580966	0.0187855
644	RAB3IP	117177	0.406737	0.140589	0.999996	0.102246	0.947143	0.0608056	-1	0	0.923296	0.0780403	0.377254	0.0458947	0.996249	0.0747483	0.682365	0.0788149	0	0.587335	0.772543	0.0188121
645	DOC2B	8447	0.367513	0.149497	1	0.0948877	0.842032	0.0948877	-1	0	0.977509	0.0673896	-1	0	0.999984	0.0443455	0.651964	0.0857862	0.269489	0.148722	0.854557	0.0188351
646	MYL4	4635	0.254183	0.170411	0.999834	0.122773	0.622798	0.131487	0	0.524206	0.663552	0.0991479	0.372619	0.0460883	1	0.035244	0.739614	0.0648722	0.207904	0.158985	0.684657	0.0188626
647	MUL1	79594	0.376895	0.148528	1	0.0948877	0.999672	0.0164601	-1	0	-1	0	0	0.534276	0.999982	0.0445391	0	0.591789	1	0.0158792	0.702258	0.01891
648	DLGAP4	22839	0.0715436	0.19055	9.99998e-05	0.216305	0.907127	0.0764911	-1	0	-1	0	0.800314	0.020914	0.999999	0.0356313	0.382317	0.128389	0.0752465	0.174671	0.558964	0.0190188
649	SHOX2	6474	0.0294215	0.215143	1	0.0948877	0.0541457	0.226956	-1	0	0.999507	0.041828	-1	0	1	0.035244	0.635531	0.0886909	0.8151	0.0871418	0.718104	0.0190323
650	NDUFAB1	4706	0.355731	0.154725	1	0.0948877	0.979363	0.0447328	-1	0	-1	0	0.524618	0.0381487	0	0.614833	0.894564	0.0307901	0.612812	0.11251	0.754459	0.0191084
651	CA12	771	0.247653	0.172347	0.999285	0.132649	0.0988721	0.222502	0.120984	0.0447328	0.0801434	0.120256	0	0.534276	0.979807	0.0935321	0.845956	0.0416344	0.995057	0.0441518	0.588222	0.0191775
652	RAPGEF6	51735	0.421017	0.13749	0.999991	0.105538	0.970367	0.049574	-1	0	0.752276	0.0945004	0.102457	0.0687452	0.95951	0.106507	0.370616	0.134586	0.016259	0.174671	0.702285	0.0193346
653	ZNF274	10782	0.387907	0.144849	1	0.0948877	0.805294	0.0995352	-1	0	0.93173	0.077072	0.580687	0.0336948	0.999972	0.0468629	0.444185	0.122579	0	0.587335	0.749764	0.019501
654	WARS	7453	0.436712	0.135167	0.999994	0.104183	0.358165	0.17409	-1	0	0.327614	0.114059	0	0.534276	0.998376	0.0660341	0.967087	0.0135554	0.786745	0.0902401	0.751262	0.0195476
655	EFHD2	79180	0.0149843	0.215143	-1	0	0.844439	0.0948877	-1	0	0.931867	0.077072	-1	0	0.999975	0.045701	0.877965	0.0354376	0.6435	0.109605	0.791174	0.0195605
656	ISLR	3671	-1	0	0.976619	0.16828	0.958437	0.0546088	-1	0	0.916565	0.0797831	0.47183	0.0404725	0.909377	0.121418	0.687599	0.077653	-1	0	0.875455	0.0195735
657	DGKG	1608	0.445726	0.134198	0.999505	0.130132	0.0172207	0.22928	-1	0	-1	0	0.711675	0.0261425	0.99831	0.0662277	0.804313	0.0515105	0.183221	0.162665	0.743173	0.0197154
658	OGN	4969	0.143366	0.189194	1	0.0948877	0.959215	0.0544152	-1	0	0.884844	0.0830751	0	0.534276	0.999362	0.0606119	0.802718	0.0518978	0.784777	0.0908211	0.771659	0.0197297
659	MYO16	23026	0.446639	0.134198	1	0.0950813	0.81045	0.0993416	-1	0	0.451753	0.106894	0.181835	0.0675833	0.800113	0.150271	0.458488	0.120643	0.898204	0.0747483	0.787081	0.0197422
660	FARS2	10667	0.438582	0.134586	0.987609	0.162471	0.500618	0.14756	0.865237	0.0139427	-1	0	0	0.534276	0.433093	0.201201	0.652609	0.0855926	0.999597	0.0300155	0.733146	0.0197506
661	TSC22D1	8848	0.000543233	0.220178	0.999964	0.112316	0.0541457	0.226956	-1	0	0.953221	0.07378	-1	0	0.999367	0.0606119	0.887081	0.0321456	0.902176	0.07378	0.725768	0.0198942
662	ONECUT2	9480	0.0270322	0.215143	1	0.0948877	0.500558	0.14756	0.0644009	0.046282	0.306782	0.114059	-1	0	0.999325	0.0608056	0.59134	0.0983734	0.399325	0.133424	0.599252	0.0199001
663	SLC38A3	10991	0.409619	0.140395	1	0.0948877	0.895281	0.0799768	0	0.524206	0.916793	0.0797831	0.434553	0.0420217	0.984444	0.0906274	0.278586	0.153176	0.631178	0.11096	0.731451	0.020103
664	IQGAP2	10788	0.449082	0.133424	1	0.0950813	0.982009	0.0431836	-1	0	0.827317	0.0900465	0	0.534276	0.992165	0.0797831	0.763237	0.0598373	0.682221	0.103989	0.810709	0.0201164
665	CLDN2	9075	0.051423	0.19055	0.650784	0.208947	0.688266	0.115995	-1	0	0.941772	0.0755229	0.134824	0.0687452	0.999622	0.0579009	0.259805	0.159179	0.95732	0.05945	0.693794	0.0201456
666	ACTR1B	10120	0.436712	0.135167	0.0429216	0.215531	0.956805	0.0551898	-1	0	-1	0	0.181835	0.0675833	0.996837	0.0733927	0.832785	0.0443455	0.0307896	0.174671	0.657775	0.0201672
667	NINL	22981	0.0149843	0.215143	0.968542	0.177382	0.667341	0.120449	-1	0	0.412452	0.107862	0.672975	0.0290473	0.999917	0.0505422	0.498767	0.113091	0.198126	0.160341	0.673764	0.0201787
668	DUSP14	11072	0.0270322	0.215143	1	0.0950813	0.0541457	0.226956	0.952743	0.00697134	-1	0	0	0.534276	0.711737	0.164795	0.91728	0.0267235	0.0935997	0.174671	0.562202	0.0202341
669	HIBCH	26275	4.49213e-05	0.220178	0.934404	0.188033	0.680663	0.116964	0.761208	0.0193648	-1	0	0	0.534276	0.582301	0.180868	0.793212	0.0534469	0.999777	0.0284663	0.639883	0.0204922
670	HIVEP3	59269	0.0588106	0.19055	0.999999	0.0981797	0.0541457	0.226956	0.362644	0.0364059	0.959264	0.0733927	-1	0	0.826204	0.144462	0.597763	0.0968242	0.806361	0.0877227	0.66766	0.0205623
671	ARL4C	10123	0.448807	0.133424	0.958598	0.181061	0.668284	0.120449	-1	0	-1	0	0.150627	0.0687452	0.962807	0.104764	0.917542	0.0267235	0.545831	0.116576	0.831686	0.0205817
672	TMEM100	55273	0.000543233	0.220178	1	0.0948877	0.952117	0.0586754	-1	0	0.998477	0.0460883	-1	0	0.885252	0.129163	0.711571	0.0733927	0.505759	0.122773	0.767629	0.0206359
673	CTHRC1	115908	0.167959	0.189194	1	0.0948877	0.343086	0.175833	0.870119	0.0135554	0.969634	0.0710689	0	0.534276	0.736378	0.161309	0.195702	0.166344	0.909757	0.0718435	0.673296	0.0206777
674	FLRT1	23769	0.420731	0.13749	1	0.0948877	0.999995	0.00697134	-1	0	0.116327	0.117351	0	0.534276	0.934917	0.114253	0.539789	0.105926	-1	0	0.687935	0.0210056
675	SLC35A3	23443	0.375284	0.148528	0.990462	0.15976	0.754448	0.107281	0.605966	0.0276917	-1	0	0	0.534276	0.784078	0.152982	0.732519	0.0668087	0.997748	0.0389233	0.750084	0.0211043
676	GGH	8836	4.49213e-05	0.220178	0.999996	0.102634	0.908857	0.0762974	-1	0	-1	0	0	0.534276	0.999231	0.0617738	0.929745	0.0249806	0.991164	0.0491867	0.698325	0.0211067
677	TSPAN2	10100	0.000543233	0.220178	1	0.0950813	0.847345	0.0902401	-1	0	0.999967	0.0298218	-1	0	0.971389	0.10031	0.54162	0.105538	0.540202	0.117738	0.745353	0.0211402
678	ORAI2	80228	0.448352	0.133424	0.989917	0.159954	0.940178	0.0625484	-1	0	0.795939	0.0927576	0.20832	0.0577072	0.772492	0.154531	0.743006	0.0642912	-1	0	0.847731	0.0212247
679	DGKE	8526	0.445726	0.134198	0.999083	0.13536	0.117144	0.22134	0	0.524206	0.921752	0.0790085	0.711675	0.0261425	0.996266	0.0747483	0.21172	0.164601	0.945673	0.0637103	0.702657	0.0212919
680	LEPROT	54741	0.0466797	0.19055	1	0.0948877	0.992272	0.0350503	-1	0	0.721393	0.0958559	-1	0	0.808874	0.147947	0.697297	0.0762974	0.671807	0.105345	0.797736	0.0213608
681	TPCN1	53373	0.449211	0.133424	1	0.0948877	0.99389	0.0331139	-1	0	0.484744	0.105732	0	0.534276	0.985188	0.0900465	0.497546	0.113091	0.943619	0.0644849	0.769337	0.0213837
682	DIO2	1734	0.266531	0.165182	1	0.0948877	0.0988721	0.222502	-1	0	0.994799	0.0534469	0	0.534276	0.943981	0.111348	0.854413	0.0395043	0.998443	0.0365995	0.738417	0.0216147
683	PGAM2	5224	0.000539351	0.220178	1	0.0948877	0.358165	0.17409	0.203455	0.0416344	-1	0	0.194678	0.0675833	0.780897	0.153369	0.680576	0.0795895	0.446958	0.128582	0.563826	0.0216293
684	RPGRIP1	57096	0.000543233	0.220178	0.998804	0.13749	0.637506	0.127227	0.412256	0.0333075	0.959545	0.0733927	-1	0	0.912725	0.120449	0.431297	0.123741	0.590948	0.11464	0.672479	0.0216407
685	FARP1	10160	0.445695	0.134198	1	0.0948877	0.999953	0.0112316	0	0.524206	-1	0	0	0.534276	0.976678	0.0964369	0.83873	0.0433772	0.72122	0.0974051	0.709038	0.0217513
686	NUS1	116150	0.0252502	0.215143	1	0.0950813	0.835349	0.0954686	0.519322	0.0298218	0.643544	0.0997289	0	0.534276	0.999668	0.0573199	0.331902	0.146204	0.336734	0.140395	0.598292	0.0217881
687	LRRC4B	94030	0.398077	0.141751	1	0.0948877	0.99359	0.0336948	-1	0	-1	0	0.134824	0.0687452	0.962087	0.104764	0.370616	0.134586	0.0114703	0.174671	0.680559	0.0218388
688	PLS1	5357	0.315533	0.160922	1	0.0948877	0.958061	0.0549961	-1	0	0.996	0.0507359	-1	0	0.906517	0.122579	0.479283	0.115608	0.425659	0.130713	0.842676	0.0220652
689	SHMT2	6472	0.41438	0.140395	1	0.0950813	0.987988	0.0389233	-1	0	0.723087	0.0956623	0	0.534276	0.999844	0.0536406	0.674432	0.080945	0.262487	0.149303	0.748933	0.0221641
690	STOX1	219736	0.0270322	0.215143	1	0.0948877	0.898932	0.0780403	0.66696	0.0238187	-1	0	-1	0	0.964297	0.103989	0.195702	0.166344	0.515501	0.121998	0.679438	0.0221833
691	KCNE2	9992	0.449213	0.133424	1	0.0948877	0.997107	0.0253679	0	0.524206	0.954963	0.0733927	0.20341	0.0577072	0.997511	0.0702943	0	0.591789	0.425516	0.130713	0.675318	0.0222383
692	TAPBP	6892	0.407226	0.140589	0.999467	0.130519	0.990733	0.0364059	0	0.524206	0.515603	0.10457	0	0.534276	0.964286	0.103989	0.879532	0.0342758	0.974136	0.0565453	0.723752	0.0223662
693	FAIM2	23017	0	0.609992	1	0.0948877	0.991169	0.0362122	-1	0	0.998778	0.0455074	0	0.534276	0.999879	0.0520914	0.745871	0.0629357	0.659219	0.107281	0.694088	0.0224811
694	UQCR10	29796	0.373174	0.148722	1	0.0948877	0.996144	0.0273044	-1	0	-1	0	0.527415	0.0381487	0.761671	0.157049	0.154166	0.17409	-1	0	0.777109	0.0224889
695	SOX21	11166	0.0283795	0.215143	1	0.0950813	0.0541457	0.226956	-1	0	0.778101	0.0933385	-1	0	0.999741	0.0555771	0.93982	0.0216886	0.203939	0.159179	0.679633	0.0224905
696	SNIP1	79753	0.0294215	0.215143	1	0.0948877	0.156658	0.220178	0.827846	0.0162665	0.54212	0.103989	0	0.534276	0.964314	0.103989	0.581162	0.100116	0.743144	0.0964369	0.626786	0.0226242
697	KCNV1	27012	0.449204	0.133424	0.999087	0.13536	0.980437	0.0441518	-1	0	0.979854	0.0662277	0.351955	0.0484121	0.254788	0.224051	0.312189	0.14969	-1	0	0.769971	0.0227451
698	NID1	4811	0.130563	0.189194	0.982811	0.164988	0.535005	0.141557	-1	0	0.964968	0.0722308	0	0.534276	1	0.035244	0.909715	0.0282727	0.645858	0.109411	0.744703	0.0227721
699	MPST	4357	0.0981313	0.189194	0.999934	0.115221	0.98122	0.0435709	-1	0	0.999778	0.0373741	0	0.534276	0.656791	0.171766	0.703389	0.0755229	0.890291	0.0757165	0.739398	0.0227884
700	KCNJ13	3769	0.4492	0.133424	0.997891	0.141557	0.715708	0.111154	0.412256	0.0333075	0.997492	0.0486057	0	0.534276	0.539414	0.18842	0.330646	0.146398	0.830066	0.084237	0.692456	0.0228868
701	SLC27A2	11001	0.444193	0.134392	0.999999	0.0979861	0.964754	0.0520914	-1	0	0.116327	0.117351	0	0.534276	0.924173	0.117932	0.909926	0.028079	0.388402	0.134392	0.726521	0.0230065
702	CIDEA	1149	0.287786	0.162471	1	0.0948877	0.788419	0.101859	-1	0	0.987429	0.0606119	0	0.534276	0.921793	0.118319	0.915962	0.0269171	0.53593	0.118319	0.786271	0.0230159
703	OVOL2	58495	0.120517	0.189194	1	0.0948877	0.0541457	0.226956	0.184969	0.0431836	0.999788	0.0371805	-1	0	0.715783	0.164601	0.44158	0.122773	0.287047	0.146204	0.594864	0.0230857
704	CCT4	10575	0.43732	0.134779	1	0.0948877	0.967885	0.0505422	-1	0	-1	0	0	0.534276	1	0.0356313	0.818624	0.0486057	0.234818	0.154725	0.753385	0.023388
705	LDB2	9079	0.125461	0.189194	1	0.0948877	0.400905	0.15976	-1	0	0.116327	0.117351	-1	0	0.997589	0.0701007	0.866016	0.0379551	0.680302	0.103989	0.741762	0.0234416
706	CIC	23152	0.0922242	0.189194	0.999981	0.109218	0.0541457	0.226956	-1	0	0.987535	0.0606119	-1	0	0.98614	0.0896592	0.711576	0.0731991	0.98662	0.0509295	0.768207	0.023614
707	GDF10	2662	0.165705	0.189194	1	0.0948877	0.156605	0.220178	-1	0	0.885022	0.0830751	0	0.534276	0.998327	0.0662277	0.91005	0.028079	0.94557	0.0637103	0.728183	0.0236828
708	PLXNB3	5365	0.251719	0.170604	1	0.0948877	0.76831	0.105345	-1	0	0.204608	0.115414	0.038707	0.0687452	0.927933	0.116964	0.64506	0.0867545	0.239241	0.153176	0.671457	0.0237803
709	IVNS1ABP	10625	0.000543233	0.220178	0.999999	0.0974051	0.559522	0.138071	-1	0	0.994835	0.0534469	0	0.534276	0.959585	0.106507	0.841062	0.0429899	0.978497	0.0549961	0.698755	0.0238838
710	NIPA1	123606	0.412588	0.140395	0.9141	0.190163	0.826907	0.0964369	0.760829	0.0193648	0.345468	0.109605	0	0.534276	0.332657	0.209721	0.528915	0.107281	0.902241	0.07378	0.691993	0.0239879
711	SIPA1L3	23094	0.310151	0.161696	0.999998	0.0989543	0.986932	0.0396979	0	0.524206	0.408873	0.107862	0.102457	0.0687452	0.950107	0.109992	0.298182	0.151627	0.539949	0.117932	0.643513	0.0240038
712	TDO2	6999	0.421241	0.13749	0.999921	0.116383	0.0382359	0.226956	-1	0	0.999986	0.028079	0	0.534276	0.98932	0.0844307	0.367601	0.140201	0.999131	0.0335012	0.69071	0.0240064
713	PSTPIP2	9050	0.218087	0.179125	0.880781	0.194229	0.0715954	0.222502	-1	0	0.999993	0.0261425	-1	0	0.998791	0.0640976	0.726321	0.0685515	0.619826	0.112122	0.773693	0.0240329
714	DOCK10	55619	0.438679	0.134586	0.998461	0.13962	0.245302	0.198683	-1	0	0.618592	0.100891	0.0318237	0.0687452	0.809365	0.147947	0.878054	0.0354376	0.133376	0.167119	0.698816	0.0244214
715	ADAMTS4	9507	0.277356	0.163826	0.979428	0.166344	0.278397	0.197521	-1	0	0.999996	0.0245933	0	0.534276	0.996298	0.0747483	0.541529	0.105538	0.997039	0.0410534	0.730157	0.0245033
716	SHB	6461	0.00301542	0.220178	1	0.0948877	0.0693471	0.222502	-1	0	0.757877	0.0943067	0.677482	0.0290473	0.991569	0.0807514	0.559744	0.103021	-1	0	0.65635	0.0245699
717	BACH2	60468	0.0730349	0.19055	0.999965	0.112316	0.531728	0.141751	-1	0	0.94647	0.0747483	-1	0	0.992207	0.0797831	0.541935	0.105538	0.977541	0.0555771	0.804572	0.0245854
718	PTP4A3	11156	4.49213e-05	0.220178	0.999989	0.1067	0.792849	0.101278	-1	0	0.896687	0.0819132	0	0.534276	0.998613	0.0652595	0.724976	0.0687452	0.989772	0.049574	0.695814	0.0245977
719	GPR83	10888	0.319808	0.160922	0.975485	0.168861	0.58802	0.134198	-1	0	0.998238	0.0466692	0.206621	0.0577072	0.933781	0.115027	0.398708	0.126452	0.131832	0.167119	0.722506	0.0248606
720	LTK	4058	0.448106	0.133617	1	0.0948877	0.787981	0.102246	-1	0	-1	0	-1	0	0.999824	0.0542215	0.811855	0.0503486	0.264515	0.149303	0.868755	0.0249613
721	NPTX2	4885	0.0149843	0.215143	0.994134	0.153757	9.99998e-05	0.23354	-1	0	0.937053	0.0761038	-1	0	0.984241	0.0906274	0.843293	0.042409	0.987793	0.0501549	0.712426	0.0251811
722	CHD5	26038	0.446267	0.134198	1	0.0948877	0.55966	0.138071	-1	0	0.351813	0.109218	-1	0	0.730907	0.163246	0.738984	0.0650658	0.97695	0.0555771	0.845755	0.0251828
723	TMEFF2	23671	0	0.609992	1	0.0948877	0.0902209	0.222502	0.710915	0.0218823	0.949595	0.0741673	0	0.534276	0.471576	0.197328	0.901258	0.0298218	0.825135	0.0853989	0.609122	0.0252068
724	SCHIP1	29970	0.287786	0.162471	1	0.0950813	0.00342754	0.23354	-1	0	0.999635	0.0396979	-1	0	0.398353	0.205655	0.929676	0.0249806	0.234321	0.154725	0.700523	0.025222
725	FNBP1L	54874	0.326719	0.159373	1	0.0948877	0.904525	0.0766847	-1	0	-1	0	0.429649	0.0420217	0.542576	0.187452	0.712302	0.0724245	0.0999366	0.174671	0.746343	0.0253597
726	FHOD3	80206	0.218087	0.179125	1	0.0948877	0.570451	0.136522	-1	0	0.969202	0.0712626	-1	0	0.953764	0.108443	0.72842	0.0677769	0.739115	0.0964369	0.857326	0.0254907
727	TNFAIP6	7130	0.152952	0.189194	0.999983	0.108249	0.156605	0.220178	-1	0	0.929597	0.0774593	0	0.534276	0.999886	0.0520914	0.848252	0.0410534	0.939999	0.0652595	0.720141	0.0256289
728	SPATA13	221178	0.41952	0.13749	0.999994	0.104183	0.995291	0.0307901	-1	0	0.79156	0.0929512	0	0.534276	0.999279	0.0615802	0.351878	0.143106	0.367433	0.137297	0.726426	0.025785
729	SAMD4A	23034	0.0272096	0.215143	1	0.0954686	0.850872	0.0892719	-1	0	0.999901	0.0335012	-1	0	0.734709	0.161696	0.511463	0.11096	0.640537	0.109799	0.762492	0.0257882
730	STEAP1	26872	0.31344	0.160922	0.996259	0.14756	0.996282	0.0273044	-1	0	-1	0	0	0.534276	0.931924	0.115608	0.878517	0.035244	0.821631	0.0859799	0.797415	0.0258146
731	LMO3	55885	0.078032	0.19055	1	0.0948877	0.00342754	0.23354	-1	0	-1	0	-1	0	0.272416	0.220178	0.855562	0.039117	1	0.0158792	0.642138	0.0258185
732	UGT8	7368	0.0211808	0.215143	1	0.0950813	0.162999	0.220178	-1	0	0.999999	0.0220759	0	0.534276	0.181889	0.229667	0.868051	0.0379551	0.96003	0.0590627	0.611903	0.0260706
733	CDHR1	92211	0.0149843	0.215143	0.950182	0.183966	0.990452	0.0365995	0.412256	0.0333075	0.628255	0.100503	0	0.534276	0.967511	0.10244	0.370616	0.134586	0.0822114	0.174671	0.555386	0.0261232
734	SNRNP200	23020	0.443279	0.134392	0.983128	0.164988	0.229903	0.217467	0.412256	0.0333075	0.297976	0.114253	0	0.534276	0.999971	0.0468629	0.124644	0.176607	0.880113	0.0778466	0.609477	0.0262318
735	KLK8	11202	0.000539487	0.220178	1	0.0948877	0.189596	0.219985	-1	0	1	0.0193648	0	0.534276	0.936688	0.113478	0.585202	0.0995352	0.978437	0.0549961	0.626534	0.0267795
736	ADAMTS3	9508	0.170533	0.189194	0.999909	0.117157	0.383336	0.17196	-1	0	1	0.0197521	0	0.534276	0.897217	0.124903	0.69507	0.0768784	0.881657	0.0774593	0.727061	0.0268992
737	RND1	27289	0.446979	0.134198	0.999969	0.112122	0.472439	0.155693	-1	0	-1	0	0.038707	0.0687452	0.797614	0.150658	0.821272	0.0476375	0.53787	0.118125	0.761335	0.0269423
738	TRAIP	10293	0.121499	0.189194	1	0.095275	0.425414	0.158404	0.443907	0.0325329	0.604234	0.101278	0	0.534276	0.588879	0.179899	0.112752	0.179512	0.995923	0.0433772	0.585737	0.0272075
739	RABGAP1L	9910	0.427674	0.137103	1	0.0964369	0.831678	0.0956623	-1	0	0.116327	0.117351	-1	0	0.883443	0.129551	0.823684	0.0472502	0.220295	0.157049	0.780246	0.0273762
740	LMO7	4008	0.210781	0.183385	0.952551	0.183966	0.986287	0.0396979	0	0.524206	0.999933	0.0315647	0	0.534276	0.999882	0.0520914	0.690774	0.077072	0.245586	0.152014	0.648929	0.0274449
741	DLX1	1745	0.0840603	0.189194	1	0.0948877	0.0541457	0.226956	-1	0	0.990711	0.0580945	0	0.534276	1	0.035244	0.5898	0.098567	0.907971	0.0724245	0.650412	0.0274816
742	PRDM5	11107	0.120453	0.189194	0.999981	0.109218	0.0541457	0.226956	0.362644	0.0364059	0.0303202	0.120256	-1	0	0.786167	0.152595	0.21829	0.16402	0.94942	0.0619675	0.545827	0.0274895
743	MAPRE3	22924	0.264413	0.165182	1	0.0948877	0.784183	0.103796	-1	0	0.224628	0.115414	-1	0	0.987554	0.0886909	0.769063	0.0579009	0.228431	0.155693	0.766782	0.0278837
744	GPR88	54112	0.199877	0.183385	0.999331	0.132455	0.715708	0.111154	0.601468	0.028079	-1	0	-1	0	0.995799	0.0755229	0.430229	0.123935	-1	0	0.757051	0.0279142
745	OLFM2	93145	0.000543233	0.220178	0.999975	0.109799	0.99972	0.0154919	-1	0	0.998493	0.0460883	-1	0	0.980907	0.0927576	0	0.591789	0.209015	0.158985	0.640209	0.0279184
746	NUP37	79023	0.000543233	0.220178	1	0.0948877	0.752691	0.107281	-1	0	-1	0	0.734225	0.0232378	0.444684	0.199845	0.666144	0.0830751	0.0645804	0.174671	0.620906	0.0279451
747	RASD2	23551	0.449002	0.133424	1	0.0948877	0.0100385	0.22928	-1	0	0.984246	0.0631294	-1	0	0.997126	0.0716499	0.480956	0.115414	0.711238	0.0997289	0.77356	0.0279509
748	IKZF4	64375	0.329128	0.159179	0.999995	0.103215	0.805294	0.0995352	0.0668663	0.046282	-1	0	-1	0	0.990771	0.0819132	0.334541	0.145624	0.117052	0.169249	0.641751	0.0280626
749	ADAM19	8728	0.168854	0.189194	0.953017	0.183772	0.890255	0.0803641	-1	0	0.9996	0.0402789	0	0.534276	0.99988	0.0520914	0.63123	0.0902401	0.527054	0.119868	0.736227	0.0280887
750	CDK5RAP1	51654	0.410444	0.140395	1	0.0948877	0.267731	0.197521	-1	0	0.999369	0.0426026	-1	0	0.999967	0.0476375	0.21172	0.164601	0.0860263	0.174671	0.711142	0.0281114
751	PSMC3IP	29893	0.388542	0.144849	0.999957	0.112897	0.0541457	0.226956	0.353754	0.0379551	0.857036	0.0879163	0	0.534276	0.220664	0.229667	0.819218	0.0480248	0.631454	0.110767	0.61398	0.0284969
752	SLC22A8	9376	0.436169	0.135167	0.999964	0.112316	0.941767	0.0617738	-1	0	0.866107	0.0863672	0	0.534276	0.961863	0.104957	0.584652	0.0997289	0.871676	0.0792022	0.798186	0.028652
753	PLEKHA5	54477	0.104562	0.189194	0.673498	0.208753	0.229928	0.217467	-1	0	0.999994	0.0257552	0	0.534276	1	0.035244	0.775821	0.056739	0.235233	0.154725	0.630433	0.0288423
754	GMFB	2764	0.437717	0.134779	1	0.0948877	0.000692728	0.23354	-1	0	0.944194	0.0755229	-1	0	0.981341	0.0923703	0.826706	0.0468629	0.111999	0.169249	0.733877	0.0288682
755	NISCH	11188	0.359528	0.15182	1	0.0948877	0.781476	0.104183	-1	0	-1	0	-1	0	0.749419	0.158985	0.87373	0.0367932	0.798027	0.0888846	0.901897	0.0289345
756	VASN	114990	0.130672	0.189194	1	0.0950813	0.986284	0.0396979	-1	0	0.98314	0.0635167	-1	0	0.838651	0.140976	0.221041	0.163826	0.190051	0.160534	0.72811	0.029051
757	QRFPR	84109	0.404971	0.140589	0.981188	0.165763	0.58802	0.134198	-1	0	0.676505	0.0989543	0.463757	0.0404725	0.696651	0.167312	0.56622	0.102053	0.0118745	0.174671	0.715025	0.0290563
758	RIMS3	9783	0.145693	0.189194	1	0.0948877	0.947851	0.0606119	-1	0	0.161291	0.11677	-1	0	0.945506	0.110767	0.71852	0.0706816	0.119198	0.169249	0.711547	0.0290629
759	PDE7B	27115	0.171462	0.189194	0.999978	0.109799	0.0382359	0.226956	-1	0	-1	0	0.289218	0.0532533	0.981234	0.0923703	0.767359	0.0584818	0.482783	0.12529	0.68627	0.02916
760	TECR	9524	0.000539364	0.220178	0.9996	0.129163	0.863274	0.0879163	0.248412	0.0416344	-1	0	0	0.534276	0.991129	0.0813323	0.658474	0.0844307	0.716254	0.0991479	0.589042	0.0291934
761	CCNY	219771	0.414476	0.140395	1	0.0950813	0.808035	0.0995352	-1	0	0.968865	0.0712626	-1	0	0.999117	0.0627421	0.122051	0.177963	0.186275	0.161503	0.770998	0.0292106
762	NAV3	89795	0.436712	0.135167	0	0.608056	0.983113	0.0426026	-1	0	-1	0	-1	0	0.985522	0.0900465	0.889063	0.0317583	0.865437	0.0803641	0.798266	0.029272
763	RBM3	5935	0.184983	0.183385	1	0.0950813	0.797935	0.100503	-1	0	0.0911184	0.117351	-1	0	0.999559	0.0586754	0.414176	0.125484	0.556608	0.115995	0.713838	0.0295094
764	CALML4	91860	0.0149843	0.215143	-1	0	-1	0	-1	0	-1	0	0.999998	0.00213013	0	0.614833	0.667564	0.0826878	-1	0	0.462551	0.0305713
765	ABLIM3	22885	0.284223	0.162471	1	0.0948877	0.685757	0.116383	-1	0	-1	0	0.038707	0.0687452	0.959673	0.106313	0.447313	0.122386	0.507078	0.122386	0.708474	0.0307213
766	PTPN9	5780	0.000539385	0.220178	0.601966	0.210302	0.00342754	0.23354	-1	0	0.999991	0.0267235	-1	0	0.999599	0.0579009	0.643576	0.0869481	0.360364	0.137878	0.587534	0.0309548
767	HNRNPAB	3182	0.123499	0.189194	1	0.0960496	0.229903	0.217467	-1	0	0.996956	0.0497676	-1	0	0.999439	0.0602246	0.905868	0.0290473	0	0.587335	0.701126	0.0310369
768	UPF1	5976	0.445189	0.134392	1	0.0948877	0.481213	0.149303	-1	0	0.747578	0.0950813	0	0.534276	0.998578	0.0652595	0.847927	0.0410534	0.0553959	0.174671	0.704552	0.0310513
769	SMPD3	55512	0.17149	0.189194	1	0.0948877	0.692006	0.115802	-1	0	0.999999	0.0207204	0	0.534276	0.481004	0.195585	0.728899	0.0677769	0.254898	0.150852	0.672132	0.0312304
770	SYPL1	6856	0.183611	0.183385	0.90472	0.191131	0.999764	0.0149109	-1	0	0.776435	0.0935321	-1	0	0.856907	0.137297	0.349644	0.1433	-1	0	0.791146	0.0313043
771	BICC1	80114	0.0294215	0.215143	0.997493	0.143106	0.00342754	0.23354	0	0.524206	0.999995	0.0249806	-1	0	0.999995	0.0402789	0.321662	0.148722	0.846857	0.0826878	0.56939	0.0313741
772	MARCH3	115123	0.069408	0.19055	0.971323	0.170023	0.999119	0.0197521	-1	0	-1	0	-1	0	0.905836	0.122579	0.371211	0.132649	0.735037	0.0964369	0.759751	0.0318074
773	RAB40B	10966	0.443588	0.134392	0.941567	0.185902	0.0100385	0.22928	-1	0	-1	0	0	0.534276	0.968059	0.101859	0.852583	0.0398916	0.999998	0.0174284	0.700106	0.0318273
774	PPP1R11	6992	0.216944	0.183385	0.999647	0.127614	0.348575	0.175639	-1	0	-1	0	-1	0	0.965484	0.103215	0.887379	0.0321456	0.902874	0.07378	0.85089	0.0318401
775	NMT2	9397	0.0211813	0.215143	0.999934	0.115221	0.624588	0.1311	-1	0	0.972615	0.069907	0	0.534276	0.214435	0.229667	0.972425	0.0116189	0.247602	0.15182	0.615841	0.031952
776	ELAVL2	1993	0.123499	0.189194	0.994429	0.153563	0.156658	0.220178	-1	0	-1	0	0	0.534276	0.999984	0.0443455	0.808482	0.0507359	0.999749	0.02866	0.675099	0.0320185
777	KIFC2	90990	0.446785	0.134198	0.301671	0.213788	0.887205	0.0807514	-1	0	-1	0	0.200938	0.0588691	0.887115	0.128002	0.766194	0.0588691	-1	0	0.77413	0.0320939
778	RORB	6096	0.298667	0.162277	1	0.0948877	0.156658	0.220178	0	0.524206	1	0.0193648	0	0.534276	1	0.035244	0.516382	0.11038	0.177976	0.162858	0.572161	0.0321885
779	DOCK9	23348	0.438679	0.134586	0.998269	0.140201	0.0382359	0.226956	-1	0	-1	0	0.0318237	0.0687452	0.913633	0.120256	0.851269	0.0398916	0.210667	0.158792	0.661053	0.0322193
780	MAST2	23139	0.449047	0.133424	0.999999	0.0975988	0.46621	0.156274	-1	0	0.460598	0.1067	-1	0	0.999761	0.0553834	0.446771	0.122386	0.238185	0.153176	0.756569	0.0322801
781	PHLDB2	90102	0.000543233	0.220178	1	0.0948877	0.895112	0.0799768	0	0.524206	-1	0	0.160929	0.0687452	0.999243	0.0617738	0.612413	0.0935321	0.268534	0.148722	0.564035	0.0325165
782	WISP1	8840	0.372327	0.148722	1	0.0948877	0.3005	0.188033	-1	0	0.5609	0.103408	0	0.534276	0.999953	0.0486057	0.360613	0.14117	0.983679	0.0517041	0.69499	0.0325748
783	CCBE1	147372	0.282631	0.163052	1	0.0948877	0.320025	0.178544	0.622302	0.0269171	0.961492	0.0730054	0	0.534276	0.286708	0.218629	0.510695	0.111154	0.0635522	0.174671	0.584446	0.0327835
784	THBS3	7059	0.105232	0.189194	0.99821	0.140395	0.246131	0.198683	-1	0	0.782738	0.0933385	0.243187	0.0575136	0.480165	0.195585	0.661994	0.0836561	0.546316	0.116576	0.681395	0.0330059
785	CPD	1362	0.372412	0.148722	0.872493	0.19481	0.889758	0.0803641	-1	0	-1	0	0.108082	0.0687452	0.892357	0.126065	0.662596	0.0836561	0.317462	0.142138	0.755328	0.0330088
786	SEPT11	55752	0.443588	0.134392	0.875038	0.194617	0.998121	0.0238187	-1	0	-1	0	0	0.534276	0.994081	0.0778466	0.533904	0.106507	0.809787	0.087529	0.765577	0.0330882
787	KPNA3	3839	0.271975	0.164988	0.999997	0.100891	0.649869	0.122192	-1	0	0.116327	0.117351	0	0.534276	0.999514	0.0592564	0.745736	0.0631294	0.597078	0.114253	0.68044	0.0331037
788	S1PR5	53637	0.159861	0.189194	0.994224	0.153757	0.0988721	0.222502	-1	0	0.702916	0.0975988	0.952441	0.0116189	0.96273	0.104764	0	0.591789	0.512144	0.121998	0.677408	0.0333135
789	TMX3	54495	0.000539351	0.220178	0.999926	0.116189	0.996684	0.0263362	-1	0	-1	0	0.47183	0.0404725	0.969043	0.101859	0	0.591789	0.254704	0.150852	0.601277	0.0333995
790	RFTN1	23180	0.028236	0.215143	1	0.0948877	0.958328	0.0546088	-1	0	0.612798	0.100891	-1	0	0.448824	0.199845	0.615224	0.0931448	0.530457	0.119675	0.717995	0.0335245
791	ALG1	56052	0.0211808	0.215143	0.986334	0.163439	0.835349	0.0954686	0.556465	0.0290473	0.576694	0.102827	0	0.534276	0.524552	0.189969	0.370616	0.134586	0.721569	0.0974051	0.598273	0.0336679
792	FRMD4B	23150	0.000543233	0.220178	0.589879	0.210689	0.685893	0.116383	-1	0	0.968346	0.0712626	-1	0	0.0905564	0.229667	0.936379	0.0226569	0.45335	0.128195	0.646523	0.0338136
793	CLIC6	54102	0.449193	0.133424	0.99703	0.145817	0.929939	0.0654531	-1	0	-1	0	0.796447	0.020914	0.0917988	0.229667	0.716315	0.0714562	0	0.587335	0.696367	0.0338164
794	TANC1	85461	0	0.609992	0.999983	0.108249	0.99998	0.00948877	-1	0	0.972117	0.0702943	-1	0	0.967237	0.10244	0.57951	0.100503	0	0.587335	0.649848	0.034264
795	GATAD2B	57459	0.185877	0.183385	0.999843	0.122579	0.55966	0.138071	0.726028	0.0213013	-1	0	0	0.534276	0.996516	0.074361	0.154262	0.173122	0.407396	0.132843	0.613514	0.0342931
796	SH3BP5	9467	0.401328	0.141557	0.999999	0.0968242	0.267731	0.197521	-1	0	9.99998e-05	0.12103	0	0.534276	0.988748	0.0861735	0.89152	0.031371	0.456248	0.128195	0.629246	0.0343438
797	PDXP	57026	0.0217492	0.215143	1	0.0948877	0.996868	0.0259489	-1	0	-1	0	0	0.534276	0.994599	0.0774593	0	0.591789	0.999982	0.0207204	0.602252	0.0343781
798	DGAT2	84649	0.242213	0.176026	1	0.0948877	0.92538	0.0658404	-1	0	0.995042	0.0530596	0	0.534276	0.550292	0.186096	0.477793	0.115995	0.784748	0.0908211	0.724907	0.034431
799	RCHY1	25898	0.343667	0.156081	1	0.0948877	0.398471	0.15976	-1	0	0.0860295	0.120256	0.213086	0.0577072	0.772134	0.154531	0.154166	0.17409	0.349673	0.13904	0.610631	0.0344885
800	CADM3	57863	0.403897	0.140589	0.966467	0.178156	0.917209	0.0695198	-1	0	0.0321603	0.120256	0.134824	0.0687452	0.999516	0.0592564	0.44135	0.122773	0	0.587335	0.609581	0.034506
801	STARD10	10809	0.0590929	0.19055	0.999884	0.119287	0.663335	0.120643	-1	0	0.981456	0.0652595	0	0.534276	0.90182	0.123935	0.900952	0.0300155	0.0727518	0.174671	0.661012	0.0346244
802	CHML	1122	0.435544	0.135167	0.999677	0.127033	0.465579	0.156274	-1	0	-1	0	0.411716	0.0439582	0.575523	0.183191	0.326318	0.147947	0.82094	0.0861735	0.757072	0.0346801
803	DLST	1743	0.0337225	0.215143	1	0.0948877	0.90198	0.0766847	-1	0	0.935652	0.0762974	0	0.534276	0.992554	0.0792022	0.714976	0.0714562	0.0940332	0.174671	0.651113	0.0348064
804	SNX6	58533	0.418589	0.139427	1	0.0948877	0.997988	0.0238187	-1	0	-1	0	0	0.534276	0.9945	0.0774593	0.591953	0.0983734	-1	0	0.758918	0.0348732
805	UBE2M	9040	0.446841	0.134198	0.999995	0.103021	0.307258	0.186871	-1	0	0.125552	0.117351	0	0.534276	0.999963	0.0480248	0.757035	0.0604183	0.359909	0.138071	0.657868	0.0351451
806	ARHGEF17	9828	0.423601	0.137297	0.999986	0.107281	0.0382359	0.226956	-1	0	-1	0	0.763054	0.0226569	0.53585	0.189001	0.489087	0.114446	0.0973196	0.174671	0.653315	0.0351537
807	TMEM132D	121256	0.000543233	0.220178	0.999647	0.127614	0.0902209	0.222502	0.192619	0.0420217	-1	0	-1	0	0.737398	0.161309	0.374234	0.129357	0.981355	0.0530596	0.535882	0.0353587
808	PINX1	54984	0.261427	0.165182	1	0.0948877	0.818457	0.0983734	-1	0	0.958005	0.0733927	0	0.534276	0.927002	0.117545	0.100222	0.181836	0.983158	0.0518978	0.712614	0.0355432
809	STRBP	55342	0.027258	0.215143	0.997942	0.141363	0.325173	0.178544	-1	0	0.999832	0.0362122	-1	0	0.991373	0.080945	0.649754	0.0861735	-1	0	0.743482	0.0357547
810	ADAM33	80332	0.069408	0.19055	0.995221	0.152982	0.0902209	0.222502	-1	0	0.116327	0.117351	0	0.534276	1	0.0356313	0.370616	0.134586	0.998684	0.0350503	0.55026	0.0357751
811	ZWINT	11130	0.149814	0.189194	0.99079	0.159566	0.835604	0.095275	-1	0	-1	0	0	0.534276	0.975481	0.0975988	0.992058	0.00348567	0	0.587335	0.638103	0.0360475
812	ST18	9705	0.130496	0.189194	0.99979	0.12529	0.0541457	0.226956	-1	0	0.835607	0.0896592	-1	0	0.797364	0.150658	0.80561	0.0515105	0.851293	0.0826878	0.758129	0.0361505
813	CHDH	55349	0.216929	0.183385	0.999896	0.118513	0.884378	0.0823005	0	0.524206	0.959213	0.0733927	0	0.534276	0.895407	0.125678	0.166288	0.172541	0.999979	0.020914	0.636357	0.0362391
814	RNLS	55328	4.49213e-05	0.220178	1	0.0948877	0.156605	0.220178	-1	0	0.999977	0.0290473	-1	0	0.083103	0.229667	0.410466	0.125871	0.863964	0.0807514	0.576281	0.0362498
815	HAUS2	55142	0	0.609992	0.998761	0.137684	0.960836	0.0536406	-1	0	-1	0	0.673795	0.0290473	0.999294	0.0615802	0.122051	0.177963	-1	0	0.653693	0.0363536
816	GGCT	79017	0.242919	0.176026	0.999477	0.130132	0.307258	0.186871	-1	0	-1	0	0	0.534276	0.995864	0.0755229	0.825538	0.0472502	0.997906	0.038536	0.730263	0.0363562
817	SRRM2	23524	0.270388	0.164988	0.681717	0.208753	0.229903	0.217467	-1	0	-1	0	0	0.534276	0.999805	0.0546088	0.614446	0.0931448	1	0.0158792	0.670761	0.0367117
818	TOMM70	9868	0.115052	0.189194	0.999658	0.127421	0.998329	0.0230442	-1	0	-1	0	0	0.534276	1	0.0356313	0.797533	0.0524787	0	0.587335	0.614659	0.0368225
819	TMOD3	29766	0.311602	0.161309	1	0.0948877	0.871603	0.0846243	-1	0	0.525765	0.104183	0	0.534276	0.996843	0.0733927	0.674057	0.080945	0.0931829	0.174671	0.683662	0.0368959
820	KCNG2	26251	0.449145	0.133424	1	0.0948877	0.989231	0.0381487	-1	0	-1	0	0.746557	0.0228505	0.0917988	0.229667	0	0.591789	-1	0	0.693591	0.0369671
821	LGR6	59352	0.17003	0.189194	0.999467	0.130519	0.911554	0.0755229	-1	0	0.116327	0.117351	0	0.534276	0.702238	0.166344	0.730347	0.0675833	0.967271	0.0579009	0.682829	0.0371126
822	SERTAD1	29950	0.000543233	0.220178	1	0.0950813	0.0541457	0.226956	-1	0	0.681933	0.098567	-1	0	0.735654	0.161503	0.8612	0.0387297	0.558122	0.115995	0.65132	0.0373699
823	GPR6	2830	0.159861	0.189194	0.999608	0.129163	0.636757	0.127227	-1	0	0.964119	0.0726181	-1	0	0.948989	0.110186	0.748423	0.0625484	-1	0	0.849801	0.0374753
824	DCAF7	10238	0.000543233	0.220178	0.85041	0.197909	0.624062	0.131294	-1	0	-1	0	0	0.534276	0.997838	0.0693261	0.774845	0.0573199	0.999759	0.0284663	0.645796	0.037602
825	PKNOX2	63876	0.267713	0.165182	0.994535	0.153369	0.534576	0.141557	-1	0	-1	0	-1	0	0.999697	0.056739	0.731041	0.067196	0.562442	0.115995	0.830208	0.0377421
826	OMD	4958	-1	0	0.999998	0.0997289	0.959215	0.0544152	-1	0	0.871594	0.0855926	0	0.534276	0.218285	0.229667	0.860727	0.0387297	0.202554	0.159954	0.670141	0.0378827
827	TRIM59	286827	0.122304	0.189194	0.999999	0.0975988	0.974984	0.0466692	-1	0	-1	0	-1	0	0.990054	0.0832688	0.209863	0.164601	0.372116	0.136716	0.720683	0.0379956
828	PLEKHG1	57480	0.423601	0.137297	0.998551	0.139427	0	0.61677	0.710915	0.0218823	0.0771097	0.120256	-1	0	0.88008	0.130132	0.170289	0.169249	0.511903	0.121998	0.597855	0.0382997
829	CBFA2T2	9139	0.0145772	0.215143	1	0.0948877	0.0541457	0.226956	-1	0	0.992063	0.0565453	-1	0	0.813764	0.147173	0.195702	0.166344	0.972343	0.0569326	0.641818	0.038337
830	CDK2AP1	8099	0.0409441	0.19055	0.999996	0.100891	0.404102	0.15976	-1	0	0.100248	0.117351	0	0.534276	0.685279	0.169055	0.864921	0.0381487	0.928192	0.0681642	0.613798	0.0384818
831	SYNPO2	171024	0.414674	0.140395	-1	0	0.82348	0.0970178	-1	0	0.00792175	0.12103	-1	0	0.996901	0.0728118	0.598581	0.0968242	0.302096	0.144462	0.683986	0.0385497
832	RBM39	9584	0.122914	0.189194	0.994429	0.153563	0.701098	0.113284	-1	0	0.00792175	0.12103	-1	0	0.994822	0.077072	0.598317	0.0968242	0.463459	0.12684	0.674732	0.0387752
833	OLFM4	10562	0.312807	0.161115	1	0.0948877	0.984957	0.0406662	-1	0	0.609412	0.101278	0	0.534276	0.784317	0.152982	0	0.591789	0.99977	0.0284663	0.686635	0.0387951
834	LRRN1	57633	-1	0	1	0.0958559	0.0902209	0.222502	-1	0	0.990613	0.0580945	-1	0	0.998176	0.0673896	0.450191	0.121224	0.109675	0.170217	0.679353	0.0389218
835	POLE4	56655	0.260905	0.165182	0.983263	0.164988	0.55966	0.138071	-1	0	1	0.0193648	0	0.534276	0.716761	0.164407	0.460113	0.120449	0.573255	0.115221	0.69571	0.0391168
836	PPP1R14A	94274	0.212109	0.183385	0.995994	0.147947	0.0382359	0.226956	-1	0	-1	0	0.152249	0.0687452	0.628823	0.175058	0.737688	0.0652595	0.867177	0.0801704	0.676111	0.0391598
837	FCHO1	23149	0.0344713	0.215143	0.994636	0.153369	0.945423	0.0611929	-1	0	-1	0	0.394909	0.0441518	0.186945	0.229667	0.651788	0.0859799	-1	0	0.659873	0.0392338
838	SLC39A10	57181	0.409574	0.140395	1	0.0948877	0.715708	0.111154	-1	0	0.998336	0.0464756	0	0.534276	0.909636	0.121418	0.195702	0.166344	0.4981	0.123741	0.706905	0.0395698
839	SLC26A7	115111	0.421603	0.13749	0.999986	0.107281	0.998526	0.0226569	-1	0	0.81102	0.0917893	0.20341	0.0577072	0	0.614833	0	0.591789	0.307375	0.1433	0.609254	0.0396288
840	CRAT	1384	0.0931168	0.189194	0.996338	0.14756	0.936789	0.063323	-1	0	0.929513	0.0774593	0	0.534276	0.585265	0.180093	0.75539	0.0609992	0.573652	0.115221	0.707908	0.0396735
841	PITPNM1	9600	0.207941	0.183385	0.999965	0.112316	0.961573	0.0534469	-1	0	0.493178	0.104764	0	0.534276	0.971785	0.0999225	0.625677	0.0910147	0.115395	0.169249	0.664298	0.0399964
842	ACAA2	10449	0.0731331	0.19055	1	0.0948877	0.940391	0.0625484	-1	0	-1	0	0	0.534276	0.951191	0.109799	0.866707	0.0379551	0.149374	0.16615	0.657388	0.0402293
843	MECR	51102	0.144377	0.189194	0.988615	0.161503	0.313542	0.186677	0.95248	0.00793958	-1	0	0	0.534276	0.744952	0.15976	0.35143	0.143106	0.016259	0.174671	0.551961	0.0402496
844	RFX1	5989	0.0270322	0.215143	0.996982	0.146398	0.156658	0.220178	-1	0	0.998897	0.0447328	-1	0	0.957374	0.106894	0.385801	0.127614	0.700314	0.101278	0.691451	0.0405732
845	RNF19B	127544	0.341619	0.156081	1	0.0948877	0.824272	0.0970178	-1	0	0.635781	0.100116	0	0.534276	0.16361	0.229667	0.931441	0.0243997	-1	0	0.701892	0.0406436
846	DOCK11	139818	0.438679	0.134586	0.998269	0.140201	0.0382359	0.226956	-1	0	-1	0	0.0318237	0.0687452	0.701971	0.166538	0.195702	0.166344	0.981688	0.0530596	0.626516	0.0407116
847	ZFP36L1	677	0.0581468	0.19055	1	0.0948877	0.128452	0.22134	-1	0	0.980314	0.0660341	0	0.534276	0.873559	0.132455	0.851332	0.0398916	0.38613	0.134392	0.639458	0.0407568
848	SLC26A11	284129	0.421603	0.13749	0.999944	0.11464	0.995347	0.0307901	0.0644009	0.046282	0.986869	0.0615802	0	0.534276	0.0917988	0.229667	0	0.591789	-1	0	0.540903	0.0407811
849	IYD	389434	0.148475	0.189194	0.999671	0.127033	0.0988721	0.222502	0.616916	0.0271108	-1	0	0.204952	0.0577072	0.124352	0.229667	0	0.591789	0.789034	0.0898528	0.524967	0.0410179
850	IPCEF1	26034	0.289977	0.162471	0.992555	0.156662	0.0693471	0.222502	-1	0	-1	0	0.304268	0.0524787	0.902098	0.123935	0.624393	0.0910147	0.409086	0.132843	0.689777	0.0411268
851	PPP1R7	5510	0.114322	0.189194	0.996782	0.146785	0.285042	0.197521	-1	0	-1	0	-1	0	0.999929	0.0503486	0.843975	0.042409	0.0315607	0.174671	0.676392	0.0414797
852	HIVEP1	3096	0.157056	0.189194	0.999902	0.117738	0.313542	0.186677	-1	0	-1	0	-1	0	0.978889	0.094694	0.807989	0.0507359	0.685344	0.103602	0.796071	0.0416585
853	TAX1BP1	8887	0.167042	0.189194	1	0.0948877	0.307258	0.186871	-1	0	0.998865	0.0449264	0	0.534276	0.998183	0.0673896	0.880203	0.0336948	0	0.587335	0.630355	0.0417153
854	ERMP1	79956	0.0145702	0.215143	0.99842	0.139814	0.835349	0.0954686	-1	0	0.98636	0.0623548	-1	0	0.395985	0.206042	0.777475	0.056739	-1	0	0.748865	0.0418334
855	TRPM3	80036	0.449012	0.133424	0.999998	0.0997289	0.0988721	0.222502	-1	0	0.96304	0.0728118	0	0.534276	0.998608	0.0652595	0.249373	0.161696	0.785075	0.0906274	0.678786	0.0420737
856	RNPS1	10921	0.123499	0.189194	1	0.095275	0.304257	0.187064	-1	0	-1	0	0	0.534276	0.996122	0.0749419	0.763529	0.0596437	0.957732	0.0592564	0.688022	0.04214
857	APPBP2	10513	0.297281	0.162277	0.939501	0.187258	0.961759	0.0534469	-1	0	-1	0	0	0.534276	0.91471	0.120062	0.879413	0.0342758	0.394919	0.133811	0.746817	0.0421607
858	RLF	6018	0.133659	0.189194	0.999983	0.108443	0.0541457	0.226956	-1	0	0.364764	0.109218	-1	0	0.888835	0.127614	0.844944	0.042409	0.0546922	0.174671	0.629101	0.0422514
859	PDZRN3	23024	0.121499	0.189194	0.956667	0.181255	0.66041	0.120837	-1	0	0.814945	0.091402	-1	0	0.520361	0.19055	0.852109	0.0398916	0.129008	0.167119	0.735173	0.0422633
860	SPA17	53340	0.000543233	0.220178	0.976364	0.16828	0.974045	0.0470565	-1	0	-1	0	-1	0	0	0.614833	0.869221	0.0379551	0.981458	0.0530596	0.644956	0.0423122
861	IGSF1	3547	0.10736	0.189194	0.994449	0.153563	0.0902209	0.222502	0	0.524206	0.999301	0.0427963	-1	0	0.713102	0.164795	0.791281	0.0538342	0.787358	0.0900465	0.663648	0.0427978
862	MORF4L1	10933	0.228815	0.17835	0.999992	0.105151	0.55966	0.138071	-1	0	0.996454	0.0503486	0	0.534276	0.915547	0.120062	0.673156	0.0813323	0.072057	0.174671	0.669808	0.0431626
863	HYLS1	219844	0.000543233	0.220178	0	0.608056	0.788829	0.101859	0.928286	0.00929512	-1	0	-1	0	0.390705	0.206623	0.195702	0.166344	0.525132	0.120449	0.485236	0.0435742
864	ERMN	57471	0.250452	0.171766	0.999329	0.132455	0.998738	0.020914	-1	0	-1	0	-1	0	0.847173	0.138846	0.195702	0.166344	-1	0	0.772368	0.0436846
865	PLCD3	113026	0.171443	0.189194	0.999998	0.0987607	0.404924	0.15976	-1	0	-1	0	0.114436	0.0687452	0.989541	0.0840434	0.124794	0.17622	0.0524945	0.174671	0.56301	0.0437516
866	NAPEPLD	222236	0.230959	0.17835	0.989717	0.160341	0.987251	0.0395043	-1	0	0.27523	0.115027	0.170705	0.0687452	0.863132	0.134973	0	0.591789	0.0106623	0.174671	0.584448	0.0438653
867	BBX	56987	0.0294215	0.215143	0.996276	0.14756	0.156658	0.220178	-1	0	0.984736	0.0629357	-1	0	0.994935	0.0766847	0.623974	0.0912084	0.0528241	0.174671	0.641925	0.0439415
868	POPDC3	64208	0.357492	0.154531	0.282908	0.213788	0.0902209	0.222502	-1	0	0.410569	0.107862	-1	0	0.985089	0.0902401	0.802727	0.0518978	0.296783	0.145236	0.672161	0.0439946
869	GULP1	51454	0	0.609992	0.99431	0.153757	0.00342754	0.23354	-1	0	-1	0	0.304268	0.0524787	0.765355	0.156662	0.894359	0.0309837	0.724747	0.0974051	0.603976	0.0441141
870	SCUBE1	80274	0.264499	0.165182	0.999829	0.123354	0.948622	0.060031	-1	0	0.999966	0.0298218	0	0.534276	0.952571	0.109411	0.569472	0.101859	0	0.587335	0.660835	0.0442102
871	RNF144B	255488	0.341619	0.156081	1	0.0950813	0.94396	0.0615802	-1	0	0.955149	0.0733927	0	0.534276	0.895062	0.125678	0.449009	0.121611	-1	0	0.745149	0.044234
872	FXYD5	53827	0.445532	0.134198	1	0.095275	0.715708	0.111154	-1	0	-1	0	-1	0	0.510959	0.191131	0.523396	0.108637	0.840777	0.0830751	0.83284	0.0443434
873	OTUD7B	56957	0.135264	0.189194	1	0.0948877	0.0541457	0.226956	-1	0	0.999117	0.0441518	0	0.534276	0.998851	0.0637103	0.447433	0.121611	0.0496589	0.174671	0.556337	0.0445003
874	SLC22A6	9356	0.399271	0.141557	0.999961	0.11251	0.99547	0.0296282	-1	0	0.818999	0.0908211	0	0.534276	0.992541	0.0792022	0	0.591789	0.501037	0.123354	0.693698	0.044765
875	WFDC2	10406	0.211972	0.183385	0.999983	0.108249	0.41207	0.159179	-1	0	-1	0	-1	0	0.993811	0.0782339	0.414289	0.125484	0.85145	0.0826878	0.777131	0.045089
876	ELFN1	392617	0.349572	0.156081	0.999823	0.123935	0.930321	0.0650658	-1	0	1	0.0193648	0	0.534276	0.7795	0.153563	0	0.591789	0.563833	0.115802	0.685047	0.0452881
877	PCOLCE2	26577	0.323217	0.159373	0.999209	0.134779	0.244082	0.198683	-1	0	0.116327	0.117351	0	0.534276	0.996886	0.0731991	0.754495	0.0609992	0.550995	0.115995	0.647274	0.0454593
878	SERBP1	26135	0.0273861	0.215143	0.925795	0.189001	0.565207	0.136909	-1	0	-1	0	-1	0	0.99935	0.0608056	0.801163	0.0520914	0.229051	0.155693	0.706721	0.0462292
879	BEAN1	146227	0.000543233	0.220178	0	0.608056	0.0902209	0.222502	0.571823	0.0288536	0.116327	0.117351	-1	0	0.741276	0.160728	0.37181	0.131875	0.928431	0.0681642	0.430546	0.0462328
880	DCUN1D1	54165	0.24857	0.172347	0.999994	0.104183	0.295492	0.197134	-1	0	-1	0	-1	0	0.758623	0.158017	0.601962	0.0966305	0.985589	0.0509295	0.792197	0.046274
881	CCDC28B	79140	0.000543233	0.220178	0.97107	0.170023	0.749846	0.107281	0.629439	0.0265298	-1	0	-1	0	0.339932	0.209721	0.172622	0.16828	0.148855	0.16615	0.522437	0.046324
882	ANO3	63982	0.442004	0.134392	0.999963	0.112316	0.0988721	0.222502	0.772806	0.0189775	-1	0	0	0.534276	0	0.614833	0.358271	0.142138	0.989818	0.049574	0.554043	0.0464235
883	LSM1	27257	0.027087	0.215143	0.999993	0.10457	0.924907	0.066615	-1	0	0.811211	0.0915957	0	0.534276	0.971392	0.10031	0.47011	0.118319	0.0915484	0.174671	0.608278	0.046895
884	WDR48	57599	0.000543233	0.220178	1	0.0950813	0.911244	0.0757165	-1	0	0.903434	0.0811387	0	0.534276	0.868245	0.133617	0.233377	0.163052	0.686873	0.103408	0.616727	0.0471792
885	IL34	146433	0.163967	0.189194	1	0.0948877	0.156605	0.220178	-1	0	0.995235	0.052866	0.0408576	0.0687452	0.712777	0.164795	0	0.591789	0.574486	0.115027	0.600232	0.0478172
886	ZNRF1	84937	0.121499	0.189194	0.999782	0.12529	0.999984	0.00871418	-1	0	-1	0	0	0.534276	0.876366	0.1311	0.675297	0.0807514	0	0.587335	0.590199	0.0478685
887	PPME1	51400	0.426135	0.137103	0.986017	0.163439	-1	0	-1	0	0.982615	0.0640976	-1	0	0.855286	0.137878	0.241306	0.162665	0.757238	0.094694	0.832425	0.0480509
888	TBC1D8B	54885	0.429398	0.137103	0.99993	0.115608	0.000692728	0.23354	-1	0	-1	0	0.108082	0.0687452	0.05807	0.229667	0.796997	0.052866	-1	0	0.561786	0.0482768
889	ASNA1	439	0.446657	0.134198	0.998851	0.137103	0.907814	0.0764911	-1	0	0.00792175	0.12103	0	0.534276	0.988642	0.0873354	0.45475	0.120837	0.0358034	0.174671	0.584581	0.0484641
890	LY86	9450	-1	0	1	0.0950813	0.22043	0.217661	-1	0	0.61471	0.100891	0	0.534276	1	0.035244	0.529664	0.107088	0.11915	0.169249	0.589769	0.0485031
891	SERINC3	10955	0.266469	0.165182	1	0.0948877	0.832108	0.0954686	-1	0	0.274826	0.115027	0	0.534276	0.696496	0.167312	0.74564	0.0631294	0.0316019	0.174671	0.620575	0.0486474
892	SPOCK3	50859	0.284714	0.162471	0.999985	0.107862	0.278397	0.197521	-1	0	0.116327	0.117351	0	0.534276	0.856693	0.137297	0.764946	0.0592564	0.734685	0.0964369	0.65156	0.0487062
893	PLEKHB1	58473	0.227664	0.17835	0.988407	0.161503	0.948421	0.0602246	-1	0	0.116327	0.117351	-1	0	0.413802	0.204299	0.544521	0.105151	0.140803	0.16615	0.654866	0.0488335
894	ABCB10	23456	0.448301	0.133424	0.351167	0.213594	0.957264	0.0551898	-1	0	0.991635	0.0569326	0	0.534276	0.757659	0.158211	0.373623	0.130713	0.0507346	0.174671	0.629387	0.0489478
895	GPR22	2845	0.368538	0.149497	0.981188	0.165763	0.715708	0.111154	-1	0	0.971171	0.070488	-1	0	0.229009	0.229667	0.910619	0.028079	0	0.587335	0.730994	0.0490391
896	CCDC120	90060	0.000543233	0.220178	0.0992233	0.215143	0.973374	0.0472502	-1	0	0.403682	0.108249	-1	0	0.732864	0.162665	0.670237	0.0821069	-1	0	0.583007	0.0491014
897	TMEM63A	9725	0.159543	0.189194	0.333246	0.213594	0.964577	0.0522851	-1	0	0.27446	0.115027	0	0.534276	0.569704	0.183191	0.843206	0.042409	0.0645804	0.174671	0.566421	0.0492666
898	SLU7	10569	0.12406	0.189194	0.999998	0.0989543	0.229903	0.217467	-1	0	0.542854	0.103796	0	0.534276	0.721881	0.163633	0.273604	0.15395	0.999422	0.031371	0.608093	0.0494729
899	CXXC5	51523	0.139197	0.189194	0.999999	0.0979861	0.156658	0.220178	-1	0	0.457632	0.106894	-1	0	0.440486	0.200232	0.725236	0.0687452	0.468276	0.12684	0.67174	0.049645
900	PCDH10	57575	0.0149843	0.215143	0.674777	0.208753	0.715708	0.111154	-1	0	0.78227	0.0933385	0	0.534276	0.982183	0.0915957	0.249373	0.161696	0.991276	0.048993	0.621325	0.0496771
901	STRAP	11171	0.118373	0.189194	1	0.0948877	0.17794	0.220178	-1	0	0.790511	0.0929512	0	0.534276	0.998941	0.0635167	0.508289	0.111154	0.390049	0.134392	0.619572	0.0501861
902	FOXK2	3607	0.0578524	0.19055	0.999897	0.118125	0.156658	0.220178	-1	0	-1	0	0	0.534276	0.998613	0.0652595	0.919571	0.0263362	0.0389757	0.174671	0.552989	0.0503857
903	SH3D19	152503	0.00308426	0.220178	0.999998	0.0995352	0.488597	0.148916	-1	0	-1	0	0.108082	0.0687452	0.966936	0.102634	0.298283	0.151627	-1	0	0.565372	0.0504842
904	SLN	6588	0.189293	0.183385	1	0.0948877	0.868705	0.0850116	-1	0	-1	0	0	0.534276	0.083103	0.229667	0.734943	0.0658404	0.927758	0.0681642	0.652516	0.0508176
905	MPZL2	10205	0.000543233	0.220178	0.999847	0.122579	0.140839	0.220178	-1	0	0.224056	0.115414	-1	0	0.593216	0.179125	0.48242	0.115221	0.968116	0.0579009	0.588555	0.0509248
906	PITPNB	23760	0.174747	0.189194	0.993091	0.155693	0.952649	0.0582881	-1	0	0.00785798	0.12103	0	0.534276	0.764104	0.156662	0.825135	0.0472502	-1	0	0.626313	0.0509731
907	SSBP3	23648	0.0284057	0.215143	1	0.0948877	0.0541457	0.226956	-1	0	0.999728	0.0381487	-1	0	0.641006	0.172734	0.463027	0.119675	-1	0	0.624613	0.0513288
908	RBMS3	27303	0.123626	0.189194	0.999821	0.123935	0.00342754	0.23354	-1	0	-1	0	-1	0	0	0.614833	0.724295	0.0687452	1	0.0158792	0.551225	0.0514389
909	MYADM	91663	0	0.609992	1	0.0948877	0.994685	0.0321456	-1	0	-1	0	-1	0	0.803314	0.149303	0.694968	0.077072	0.0448708	0.174671	0.633402	0.0517661
910	SLC35D3	340146	0.000543233	0.220178	0.999995	0.103021	0.867776	0.0867545	-1	0	0.496612	0.104764	-1	0	0.468386	0.197909	0.398549	0.126452	0.11776	0.169249	0.585304	0.0520582
911	SCAMP2	10066	0.000543233	0.220178	0.915684	0.190163	0.998366	0.0230442	-1	0	-1	0	0	0.534276	0.997706	0.0697134	0.526748	0.107862	-1	0	0.586079	0.0524469
912	LRP1B	53353	0.0647216	0.19055	0.995735	0.152014	0.562031	0.137103	-1	0	0.150059	0.11677	0	0.534276	0.997012	0.0716499	0.426239	0.124129	0.73152	0.0968242	0.599317	0.0525069
913	ATF7IP	55729	0.0537034	0.19055	1	0.0960496	0.229903	0.217467	-1	0	-1	0	0	0.534276	0.868482	0.133617	0.287408	0.152014	0.999979	0.020914	0.577795	0.0526742
914	TAF7	6879	0.273694	0.164988	1	0.0948877	0.830756	0.0958559	-1	0	0.784579	0.0933385	0	0.534276	0.621868	0.175639	0.724916	0.0687452	-1	0	0.727327	0.0526795
915	SPSB1	80176	0.0256544	0.215143	0.889617	0.192099	0.0382359	0.226956	0.192619	0.0420217	-1	0	0	0.534276	0.700799	0.166731	0.743981	0.063904	0.728567	0.0972115	0.500627	0.0528932
916	MGAT5B	146664	0.193802	0.183385	0.914281	0.190163	0.754448	0.107281	-1	0	0.999906	0.0331139	0	0.534276	0.651126	0.172153	0.44135	0.122773	0.210274	0.158985	0.648548	0.0532365
917	ASH2L	9070	0.312851	0.161115	1	0.0950813	0.55966	0.138071	-1	0	0.00785451	0.12103	0	0.534276	0.998285	0.0662277	0.363991	0.140782	0.0114703	0.174671	0.517687	0.0532625
918	TXNL4A	10907	0.000543233	0.220178	0.986829	0.162858	0.229903	0.217467	0.422653	0.0331139	-1	0	0	0.534276	0.50418	0.192293	0.370616	0.134586	0.942142	0.0652595	0.497702	0.0540635
919	ATP11C	286410	0.443947	0.134392	1	0.0954686	0.993334	0.0338885	-1	0	0.897233	0.0819132	0	0.534276	0.272981	0.220178	0.603876	0.095275	0	0.587335	0.633045	0.0541744
920	ARHGAP33	115703	0.367861	0.149497	0.997664	0.142525	0.0693471	0.222502	-1	0	0.998282	0.0466692	0	0.534276	0.956791	0.107281	0.538461	0.106119	0.016259	0.174671	0.601297	0.0542217
921	ARHGAP39	80728	0.310151	0.161696	0.984839	0.164407	0.108163	0.22134	-1	0	-1	0	0.038707	0.0687452	0.978648	0.0950813	0.493787	0.113478	-1	0	0.638665	0.0547596
922	RETSAT	54884	4.49213e-05	0.220178	0.971989	0.16983	0.994465	0.0323393	-1	0	0.111837	0.117351	0	0.534276	0.348312	0.20914	0.638776	0.0879163	0.0121902	0.174671	0.458364	0.0548581
923	RPS9	6203	0.108251	0.189194	1	0.0950813	0.853007	0.0888846	-1	0	-1	0	0	0.534276	0.999811	0.0546088	0.87208	0.0371805	0	0.587335	0.612353	0.0549129
924	RAI14	26064	-1	0	-1	0	0.788176	0.102053	-1	0	-1	0	-1	0	0.999648	0.0577072	0.611711	0.0935321	0.0107136	0.174671	0.650709	0.0551696
925	MLF2	8079	0.000543233	0.220178	0.20878	0.215143	0.0541457	0.226956	-1	0	-1	0	-1	0	0.999996	0.039117	0.750169	0.0625484	0.0513645	0.174671	0.4502	0.0557904
926	SLC4A5	57835	0.443421	0.134392	1	0.0950813	0.931248	0.0650658	-1	0	0.998789	0.0455074	0	0.534276	0.903342	0.123741	0	0.591789	0.0281417	0.174671	0.634518	0.0559578
927	PCOLCE	5118	0.323217	0.159373	0.999438	0.130713	0.383336	0.17196	-1	0	0.114858	0.117351	0	0.534276	0.506642	0.192293	0.846287	0.0416344	0.281493	0.147366	0.611831	0.0564129
928	CBX6	23466	0.0281711	0.215143	0.999843	0.122579	0.415296	0.159179	-1	0	0.999466	0.041828	0	0.534276	0.703727	0.16615	0.593687	0.0979861	0.0448708	0.174671	0.567364	0.0565385
929	ZBTB46	140685	0.0676039	0.19055	1	0.0950813	0.0541457	0.226956	-1	0	0.74731	0.0950813	-1	0	0.929582	0.116576	0.322847	0.148335	0.153578	0.165957	0.594855	0.0567738
930	HS3ST2	9956	0.0211808	0.215143	0.905929	0.191131	0.754448	0.107281	-1	0	0.116327	0.117351	0	0.534276	0.812436	0.147173	0.774563	0.0573199	0.523871	0.120449	0.597289	0.0575181
931	SLC25A24	29957	0.393583	0.142719	0.999997	0.100891	0.909025	0.0762974	-1	0	-1	0	-1	0	0.122222	0.229667	0.493697	0.113865	0.0448708	0.174671	0.657432	0.0576023
932	MIDN	90007	0.156432	0.189194	1	0.0948877	0.229928	0.217467	-1	0	0.588673	0.102053	-1	0	0.849746	0.138652	0.620221	0.0915957	-1	0	0.729819	0.0577746
933	TSHZ2	128553	0.065662	0.19055	0.994014	0.15395	0.0541457	0.226956	-1	0	0.00785123	0.12103	-1	0	0.791505	0.151046	0.76689	0.0586754	0.148855	0.16615	0.534714	0.0578788
934	BMP2K	55589	0.448337	0.133424	0.978459	0.166925	0.156658	0.220178	-1	0	0.145643	0.11677	0	0.534276	0.996938	0.0722308	0.789548	0.0542215	-1	0	0.650521	0.0580731
935	APEH	327	0.0270322	0.215143	0.996156	0.147754	0.77439	0.104764	-1	0	-1	0	0	0.534276	0.998091	0.0681642	0.459359	0.120643	0.854517	0.0824942	0.643741	0.0582207
936	GPRIN1	114787	0.00308426	0.220178	0.9391	0.187258	0.917923	0.0693261	-1	0	-1	0	-1	0	0.999923	0.0503486	0.249373	0.161696	-1	0	0.651871	0.0583671
937	DZIP1	22873	0.0149843	0.215143	0.99999	0.106313	0.936301	0.063323	-1	0	0.205378	0.115414	0	0.534276	0.972918	0.0991479	0.778442	0.0565453	0	0.587335	0.546032	0.0583837
938	HSPA13	6782	0.436712	0.135167	-1	0	0.533031	0.141751	-1	0	-1	0	0	0.534276	0.817202	0.146592	0.921788	0.0261425	0.400864	0.13323	0.695833	0.0584561
939	SLC47A1	55244	0.433721	0.13536	0.989962	0.159954	0.148359	0.220178	-1	0	0.962434	0.0730054	0	0.534276	0.365066	0.207397	0.788156	0.0544152	0.31416	0.142912	0.662081	0.0587611
940	TTYH2	94015	0.404742	0.140589	0.786469	0.201782	0.856528	0.08811	-1	0	-1	0	0	0.534276	0.095286	0.229667	0.935212	0.0232378	0.0106623	0.174671	0.586955	0.0588424
941	PSD	5662	0.344447	0.156081	0.999651	0.127614	0.655579	0.121418	-1	0	-1	0	0	0.534276	0.971802	0.0999225	0.376085	0.129163	0.89758	0.0747483	0.713494	0.0588686
942	METRNL	284207	0.0466797	0.19055	0.999973	0.111348	0.41207	0.159179	-1	0	0.353988	0.109218	-1	0	0.446559	0.199845	0.381123	0.128389	0.421751	0.131875	0.608292	0.0588943
943	TESK1	7016	0.448651	0.133424	0.993294	0.155693	0.0382359	0.226956	-1	0	-1	0	0	0.534276	0.872628	0.132455	0.960328	0.0160728	-1	0	0.681005	0.0590012
944	ILDR2	387597	-1	0	0.999999	0.0970178	0.835349	0.0954686	-1	0	0.844765	0.0888846	-1	0	0.219215	0.229667	0.389741	0.127421	-1	0	0.738207	0.059148
945	SLC15A2	6565	0.424284	0.137297	0.998799	0.13749	0.751417	0.107281	-1	0	0.485222	0.105538	0	0.534276	0.621475	0.175639	0.92502	0.0261425	0	0.587335	0.656005	0.0592756
946	OSBPL3	26031	0.132486	0.189194	0.855058	0.197715	0.988487	0.0383424	0	0.524206	0.430478	0.107281	0	0.534276	0.867947	0.133617	0.691073	0.077072	0.0553959	0.174671	0.552909	0.0594937
947	PPM1E	22843	0.0145507	0.215143	1	0.0948877	0.366093	0.172347	-1	0	-1	0	-1	0	0.49279	0.193455	0.828871	0.046282	0.0507346	0.174671	0.59019	0.0595524
948	C2orf40	84417	0	0.609992	1	0.0948877	0.807384	0.0995352	-1	0	0.116327	0.117351	-1	0	0.428163	0.202363	0.470146	0.118319	0.868679	0.0799768	0.613733	0.0596396
949	BBOX1	8424	0.208482	0.183385	0.999546	0.129744	0.459009	0.156855	-1	0	0.952478	0.07378	0	0.534276	0.884766	0.129163	0.605006	0.0950813	0.0448708	0.174671	0.636492	0.059754
950	CHST8	64377	0.0211808	0.215143	0.999481	0.130132	0.754448	0.107281	0	0.524206	1	0.0193648	0	0.534276	0.988842	0.0859799	0.597666	0.0972115	0	0.587335	0.519728	0.060081
951	FBXL2	25827	0.381006	0.147947	0.999999	0.0977924	0.458397	0.156855	-1	0	-1	0	-1	0	0.548683	0.18629	0.669471	0.0823005	0.179906	0.162858	0.738728	0.0601872
952	PHF1	5252	0.144966	0.189194	1	0.0964369	0.81128	0.0993416	-1	0	-1	0	0	0.534276	0.702548	0.166344	0.529811	0.107088	0.873164	0.0790085	0.681602	0.0607007
953	LRP12	29967	0.0326252	0.215143	0.958625	0.181061	0.903563	0.0766847	-1	0	-1	0	0	0.534276	0.973189	0.0989543	0.81486	0.049574	0.0235898	0.174671	0.593443	0.0607712
954	GOLT1B	51026	0	0.609992	0.999046	0.135747	0.811388	0.0993416	-1	0	-1	0	-1	0	0.860247	0.136522	0.860939	0.0387297	0.390145	0.134392	0.718891	0.0608654
955	BCCIP	56647	0.177027	0.189194	0.999972	0.111735	0.65012	0.122192	-1	0	-1	0	-1	0	0.924351	0.117932	0.472175	0.117932	0.141687	0.16615	0.707345	0.0613266
956	TMSB10	9168	0.180097	0.186677	0.944919	0.185128	0.0195565	0.22928	-1	0	-1	0	-1	0	0.301862	0.215143	0.69447	0.077072	0.994029	0.046282	0.664333	0.0617379
957	PLLP	51090	0.000543233	0.220178	0.974497	0.169055	0.975504	0.046282	-1	0	-1	0	-1	0	0.0618497	0.229667	0.410506	0.125871	0.489529	0.124516	0.561414	0.0621745
958	SCRG1	11341	0.000543233	0.220178	0.289196	0.213788	0.888121	0.0807514	-1	0	-1	0	-1	0	0.826415	0.144268	0.810052	0.0505422	-1	0	0.646815	0.0624005
959	GBP3	2635	0.446084	0.134198	0.991062	0.159179	0.929307	0.0654531	-1	0	0.846966	0.0886909	0	0.534276	0.848783	0.138652	0.249621	0.161696	-1	0	0.721038	0.0625161
960	RBM28	55131	0.140087	0.189194	0.681717	0.208753	0.229903	0.217467	0.684797	0.0232378	-1	0	0	0.534276	0.938105	0.112897	0	0.591789	0.986213	0.0509295	0.563752	0.0625507
961	NGDN	25983	0.0294215	0.215143	0.997919	0.141557	0.972615	0.0476375	-1	0	-1	0	-1	0	0.716075	0.164601	0.100222	0.181836	0.297714	0.145236	0.622194	0.0625533
962	LYPLAL1	127018	4.49213e-05	0.220178	1	0.0948877	0.307258	0.186871	-1	0	0.27446	0.115027	-1	0	0.624153	0.175639	0.372411	0.130906	0.294066	0.145624	0.541846	0.0627777
963	ZNF503	84858	0.0676039	0.19055	0.999578	0.129163	0.0541457	0.226956	-1	0	-1	0	-1	0	0.999286	0.0615802	0.6616	0.0836561	-1	0	0.656332	0.0632995
964	ETV3	2117	0.0901093	0.189194	0.99999	0.106313	0.415296	0.159179	-1	0	-1	0	0	0.534276	0.999018	0.063323	0.467706	0.118513	0.524688	0.120449	0.611983	0.0633803
965	PODXL2	50512	0.0269678	0.215143	0.921845	0.189775	0.715708	0.111154	-1	0	-1	0	-1	0	0.989317	0.0844307	0.699631	0.0761038	-1	0	0.749084	0.0636208
966	BCAS1	8537	0.287786	0.162471	0	0.608056	0.969481	0.0499613	-1	0	-1	0	-1	0	0.963133	0.10457	0.50652	0.111348	0.566717	0.115608	0.670958	0.0637364
967	CAMK2N2	94032	0.424012	0.137297	0.999997	0.100891	0.802564	0.0999225	-1	0	-1	0	-1	0	0.844827	0.139814	0.289519	0.15182	-1	0	0.815214	0.0638027
968	LEFTY1	10637	0.163705	0.189194	1	0.0948877	0.156605	0.220178	-1	0	0.996274	0.0503486	0	0.534276	1	0.035244	0	0.591789	0.0860802	0.174671	0.536368	0.0639021
969	PITPNM3	83394	0.367921	0.149497	0.974449	0.169055	0.0988721	0.222502	0.184969	0.0431836	-1	0	0	0.534276	0.355767	0.207591	0.377151	0.129163	0.563698	0.115995	0.514496	0.0647599
970	CARHSP1	23589	0.227184	0.17835	0.997292	0.1433	0.401763	0.15976	-1	0	-1	0	-1	0	0.957339	0.107281	0.425473	0.124129	0.433489	0.130325	0.734326	0.0652275
971	RNF128	79589	0.121499	0.189194	1	0.0948877	0.937028	0.063323	-1	0	0.975588	0.0681642	0	0.534276	0.212352	0.229667	0.707708	0.0745546	0	0.587335	0.58054	0.065424
972	CNPY2	10330	0.000543233	0.220178	0.99991	0.117157	0.787981	0.102246	-1	0	-1	0	-1	0	0.626736	0.175252	0.588538	0.098567	0.203176	0.159954	0.625562	0.0658859
973	RSPH1	89765	0.000543233	0.220178	0.999731	0.126452	0.975544	0.046282	0.183143	0.0437645	0.727548	0.095275	-1	0	0.0669919	0.229667	0	0.591789	0	0.587335	0.414659	0.0660602
974	MAST1	22983	0.447784	0.134198	0.982261	0.165182	0.0429949	0.226956	-1	0	-1	0	-1	0	0.937725	0.113091	0.769657	0.0577072	-1	0	0.786974	0.0665563
975	CCDC115	84317	0	0.609992	0	0.608056	0.972148	0.0478311	0.48762	0.0311774	-1	0	-1	0	0.922465	0.118125	0.255544	0.159954	0.0544006	0.174671	0.417547	0.0670703
976	OLFML2B	25903	0.217329	0.179512	0.0189662	0.215724	0.0925505	0.222502	-1	0	-1	0	-1	0	0.677028	0.16983	0.897614	0.0300155	0.0448708	0.174671	0.511626	0.06711
977	LETMD1	25875	0.0340742	0.215143	0	0.608056	0.991389	0.0362122	-1	0	-1	0	-1	0	0.668238	0.170798	0.584937	0.0995352	0.739849	0.0964369	0.588941	0.067405
978	AMIGO2	347902	0.000543233	0.220178	0.999999	0.0968242	0.190688	0.219985	-1	0	-1	0	-1	0	0.636964	0.173122	0.690001	0.0772657	0.490969	0.124129	0.610042	0.0674678
979	SLC13A4	26266	0.434649	0.135167	0.996838	0.146398	0.715708	0.111154	-1	0	0.989592	0.0592564	0	0.534276	0.260145	0.222502	0.170289	0.169249	0.0557528	0.174671	0.592414	0.0674873
980	SPRED3	399473	0.167413	0.189194	1	0.0950813	0.0100385	0.22928	-1	0	-1	0	0.999799	0.00522851	0	0.614833	0	0.591789	-1	0	0.451762	0.067652
981	UCK2	7371	0.44316	0.134392	0.999994	0.104183	0.0968124	0.222502	-1	0	-1	0	0	0.534276	0.888726	0.127614	0.747289	0.0625484	0.329629	0.140976	0.652647	0.0676584
982	SNX21	90203	0.10465	0.189194	0.813249	0.200426	0.997234	0.0251743	-1	0	-1	0	-1	0	0.43142	0.201782	0.112752	0.179512	-1	0	0.630532	0.0678772
983	WDR26	80232	0	0.609992	0	0.608056	0.156658	0.220178	-1	0	-1	0	-1	0	0.98719	0.0892719	0.957974	0.0166538	0.938107	0.0652595	0.552652	0.0678887
984	TMEM132A	54972	0	0.609992	0.89062	0.191905	0.958534	0.0546088	-1	0	0.730186	0.0950813	-1	0	0.520448	0.19055	0.112752	0.179512	0.777356	0.091983	0.641877	0.068139
985	ARSG	22901	0.0145395	0.215143	0.705563	0.208172	0.909039	0.0762974	-1	0	1	0.0193648	0	0.534276	0.766181	0.156468	0	0.591789	0.295224	0.145624	0.548998	0.0683684
986	TMEM74	157753	0.000543233	0.220178	0.306042	0.213788	0.988084	0.0387297	-1	0	-1	0	-1	0	0.244996	0.225019	0.650187	0.0859799	-1	0	0.545434	0.0683901
987	SLC24A2	25769	0.449146	0.133424	1	0.0948877	0.715708	0.111154	-1	0	0.992499	0.0557707	0	0.534276	0.94378	0.111348	0.147809	0.174477	0	0.587335	0.620182	0.0684493
988	KLHL2	11275	0.364915	0.150271	0.792867	0.201782	0.947132	0.0608056	-1	0	-1	0	0	0.534276	0.391833	0.206623	0.667435	0.0826878	0.555664	0.115995	0.686253	0.0686172
989	GGPS1	9453	0.0555009	0.19055	0.999929	0.115802	0.0382359	0.226956	-1	0	0.318935	0.114059	0	0.534276	0.886532	0.128195	0.581162	0.100116	0.485543	0.125097	0.54141	0.0689797
990	RERG	85004	0.448029	0.133617	0.997688	0.141944	0.128452	0.22134	-1	0	-1	0	0	0.534276	0.756778	0.158211	0.852283	0.0398916	0.311547	0.1433	0.662329	0.0695149
991	PVT1	5820	-1	0	-1	0	-1	0	-1	0	-1	0	-1	0	0.91857	0.1189	0.494266	0.113478	0.946379	0.0629357	0.808503	0.0696608
992	IL17D	53342	0.186774	0.183385	0.726894	0.206042	0.156605	0.220178	-1	0	-1	0	0	0.534276	0.671817	0.170023	0.166288	0.172541	1	0.0158792	0.554151	0.0700003
993	SLC9A2	6549	0.434649	0.135167	0.999244	0.133617	0.737379	0.109024	-1	0	0.767189	0.0939194	0	0.534276	0	0.614833	0.780114	0.0563517	0.247602	0.15182	0.624449	0.0703086
994	ELOVL7	79993	0.0251626	0.215143	0.99872	0.137684	0.835349	0.0954686	-1	0	-1	0	0	0.534276	0.401763	0.205461	0.751078	0.0621611	0.642213	0.109799	0.619474	0.0705481
995	GPR137B	7107	0	0.609992	0	0.608056	0.979536	0.0447328	-1	0	-1	0	-1	0	0.990187	0.0828815	0.911521	0.0278854	-1	0	0.579264	0.0705901
996	CLVS2	134829	0.174731	0.189194	0.493682	0.212626	0.999896	0.0123935	-1	0	-1	0	0.107831	0.0687452	0	0.614833	0	0.591789	0.016259	0.174671	0.397448	0.0712121
997	ARPP21	10777	0.219786	0.178737	0.643819	0.209334	0.00342754	0.23354	-1	0	0.175051	0.115414	-1	0	0.349617	0.208947	0.764562	0.05945	0.0822114	0.174671	0.517339	0.071322
998	TTC9B	148014	0.174446	0.189194	0.577479	0.210689	0.812907	0.0991479	-1	0	-1	0	-1	0	0.401232	0.205655	0.278586	0.153176	0.904595	0.0733927	0.691304	0.0714307
999	NFE2L3	9603	0.0270322	0.215143	0.999994	0.104183	0.0541457	0.226956	-1	0	0.483103	0.105732	-1	0	0.422438	0.202556	0.478629	0.115995	0.0235898	0.174671	0.493604	0.071533
1000	MACROD2	140733	0.150195	0.189194	0.998866	0.136909	0.0541457	0.226956	0	0.524206	0.998346	0.0464756	-1	0	0.247363	0.225019	0.209863	0.164601	0.681585	0.103989	0.542792	0.0716764
1001	ADAMTS20	80070	0.0695669	0.19055	0.999985	0.107862	0.278397	0.197521	-1	0	0.994301	0.0544152	0	0.534276	0.105641	0.229667	0.476287	0.117157	0.0507346	0.174671	0.493107	0.0718052
1002	KIAA0513	9764	0	0.609992	0	0.608056	0.00342754	0.23354	0.753667	0.0205267	-1	0	-1	0	0.356299	0.207591	0.878587	0.035244	0.016259	0.174671	0.345031	0.072237
1003	SLC35A1	10559	0.373484	0.148528	0.979317	0.166344	0.911554	0.0755229	0	0.524206	0.00792175	0.12103	0	0.534276	0.705099	0.16615	0.539389	0.105926	0.402706	0.133036	0.550985	0.0728413
1004	SCPEP1	59342	4.49213e-05	0.220178	1	0.0960496	0.307258	0.186871	-1	0	0.929625	0.0774593	-1	0	0.865918	0.134392	0	0.591789	0.724566	0.0974051	0.615749	0.0732859
1005	MLLT6	4302	0.078032	0.19055	0.991578	0.158211	0.0541457	0.226956	-1	0	0.116327	0.117351	-1	0	0.89446	0.125871	0.370616	0.134586	0.0114703	0.174671	0.487114	0.0733322
1006	CORO6	84940	0.250452	0.171766	0.74585	0.205074	0.41337	0.159179	-1	0	0.0823674	0.120256	-1	0	0.436362	0.201007	0.567103	0.101859	0.024451	0.174671	0.560614	0.0737005
1007	AEBP2	121536	0.0578524	0.19055	0.999843	0.122579	0.398471	0.15976	-1	0	0.995617	0.0522851	0	0.534276	0.843687	0.140008	0.208036	0.165763	-1	0	0.587772	0.0737811
1008	SEPT8	23176	0.443588	0.134392	0	0.608056	0.306242	0.187064	-1	0	0.983351	0.063323	0	0.534276	0.999903	0.0513168	0.615991	0.0925639	-1	0	0.593528	0.0741635
1009	KCNQ1OT1	10984	-1	0	-1	0	-1	0	0.870115	0.0135554	-1	0	-1	0	0	0.614833	0	0.591789	0.997192	0.0404725	0.467178	0.07431
1010	KANK2	25959	0.000543233	0.220178	1	0.0948877	0.267731	0.197521	0	0.524206	-1	0	-1	0	0.980798	0.0929512	0.435512	0.122967	0.703127	0.100891	0.545228	0.0745476
1011	LIN37	55957	0.000543233	0.220178	0.367631	0.213594	0.229903	0.217467	-1	0	-1	0	0.40927	0.0439582	0.605815	0.177382	0.37181	0.131875	-1	0	0.48508	0.0750897
1012	SLC25A44	9673	0.0499896	0.19055	0.956478	0.181255	0.909025	0.0762974	-1	0	-1	0	-1	0	0.095286	0.229667	0.701539	0.0757165	-1	0	0.655048	0.0754994
1013	ATRNL1	26033	0.000543233	0.220178	0.607305	0.210108	0.0988721	0.222502	-1	0	0.502412	0.10457	-1	0	0.0962001	0.229667	0.598722	0.0966305	0.648067	0.109024	0.507319	0.0756361
1014	NOSTRIN	115677	0.0294215	0.215143	0.999996	0.101084	0.962303	0.0530596	-1	0	0.87763	0.0846243	0	0.534276	0.851699	0.138459	0	0.591789	0.238394	0.153176	0.573106	0.0757466
1015	SMC6	79677	0.446214	0.134198	0.997483	0.143106	0.344889	0.175833	-1	0	0.999105	0.0441518	0	0.534276	0.945735	0.110573	0.384906	0.128002	0	0.587335	0.617453	0.0760192
1016	STARD8	9754	0.358015	0.154531	0.984839	0.164407	0.60505	0.133424	-1	0	-1	0	0	0.534276	0.59522	0.178544	0.826059	0.0472502	0.0991015	0.174671	0.653622	0.0762601
1017	ARHGAP25	9938	0.310151	0.161696	0.984839	0.164407	0.0382359	0.226956	-1	0	0.942338	0.0755229	0	0.534276	0.0593294	0.229667	0.819999	0.0478311	-1	0	0.579024	0.0763139
1018	TRIM66	9866	0.331396	0.158985	0.999649	0.127614	0.671994	0.120062	-1	0	0.976291	0.0681642	-1	0	0.575523	0.183191	0	0.591789	0.259234	0.149884	0.704907	0.0765404
1019	USP39	10713	0.069408	0.19055	0.983551	0.164988	0.229903	0.217467	-1	0	0.585293	0.102827	0	0.534276	0.99888	0.0637103	0.122051	0.177963	0.197855	0.160341	0.524456	0.0767725
1020	ABHD8	79575	4.49213e-05	0.220178	-1	0	0.244082	0.198683	-1	0	0.989733	0.0588691	-1	0	0.365066	0.207397	0.631395	0.0900465	-1	0	0.546901	0.0768853
1021	IFI35	3430	0.000543233	0.220178	0.972946	0.169442	0.128452	0.22134	-1	0	-1	0	0	0.534276	0.503512	0.192293	0.942231	0.020914	0.230367	0.155112	0.50162	0.0770527
1022	ZNF277	11179	0.0578524	0.19055	1	0.0950813	0.0541457	0.226956	-1	0	0.0131752	0.120256	-1	0	0.559562	0.184934	0.140999	0.175639	0.104858	0.172541	0.417029	0.0772324
1023	BNC2	54796	0.0666329	0.19055	0.999971	0.111735	0.0895669	0.222502	-1	0	0.977016	0.0679706	-1	0	0.658975	0.171766	0	0.591789	0.827011	0.0852053	0.627717	0.0773964
1024	TAF15	8148	0.219065	0.178737	0.999815	0.124516	0.156658	0.220178	0	0.524206	-1	0	0	0.534276	0.994858	0.077072	0.583162	0.0999225	0.929818	0.0673896	0.579862	0.077818
1025	THRSP	7069	0.287786	0.162471	0.998759	0.137684	0.229928	0.217467	-1	0	0.393015	0.10883	0	0.534276	0.94385	0.111348	0.351668	0.143106	0.193367	0.160341	0.583641	0.0781814
1026	SLC9A5	6553	0.434649	0.135167	0.99907	0.13536	0.0988721	0.222502	-1	0	-1	0	0	0.534276	0.984628	0.0904338	0.480956	0.115414	0.448194	0.128389	0.634335	0.07855
1027	ZNF703	80139	0.0704688	0.19055	1	0.0948877	0.156658	0.220178	-1	0	-1	0	0	0.534276	0.9686	0.101859	0.689675	0.0772657	0.0999366	0.174671	0.540264	0.0786342
1028	PRR5L	79899	0.351684	0.1555	1	0.0948877	0.286901	0.197521	-1	0	-1	0	-1	0	0.0962001	0.229667	0.546646	0.104183	0.0190883	0.174671	0.569235	0.0790967
1029	WNK2	65268	0.447531	0.134198	1	0.0948877	0.0693471	0.222502	-1	0	-1	0	0	0.534276	0.65587	0.171766	0.544964	0.104957	0.643754	0.109605	0.631233	0.0792354
1030	HMGN2	3151	0.0842283	0.189194	-1	0	0.263979	0.197521	-1	0	-1	0	-1	0	0.953839	0.108443	0.637491	0.08811	0.27919	0.14756	0.617866	0.0795656
1031	CPM	1368	0.069408	0.19055	0.899327	0.191325	0.646005	0.122967	-1	0	-1	0	0	0.534276	0.391795	0.206623	0.811187	0.0503486	0.510599	0.121998	0.613834	0.0796653
1032	STBD1	8987	0.000539353	0.220178	0.99554	0.152401	0.969421	0.0499613	-1	0	-1	0	0	0.534276	0.917614	0.119094	0.21829	0.16402	0.0358034	0.174671	0.483206	0.0798076
1033	ATP13A3	79572	0.448568	0.133424	0.999615	0.129163	0.631542	0.128582	-1	0	-1	0	-1	0	0.512811	0.190937	0.810583	0.0503486	0	0.587335	0.72008	0.0798493
1034	ZC3H15	55854	0.0648742	0.19055	0.844165	0.197909	0.156658	0.220178	-1	0	-1	0	-1	0	0.934244	0.11464	0.703888	0.0755229	0.0114703	0.174671	0.578694	0.0799507
1035	GALNT6	11226	0.0555377	0.19055	0.914281	0.190163	0.832108	0.0954686	-1	0	-1	0	0	0.534276	0.896888	0.12529	0.699463	0.0761038	0.0101863	0.174671	0.566776	0.0800008
1036	MLEC	9761	0.0415642	0.19055	0.228876	0.215143	0.835349	0.0954686	-1	0	0.0303202	0.120256	0	0.534276	0.817188	0.146592	0.124644	0.176607	0.480321	0.12529	0.449047	0.0812643
1037	NOL4	8715	0.0294215	0.215143	0	0.608056	0.156658	0.220178	-1	0	-1	0	-1	0	0.583513	0.18048	0.956431	0.0172347	0.277642	0.147754	0.483159	0.0814531
1038	B3GALT5	10317	0.154117	0.189194	0.914281	0.190163	0.811388	0.0993416	-1	0	0.116327	0.117351	0	0.534276	0.671817	0.170023	0.419768	0.124903	0.0162009	0.174671	0.518806	0.0817559
1039	IGSF21	84966	0	0.609992	0	0.608056	9.99998e-05	0.23354	-1	0	0.996146	0.0503486	-1	0	0.933629	0.115027	0.867152	0.0379551	0.0282494	0.174671	0.429935	0.0820968
1040	DKKL1	27120	0.000543233	0.220178	0.999974	0.11038	0.156605	0.220178	-1	0	0.431319	0.107088	-1	0	0.621885	0.175639	0.370616	0.134586	-1	0	0.541077	0.0821147
1041	CLMN	79789	0.218087	0.179125	0.984011	0.164988	0.117144	0.22134	-1	0	-1	0	-1	0	0.89687	0.12529	0.556494	0.103215	0.196261	0.160341	0.662925	0.0821531
1042	TMEM98	26022	0	0.609992	0	0.608056	0.454	0.156855	0.253445	0.0402789	0.5021	0.104764	-1	0	0.719301	0.163826	0.413227	0.125871	0.108987	0.170217	0.403414	0.0826999
1043	DNAJB5	25822	0.0030523	0.220178	0.999887	0.1189	0.128452	0.22134	-1	0	-1	0	-1	0	0.309613	0.214175	0.824466	0.0472502	-1	0	0.564334	0.0828192
1044	CDH9	1007	0.0149843	0.215143	0.896813	0.191518	0.0988721	0.222502	-1	0	0.814933	0.091402	0	0.534276	0.825694	0.144462	0.222652	0.163246	0.847091	0.0826878	0.549816	0.0830437
1045	FAM57B	83723	0.0211858	0.215143	0.982513	0.164988	0.931187	0.0650658	-1	0	-1	0	-1	0	0.500196	0.192874	0.370616	0.134586	-1	0	0.650246	0.0835078
1046	ING5	84289	0.145427	0.189194	1	0.0948877	0.398471	0.15976	-1	0	-1	0	0	0.534276	0.764962	0.156662	0.17673	0.167506	0.779195	0.091983	0.590614	0.0850561
1047	DACT3	147906	0.415028	0.140395	1	0.0948877	0.00342754	0.23354	-1	0	0.957153	0.0733927	-1	0	0.212833	0.229667	0	0.591789	0.478094	0.125484	0.592981	0.0865257
1048	VWA1	64856	0.051423	0.19055	0.963118	0.179899	0.359173	0.172347	-1	0	0.978149	0.0670023	0	0.534276	0.686888	0.168668	0.195702	0.166344	0.0107136	0.174671	0.504506	0.0876915
1049	SUSD2	56241	0.032602	0.215143	0.999631	0.128195	0.3761	0.172347	-1	0	-1	0	-1	0	0.54046	0.188033	0.370616	0.134586	0.348929	0.139233	0.596494	0.0884631
1050	SLC25A17	10478	0.407916	0.140589	1	0.0954686	0.711977	0.111348	-1	0	-1	0	0	0.534276	0.21419	0.229667	0.610067	0.0937258	-1	0	0.644932	0.0892668
1051	CDH22	64405	0.0149843	0.215143	0.95258	0.183966	0.0988721	0.222502	-1	0	-1	0	0	0.534276	0.973643	0.0987607	0.856695	0.0389233	-1	0	0.552752	0.09087
1052	SMG6	23293	0.188246	0.183385	1	0.095275	0.481213	0.149303	0	0.524206	0.648151	0.0997289	0	0.534276	0.967244	0.10244	0.717243	0.0712626	0	0.587335	0.538539	0.0915153
1053	HSD17B8	7923	0.126206	0.189194	0.999225	0.134005	0.82236	0.0974051	-1	0	-1	0	0	0.534276	0.699408	0.166925	0.659756	0.0838497	-1	0	0.655428	0.0915319
1054	SH3RF1	57630	0.069408	0.19055	1	0.0948877	0.673174	0.120062	-1	0	-1	0	0	0.534276	0.600866	0.178156	0.172622	0.16828	0.403595	0.133036	0.542374	0.0916025
1055	TFPT	29844	0.379436	0.148335	0.999994	0.104183	0.94157	0.0617738	-1	0	-1	0	0	0.534276	0.812198	0.147173	0.542257	0.105151	0	0.587335	0.618983	0.0916681
1056	UBQLN4	56893	0.0481715	0.19055	1	0.0948877	0.966261	0.0515105	-1	0	-1	0	0	0.534276	0.901493	0.124129	0	0.591789	0.465273	0.12684	0.563148	0.0916707
1057	PBX4	80714	0.0283999	0.215143	0.999856	0.121805	0.0488188	0.226956	-1	0	-1	0	-1	0	0.838158	0.140976	0.222652	0.163246	0.331731	0.140395	0.531074	0.0928091
1058	UST	10090	0.0211808	0.215143	1	0.0950813	0.754448	0.107281	-1	0	-1	0	0	0.534276	0.124352	0.229667	0.562878	0.102634	0.0524945	0.174671	0.461481	0.0929011
1059	DMKN	93099	0.000543233	0.220178	0.97374	0.169249	0.41207	0.159179	-1	0	-1	0	-1	0	0.352725	0.207591	0.550585	0.103796	0.254462	0.150852	0.55207	0.0929171
1060	PIR	8544	0.0145394	0.215143	0.999895	0.118513	0.0541457	0.226956	-1	0	9.99998e-05	0.12103	0	0.534276	0	0.614833	0.78186	0.0559644	0.732747	0.0968242	0.382552	0.0929504
1061	XPO5	57510	0.3812	0.147947	1	0.0950813	0.304257	0.187064	-1	0	-1	0	0	0.534276	0.997202	0.0714562	0	0.591789	0.859535	0.0815259	0.628357	0.0930241
1062	SMPD4	55627	0.171371	0.189194	0.999991	0.105538	0.931187	0.0650658	-1	0	0.790389	0.0929512	0	0.534276	0.882127	0.129744	0	0.591789	-1	0	0.630126	0.0936962
1063	APOBEC2	10930	0.12406	0.189194	0.997529	0.142912	-1	0	-1	0	0.865336	0.0865608	0	0.534276	0.657131	0.171766	0.255544	0.159954	0.293783	0.145624	0.580389	0.0940009
1064	SGSM2	9905	0.427674	0.137103	0.999999	0.0979861	0.00342754	0.23354	-1	0	-1	0	-1	0	0.202817	0.229667	0.251533	0.160728	0.0580534	0.174671	0.496184	0.0944825
1065	ANKRD6	22881	0.000543233	0.220178	1	0.0948877	0.0541457	0.226956	-1	0	0.911531	0.0801704	0	0.534276	0.914588	0.120256	0.613033	0.0933385	0	0.587335	0.473948	0.095058
1066	CA10	56934	0	0.609992	0.891861	0.191905	0	0.61677	-1	0	-1	0	-1	0	0.725004	0.163439	0.957097	0.0166538	0.676203	0.104764	0.595879	0.0950612
1067	DHX33	56919	0.441134	0.134586	0.999815	0.124516	0.156658	0.220178	-1	0	0.00785123	0.12103	0	0.534276	0.908697	0.121418	0.112752	0.179512	-1	0	0.505899	0.0952057
1068	MAGOHB	55110	0.0294215	0.215143	0.989468	0.160922	0.747198	0.108443	-1	0	-1	0	0	0.534276	0.728773	0.163246	0.542257	0.105151	0.247602	0.15182	0.572655	0.095369
1069	LSM14A	26065	0.0271801	0.215143	1	0.0948877	0.150554	0.220178	-1	0	0.00792175	0.12103	-1	0	0.717806	0.164214	0.563999	0.102634	0	0.587335	0.447748	0.0963045
1070	FUT11	170384	0.159593	0.189194	0.914281	0.190163	0.848936	0.0900465	-1	0	-1	0	-1	0	0.0618497	0.229667	0.112752	0.179512	0.181078	0.162858	0.543431	0.0968932
1071	TPST1	8460	0.0211828	0.215143	0.889574	0.192099	0.754448	0.107281	-1	0	0.989451	0.0596437	-1	0	0	0.614833	0.772654	0.0575136	0	0.587335	0.542326	0.0969302
1072	ARHGAP12	94134	0.310151	0.161696	0.999019	0.136328	0.0382359	0.226956	-1	0	0.116327	0.117351	0	0.534276	0.954372	0.108249	0.713774	0.0720372	0	0.587335	0.507217	0.0971786
1073	SLC13A3	64849	0.448591	0.133424	0.999994	0.104183	0.751417	0.107281	-1	0	-1	0	0	0.534276	0.54955	0.186096	0.29406	0.151627	-1	0	0.650255	0.0980075
1074	EIF5B	9669	0.446554	0.134198	0.997106	0.145817	0.128452	0.22134	-1	0	-1	0	0	0.534276	0.995305	0.0761038	0.384906	0.128002	-1	0	0.622758	0.0980991
1075	WSCD1	23302	0.0212269	0.215143	0	0.608056	0.0902209	0.222502	-1	0	0.962929	0.0728118	-1	0	0.384996	0.206623	0.705805	0.0751356	0.0770043	0.174671	0.44326	0.0983831
1076	DLK2	65989	0.322119	0.160728	0.969916	0.170023	0.41404	0.159179	-1	0	-1	0	-1	0	0.52755	0.189775	0.491165	0.114253	-1	0	0.73852	0.0988095
1077	KLHDC3	116138	0.0348724	0.19055	0.99174	0.158211	0.415319	0.159179	-1	0	-1	0	0	0.534276	0.742757	0.15976	0.768046	0.0584818	-1	0	0.59147	0.100183
1078	RWDD3	25950	0.000543233	0.220178	1	0.0948877	0.0541457	0.226956	-1	0	0.574823	0.102827	0	0.534276	0.92505	0.117545	0	0.591789	0.800539	0.0886909	0.485271	0.100641
1079	NT5DC3	51559	0.347633	0.156081	0.207897	0.215143	0.526334	0.142719	-1	0	-1	0	-1	0	0.289968	0.216305	0.369756	0.140008	0.0235898	0.174671	0.520497	0.102162
1080	ZNF287	57336	0.0625727	0.19055	0.999992	0.104957	0.0541457	0.226956	-1	0	0.887409	0.0826878	0	0.534276	0.19661	0.229667	0.367537	0.140395	-1	0	0.47984	0.102249
1081	MMRN2	79812	0.000543233	0.220178	1	0.0948877	0.362316	0.172347	-1	0	-1	0	0	0.534276	0.399946	0.205655	0.73955	0.0648722	-1	0	0.501444	0.102598
1082	TTC7B	145567	0.000543233	0.220178	0.998794	0.13749	0.0693471	0.222502	-1	0	-1	0	-1	0	0.26631	0.220565	0.112752	0.179512	0.727231	0.0972115	0.463182	0.102955
1083	CPSF3	51692	0.0578524	0.19055	0.999727	0.126452	0.229903	0.217467	-1	0	0.00785697	0.12103	0	0.534276	0.928764	0.116576	0.172622	0.16828	-1	0	0.4376	0.103176
1084	WARS2	10352	0.436712	0.135167	0.999591	0.129163	0.500618	0.14756	-1	0	0.461341	0.1067	0	0.534276	0.489181	0.194036	0	0.591789	0.672132	0.105151	0.611475	0.103768
1085	WDYHV1	55093	0.1557	0.189194	0.863175	0.19694	0.128452	0.22134	-1	0	9.99998e-05	0.12103	-1	0	0.641947	0.172734	0.272712	0.154144	-1	0	0.493356	0.103839
1086	MAMDC2	256691	0.0269678	0.215143	0.901618	0.191325	0.458236	0.156855	-1	0	-1	0	-1	0	0.757289	0.158211	0.534816	0.106507	-1	0	0.655305	0.104141
1087	CASKIN1	57524	0.0715436	0.19055	0.232997	0.215143	0.00342754	0.23354	-1	0	0.991411	0.0571263	-1	0	0.989131	0.084818	0	0.591789	-1	0	0.488429	0.105005
1088	RPS6KC1	26750	0.448092	0.133617	0.84629	0.197909	0.764971	0.105538	-1	0	-1	0	0	0.534276	0.667148	0.170798	0.524776	0.108249	-1	0	0.689148	0.105156
1089	ZNHIT1	10467	0.137152	0.189194	1	0.0948877	0.344889	0.175833	-1	0	-1	0	-1	0	0.29423	0.215724	0.212374	0.164601	-1	0	0.578927	0.105286
1090	SHISA3	152573	0.000543233	0.220178	0.0992233	0.215143	0.835349	0.0954686	-1	0	0.116327	0.117351	-1	0	0	0.614833	0.420653	0.12471	0.0448708	0.174671	0.319614	0.105452
1091	DNAJC24	120526	0.287037	0.162471	0.961762	0.180287	0.0195565	0.22928	0.353754	0.0379551	0.00785123	0.12103	0	0.534276	0.502767	0.192293	0	0.591789	-1	0	0.383915	0.105591
1092	CRLS1	54675	0.090815	0.189194	0.840749	0.197909	0.909025	0.0762974	-1	0	0.224056	0.115414	0	0.534276	0.886734	0.128195	0	0.591789	0.333478	0.140395	0.539059	0.105601
1093	DEPDC7	91614	0.310151	0.161696	0.984839	0.164407	0.0382359	0.226956	-1	0	-1	0	0	0.534276	0.304847	0.214562	0.477793	0.115995	0.795149	0.0892719	0.562927	0.105714
1094	EIF4E3	317649	0.0273471	0.215143	0.995138	0.152982	0.0911302	0.222502	-1	0	0.846799	0.0886909	0	0.534276	0.181079	0.229667	0.312189	0.14969	0.189033	0.160728	0.454862	0.106314
1095	GBP6	163351	0.446084	0.134198	1	0.0948877	0.579594	0.136135	-1	0	-1	0	0	0.534276	0.551953	0.185515	0.195702	0.166344	-1	0	0.616077	0.106468
1096	TTC28	23331	0	0.609992	0.898898	0.191325	0.850182	0.0892719	-1	0	0.875876	0.084818	-1	0	0.701484	0.166731	0.654708	0.0850116	0	0.587335	0.614042	0.106639
1097	ZNF189	7743	0.0625727	0.19055	1	0.0950813	0.0541457	0.226956	-1	0	-1	0	0	0.534276	0.735357	0.161696	0.371211	0.132649	0.22307	0.156274	0.472423	0.106673
1098	RNF123	63891	0.069408	0.19055	0.792867	0.201782	0.00342754	0.23354	-1	0	-1	0	0	0.534276	0.805874	0.148916	0.100222	0.181836	0.971218	0.0575136	0.47507	0.107177
1099	PAQR8	85315	0.215489	0.183385	0.999965	0.112316	0.0988721	0.222502	-1	0	-1	0	-1	0	0.124352	0.229667	0.494266	0.113478	-1	0	0.570786	0.107767
1100	ETNK1	55500	0.445109	0.134392	0.840749	0.197909	0.26881	0.197521	-1	0	9.99998e-05	0.12103	0	0.534276	0.916367	0.119481	0.636197	0.0884973	0	0.587335	0.504286	0.109499
1101	RSRC2	65117	0.0294215	0.215143	-1	0	-1	0	-1	0	-1	0	-1	0	0.569109	0.183385	0.578385	0.100697	0.41551	0.132455	0.558325	0.109535
1102	VIT	5212	0.0269678	0.215143	0.727256	0.205655	0.0867331	0.222502	-1	0	0.990819	0.0577072	0	0.534276	0.575523	0.183191	0.338135	0.144849	-1	0	0.497783	0.109819
1103	OLFML3	56944	0	0.609992	0.0992233	0.215143	0.261091	0.198102	-1	0	0.116327	0.117351	-1	0	0.772253	0.154531	0.590965	0.0983734	0.0448708	0.174671	0.406944	0.110026
1104	FBXW5	54461	0.320357	0.160922	0.999971	0.111735	0.454259	0.156855	-1	0	-1	0	0	0.534276	0.984014	0.0908211	0.571376	0.101472	0	0.587335	0.583116	0.110267
1105	RPP25	54913	0.0270322	0.215143	0.617123	0.210108	0.701098	0.113284	-1	0	-1	0	0	0.534276	0.55057	0.185515	0.272712	0.154144	0.671852	0.105345	0.52894	0.110641
1106	INTS1	26173	0	0.609992	1	0.0950813	0.820326	0.0977924	-1	0	0.00785403	0.12103	0	0.534276	0.980412	0.0933385	0	0.591789	0.652697	0.108443	0.47405	0.110874
1107	SLC29A4	222962	0.34916	0.156081	0.773053	0.204105	0.863726	0.0879163	-1	0	0.375859	0.109024	0	0.534276	0.647549	0.172347	0.370616	0.134586	0	0.587335	0.559829	0.111271
1108	GPR155	151556	0	0.609992	0.857683	0.197715	0.3761	0.172347	-1	0	-1	0	-1	0	0.419956	0.202556	0.738903	0.0650658	0.523137	0.120449	0.608268	0.111841
1109	PPIH	10465	0.347298	0.156081	0.991365	0.158404	0.229903	0.217467	-1	0	-1	0	0	0.534276	0.925322	0.117545	0.59428	0.0977924	-1	0	0.651775	0.111869
1110	ZNF354A	6940	0.0625727	0.19055	1	0.0948877	0.156658	0.220178	-1	0	-1	0	0	0.534276	0.86903	0.133424	0.165969	0.172928	0.0698389	0.174671	0.447355	0.112055
1111	ENPP4	22875	0.0145408	0.215143	1	0.0950813	0.3761	0.172347	-1	0	-1	0	0	0.534276	0.794087	0.151046	0.154262	0.173122	0.051206	0.174671	0.437836	0.112188
1112	FXYD7	53822	0.423089	0.13749	0.998704	0.137684	0.0988721	0.222502	-1	0	-1	0	0	0.534276	0.804843	0.149303	0.578759	0.100697	-1	0	0.626695	0.112802
1113	GON4L	54856	0.027263	0.215143	0.999997	0.100891	0.0541457	0.226956	-1	0	0.830939	0.0898528	-1	0	0.484523	0.19481	0	0.591789	0.0274713	0.174671	0.464633	0.113478
1114	ENTPD3	956	0.436712	0.135167	0.978404	0.166925	0.0988721	0.222502	-1	0	0.837187	0.0894655	0	0.534276	0	0.614833	0.75505	0.0609992	-1	0	0.565657	0.11383
1115	TM6SF1	53346	0	0.609992	0	0.608056	0.941152	0.0619675	-1	0	-1	0	-1	0	0.305679	0.214562	0.848822	0.0410534	0.0448708	0.174671	0.430611	0.114518
1116	MRPL35	51318	0.0499896	0.19055	0.986993	0.162858	0.914748	0.0701007	-1	0	-1	0	0	0.534276	0.0578645	0.229667	0.371211	0.132649	-1	0	0.482542	0.114568
1117	BZW1	9689	0.0294215	0.215143	0.991578	0.158211	0.00342754	0.23354	-1	0	-1	0	-1	0	0.995553	0.0757165	0.57951	0.100503	0	0.587335	0.481255	0.1147
1118	BRI3BP	140707	0	0.609992	0	0.608056	0.991389	0.0362122	-1	0	-1	0	-1	0	0.70528	0.16615	0.355026	0.142525	0.617227	0.112122	0.496027	0.114847
1119	SYCE2	256126	0.000543233	0.220178	0.816666	0.200426	0.344889	0.175833	-1	0	0.647857	0.0997289	0	0.534276	0.796248	0.150658	0.27631	0.153369	-1	0	0.499897	0.11604
1120	PHYHIP	9796	0.000543233	0.220178	0.999737	0.126452	0	0.61677	-1	0	-1	0	-1	0	0.0637963	0.229667	0.653026	0.0855926	0.642182	0.109799	0.456936	0.116365
1121	ZYG11B	79699	0.0213334	0.215143	0.99634	0.14756	0.456932	0.156855	-1	0	-1	0	-1	0	0.681595	0.169249	0.122051	0.177963	-1	0	0.56794	0.117101
1122	ST6GALNAC5	81849	0.0211812	0.215143	0.991693	0.158211	0.754448	0.107281	-1	0	-1	0	0	0.534276	0	0.614833	0.666915	0.0828815	0.707191	0.100116	0.512777	0.117581
1123	STK35	140901	0.447531	0.134198	0.746168	0.205074	0.156658	0.220178	-1	0	-1	0	-1	0	0.095286	0.229667	0.514293	0.11038	-1	0	0.616143	0.118121
1124	MEGF11	84465	0	0.609992	0.996943	0.146398	0.859441	0.0879163	-1	0	0.804837	0.091983	0	0.534276	0.763206	0.156662	0.175001	0.167699	-1	0	0.55304	0.118272
1125	PRDM6	93166	0.304661	0.161696	1	0.0954686	0.0541457	0.226956	0	0.524206	0.985441	0.0627421	0	0.534276	0	0.614833	0.433286	0.123741	0.166054	0.164214	0.43219	0.119578
1126	NCOA7	135112	0.181789	0.186483	0.999897	0.118125	0.0541457	0.226956	-1	0	-1	0	-1	0	0.962554	0.104764	0.37181	0.131875	0	0.587335	0.53695	0.119992
1127	B3GALT1	8708	0.154117	0.189194	0.952501	0.183966	0.754448	0.107281	-1	0	-1	0	0	0.534276	0.105641	0.229667	0.321662	0.148722	0.198758	0.160341	0.503256	0.121149
1128	NAA38	84316	0.000543233	0.220178	0.918218	0.189969	0.348575	0.175639	-1	0	-1	0	0.11235	0.0687452	0	0.614833	0.370616	0.134586	-1	0	0.381536	0.121206
1129	SHISA6	388336	0	0.609992	0.996611	0.147173	0.996821	0.0261425	0	0.524206	-1	0	-1	0	0.963915	0.104183	0.312189	0.14969	0	0.587335	0.470099	0.122353
1130	RPF2	84154	0.0282303	0.215143	0.928066	0.189001	0.156658	0.220178	-1	0	-1	0	-1	0	0.948196	0.110186	0.154262	0.173122	-1	0	0.547574	0.122746
1131	CBLN2	147381	0.000543233	0.220178	0.999876	0.119868	0.156605	0.220178	-1	0	-1	0	0	0.534276	0.995823	0.0755229	0	0.591789	0.842873	0.0828815	0.478063	0.123152
1132	CSDC2	27254	0.0380182	0.19055	0.994429	0.153563	0.0541457	0.226956	-1	0	-1	0	-1	0	0.311874	0.213788	0.449437	0.121418	-1	0	0.505743	0.123161
1133	C2CD4C	126567	0.367513	0.149497	1	0.0948877	0.0100385	0.22928	-1	0	0.5021	0.104764	-1	0	0.278445	0.21921	0	0.591789	-1	0	0.540161	0.123531
1134	GALNT13	114805	0.193802	0.183385	0.914281	0.190163	0.754448	0.107281	-1	0	0.116327	0.117351	0	0.534276	0.83685	0.141751	0.195702	0.166344	0	0.587335	0.491646	0.124953
1135	ERI3	79033	0.0578524	0.19055	0.617123	0.210108	0.0100385	0.22928	-1	0	-1	0	-1	0	0.370785	0.206816	0.604094	0.0950813	-1	0	0.49153	0.125227
1136	ARL15	54622	0.443588	0.134392	0.730205	0.205461	0.250304	0.198683	-1	0	-1	0	-1	0	0.795094	0.150852	0	0.591789	0.754034	0.095275	0.684763	0.125811
1137	DYNLRB2	83657	0.053742	0.19055	0.437495	0.213594	0.906385	0.0766847	-1	0	0.715485	0.0964369	0	0.534276	0.878697	0.130325	0	0.591789	-1	0	0.534659	0.126154
1138	RMI1	80010	0.159543	0.189194	0.999997	0.10031	0.156658	0.220178	-1	0	0.865115	0.0865608	0	0.534276	0.71438	0.164795	0.112752	0.179512	0	0.587335	0.484979	0.12621
1139	DCP1B	196513	0.253026	0.170411	0.985051	0.164407	0.17794	0.220178	-1	0	-1	0	0	0.534276	0.987475	0.0888846	0	0.591789	0.904554	0.0733927	0.587091	0.127184
1140	SLC25A23	79085	0.0928458	0.189194	1	0.0948877	0.909025	0.0762974	-1	0	0.712095	0.0968242	-1	0	0	0.614833	0	0.591789	-1	0	0.541986	0.127243
1141	MPHOSPH8	54737	0.00305415	0.220178	0.999649	0.127614	0.645113	0.122967	-1	0	-1	0	-1	0	0.34056	0.209721	0.493787	0.113478	0	0.587335	0.493806	0.127279
1142	RASGEF1C	255426	0.343683	0.156081	0.957094	0.181255	0.000692728	0.23354	-1	0	-1	0	-1	0	0.202817	0.229667	0.398549	0.126452	-1	0	0.545644	0.128017
1143	BOD1L1	259282	0.0294215	0.215143	0.823146	0.200039	0.156658	0.220178	-1	0	-1	0	-1	0	0.795967	0.150658	0.370616	0.134586	-1	0	0.564357	0.128079
1144	NIT2	56954	4.49213e-05	0.220178	0.95327	0.183579	0.902417	0.0766847	-1	0	-1	0	0	0.534276	0.500836	0.192874	0.273428	0.154144	-1	0	0.48624	0.128109
1145	RNF169	254225	0.143914	0.189194	0.9993	0.132649	0.156658	0.220178	-1	0	0.571459	0.103021	-1	0	0.812266	0.147173	0	0.591789	-1	0	0.603112	0.12841
1146	MANEA	79694	0.101833	0.189194	-1	0	0.754448	0.107281	-1	0	-1	0	0	0.534276	0.319119	0.212626	0	0.591789	0.998231	0.0373741	0.484789	0.129635
1147	HSD17B11	51170	0.120564	0.189194	0.994427	0.153563	0.0838842	0.222502	-1	0	0.939907	0.0757165	0	0.534276	0.715154	0.164601	0.336833	0.14543	0	0.587335	0.494612	0.129721
1148	HS3ST4	9951	0.0211808	0.215143	0.66383	0.208947	0.754448	0.107281	-1	0	-1	0	0	0.534276	0.239544	0.229473	0.312189	0.14969	0.237854	0.153176	0.455688	0.129775
1149	VPS72	6944	0.0294215	0.215143	0.999898	0.118125	0.156658	0.220178	-1	0	0.00792175	0.12103	0	0.534276	0.492525	0.193455	0.626527	0.0908211	0	0.587335	0.383626	0.130326
1150	DUSP18	150290	4.49213e-05	0.220178	1	0.0948877	0.989967	0.0377614	-1	0	-1	0	0	0.534276	0.331862	0.209721	0	0.591789	-1	0	0.430175	0.130749
1151	PLCXD2	257068	4.49213e-05	0.220178	0.617879	0.210108	0	0.61677	-1	0	-1	0	0.160929	0.0687452	0.693709	0.168087	0.249373	0.161696	-1	0	0.379913	0.131582
1152	REM2	161253	0.446084	0.134198	0.730205	0.205461	0.0100385	0.22928	-1	0	-1	0	-1	0	0.125042	0.229667	0.324603	0.148141	-1	0	0.525888	0.133382
1153	TP53I11	9537	0	0.609992	0.711478	0.206235	0.0902209	0.222502	-1	0	-1	0	-1	0	0.760735	0.157049	0.59689	0.0972115	0.420362	0.132262	0.543551	0.134187
1154	ZFP37	7539	0.130496	0.189194	0.999769	0.125678	0.0541457	0.226956	-1	0	-1	0	0	0.534276	0.716626	0.164601	0.100222	0.181836	0.0448708	0.174671	0.418592	0.134206
1155	FNBP4	23360	0.000543233	0.220178	0	0.608056	0.156658	0.220178	-1	0	-1	0	-1	0	0.968769	0.101859	0.711103	0.0735864	-1	0	0.425188	0.134674
1156	AFAP1L1	134265	0.000543233	0.220178	0	0.608056	0.727822	0.109992	-1	0	-1	0	-1	0	0.26388	0.222502	0.514112	0.110573	0.198769	0.160341	0.39359	0.135424
1157	DHX32	55760	0.440721	0.134586	0.681717	0.208753	0.359013	0.172347	-1	0	-1	0	-1	0	0	0.614833	0.372411	0.130906	0.257008	0.150465	0.549119	0.13585
1158	TNRC18	84629	0.0844796	0.189194	0.999895	0.118513	0.831284	0.0958559	-1	0	-1	0	-1	0	0.571674	0.183191	0	0.591789	-1	0	0.62029	0.137261
1159	TMX4	56255	4.49213e-05	0.220178	0.800811	0.201201	0.454	0.156855	-1	0	-1	0	-1	0	0.331859	0.209721	0.250881	0.161503	-1	0	0.481126	0.137755
1160	PCDH20	64881	0.0616141	0.19055	0.674777	0.208753	0.0988721	0.222502	-1	0	-1	0	0	0.534276	0.668182	0.170798	0.878644	0.0348567	0	0.587335	0.457473	0.138181
1161	KLHL13	90293	0.0213334	0.215143	0.980615	0.165957	0.456143	0.156855	-1	0	-1	0	0	0.534276	0.918502	0.1189	0.68034	0.0795895	0	0.587335	0.503185	0.138433
1162	PRRG1	5638	0.0149843	0.215143	0	0.608056	0.679576	0.116964	-1	0	-1	0	-1	0	0.588076	0.179899	0.622573	0.0912084	-1	0	0.479288	0.140971
1163	NUDT19	390916	0.16353	0.189194	0.969392	0.170217	0.338673	0.177188	-1	0	0.557584	0.103408	0	0.534276	0.975516	0.0975988	0	0.591789	-1	0	0.557756	0.142432
1164	MCTP1	79772	0.143586	0.189194	0.876666	0.194423	0.454	0.156855	-1	0	-1	0	-1	0	0.791059	0.151046	0.371211	0.132649	0	0.587335	0.572683	0.142657
1165	ACTR10	55860	0.000543233	0.220178	0.301671	0.213788	0.681519	0.116964	-1	0	-1	0	0	0.534276	0.702642	0.166344	0.365095	0.140589	-1	0	0.435483	0.143278
1166	MRPL47	57129	0.0499896	0.19055	0.986993	0.162858	0.914748	0.0701007	-1	0	0.00788077	0.12103	0	0.534276	0.0845062	0.229667	0	0.591789	-1	0	0.380424	0.144625
1167	ATP13A5	344905	0.448568	0.133424	0.999615	0.129163	0.631542	0.128582	-1	0	0.0318558	0.120256	0	0.534276	0.168863	0.229667	0	0.591789	-1	0	0.483314	0.14517
1168	TMEM158	25907	0.272456	0.164988	0	0.608056	0.0902209	0.222502	-1	0	-1	0	-1	0	0.231631	0.229667	0.657699	0.0844307	0.155833	0.165569	0.435483	0.14524
1169	DDX19B	11269	0.440721	0.134586	0.999021	0.136328	0.774379	0.104764	-1	0	-1	0	-1	0	0.952704	0.109411	0	0.591789	0	0.587335	0.641012	0.146197
1170	EXPH5	23086	0.353077	0.155112	1	0.0950813	0.616365	0.131875	0	0.524206	-1	0	-1	0	0.501097	0.19268	0	0.591789	0.0186795	0.174671	0.502316	0.147373
1171	SRFBP1	153443	0.0294215	0.215143	0.993151	0.155693	0.376629	0.172347	-1	0	-1	0	-1	0	0.989227	0.0846243	0	0.591789	-1	0	0.572159	0.148229
1172	IPW	3653	-1	0	-1	0	-1	0	-1	0	-1	0	-1	0	0.0700172	0.229667	0	0.591789	0.998594	0.035244	0.421302	0.148452
1173	PTGR2	145482	0.222977	0.178544	0.806946	0.20062	0.459009	0.156855	-1	0	-1	0	0	0.534276	0.216485	0.229667	0.154262	0.173122	0.0489162	0.174671	0.445865	0.148587
1174	WIPF3	644150	0.300025	0.162277	1	0.0948877	0.733392	0.109411	-1	0	0.510235	0.10457	0	0.534276	0	0.614833	0.122051	0.177963	0	0.587335	0.438749	0.150508
1175	NEURL1B	54492	0.069408	0.19055	0.998141	0.140782	0.764971	0.105538	-1	0	-1	0	0	0.534276	0	0.614833	0.643088	0.0871418	-1	0	0.484977	0.151272
1176	CHRDL1	91851	-1	0	1	0.0960496	9.99998e-05	0.23354	0	0.524206	-1	0	0	0.534276	0.386272	0.206623	0.901333	0.0296282	0	0.587335	0.361835	0.152343
1177	ERI1	90459	0.120517	0.189194	0.989851	0.160147	0.229903	0.217467	0	0.524206	0.582394	0.102827	0	0.534276	0.458298	0.198877	0.154262	0.173122	-1	0	0.448343	0.153965
1178	MZT1	440145	0.000543233	0.220178	0.761572	0.204493	0.810909	0.0993416	-1	0	-1	0	-1	0	0.902417	0.123935	0	0.591789	-1	0	0.551584	0.155009
1179	RNF39	80352	0.0789363	0.19055	0	0.608056	0.00342754	0.23354	-1	0	-1	0	-1	0	0.319119	0.212626	0.621117	0.0915957	0.143447	0.16615	0.340417	0.155177
1180	SNRNP40	9410	0.0294215	0.215143	0.681717	0.208753	0.229903	0.217467	-1	0	-1	0	0	0.534276	0.997086	0.0716499	0.519695	0.109218	0	0.587335	0.439901	0.1552
1181	SBK1	388228	0.447531	0.134198	0.986696	0.163052	0.00342754	0.23354	-1	0	-1	0	-1	0	0.567286	0.183385	0.249373	0.161696	0	0.587335	0.508759	0.156011
1182	C1QL2	165257	0.051423	0.19055	0.749938	0.205074	0.0218467	0.22928	-1	0	-1	0	0	0.534276	0.800035	0.150271	0.429985	0.123935	-1	0	0.446095	0.156098
1183	IPPK	64768	0.445109	0.134392	0.999349	0.132262	0.229928	0.217467	-1	0	0.00785545	0.12103	0	0.534276	0	0.614833	0.21172	0.164601	-1	0	0.396422	0.15778
1184	SH3RF2	153769	0.41603	0.140395	0.999883	0.119287	0.156658	0.220178	-1	0	-1	0	-1	0	0.755168	0.158598	0	0.591789	-1	0	0.645421	0.157962
1185	THSD7A	221981	0	0.609992	0.972292	0.169442	0.3761	0.172347	-1	0	-1	0	0	0.534276	0.348583	0.20914	0.548113	0.104183	0.472036	0.126259	0.48927	0.159467
1186	ZNF830	91603	0.1381	0.189194	1	0.0948877	0.156658	0.220178	-1	0	0.623707	0.100697	0	0.534276	0.351834	0.208947	0	0.591789	-1	0	0.476168	0.159679
1187	GDPD1	284161	0.171371	0.189194	0.172414	0.215143	0.117144	0.22134	-1	0	-1	0	0	0.534276	0.462953	0.198683	0.57951	0.100503	-1	0	0.439176	0.160002
1188	THYN1	29087	0	0.609992	0	0.608056	0.156658	0.220178	-1	0	-1	0	-1	0	0.474627	0.196553	0.830354	0.0447328	0.38797	0.134392	0.422994	0.160209
1189	FIBCD1	84929	0.210753	0.183385	-1	0	0.0902209	0.222502	-1	0	-1	0	-1	0	0.0593294	0.229667	0.278586	0.153176	-1	0	0.376871	0.161898
1190	R3HDM1	23518	0.0294215	0.215143	0	0.608056	0	0.61677	-1	0	0.329538	0.114059	-1	0	0.301328	0.215143	0.811772	0.0503486	-1	0	0.365114	0.161924
1191	FEM1C	56929	0.000543233	0.220178	0.792867	0.201782	0.156658	0.220178	0	0.524206	-1	0	-1	0	0.315221	0.212626	0.338994	0.144849	0.0715249	0.174671	0.355556	0.162054
1192	ZNF519	162655	0.120517	0.189194	0.999852	0.121805	0.0541457	0.226956	-1	0	-1	0	0	0.534276	0.273638	0.220178	0.21829	0.16402	-1	0	0.415329	0.162573
1193	PPP1R16A	84988	0.114322	0.189194	0.0385322	0.215531	0.0693471	0.222502	-1	0	-1	0	-1	0	0.996916	0.0722308	0	0.591789	-1	0	0.392513	0.164413
1194	STAC2	342667	0.0149843	0.215143	0.331127	0.213594	0.000692728	0.23354	-1	0	-1	0	-1	0	0.125858	0.229667	0.264413	0.158017	-1	0	0.280715	0.164658
1195	FAM84B	157638	0.000543233	0.220178	0	0.608056	0.0172207	0.22928	-1	0	-1	0	-1	0	0.829135	0.143881	0.279686	0.152789	0.216	0.157242	0.303503	0.165259
1196	FLYWCH1	84256	0.0666329	0.19055	0	0.608056	0.156658	0.220178	-1	0	-1	0	-1	0	0.234644	0.229667	0.547441	0.104183	0.0430245	0.174671	0.336701	0.165519
1197	CITED4	163732	0	0.609992	0.999994	0.104183	0.0541457	0.226956	-1	0	-1	0	0	0.534276	0.822275	0.144849	0.298953	0.151627	0.0101863	0.174671	0.362766	0.165537
1198	MIR425	494337	-1	0	-1	0	-1	0	-1	0	-1	0	-1	0	0.980623	0.0929512	0	0.591789	0.59494	0.114446	0.587196	0.16689
1199	ACAD11	84129	0.303627	0.162277	0.98601	0.163439	0.890582	0.0803641	-1	0	-1	0	0	0.534276	0.72215	0.163439	0	0.591789	-1	0	0.601437	0.167283
1200	HECTD2	143279	0.0211808	0.215143	0.99807	0.140976	0.128452	0.22134	-1	0	0.247796	0.115221	0	0.534276	0.0651861	0.229667	0	0.591789	0.231878	0.155112	0.351153	0.16748
1201	SPINK8	646424	0.212875	0.183385	1	0.0950813	0.93198	0.0648722	-1	0	-1	0	-1	0	0	0.614833	0	0.591789	-1	0	0.530757	0.16787
1202	CABP7	164633	0.0149843	0.215143	0	0.608056	0.832108	0.0954686	-1	0	-1	0	-1	0	0.298057	0.215724	0.278586	0.153176	-1	0	0.383874	0.168029
1203	RNF182	221687	0.121499	0.189194	0.792867	0.201782	0.117144	0.22134	-1	0	-1	0	0	0.534276	0	0.614833	0.64496	0.0869481	0.424737	0.1311	0.435634	0.169017
1204	FILIP1	27145	0	0.609992	0	0.608056	0.0195565	0.22928	-1	0	-1	0	-1	0	0.999384	0.0604183	0.396272	0.12684	0.0645804	0.174671	0.298323	0.169087
1205	FAM19A2	338811	0	0.609992	0	0.608056	0.00342754	0.23354	-1	0	0.720346	0.0958559	-1	0	0.624083	0.175639	0.355026	0.142525	0.180801	0.162858	0.353929	0.17254
1206	NRIP3	56675	0.000539457	0.220178	0.504263	0.212239	0	0.61677	-1	0	-1	0	-1	0	0.758999	0.157823	0.577965	0.100697	-1	0	0.438788	0.174257
1207	TMEM59L	25789	0	0.609992	0	0.608056	0.754448	0.107281	-1	0	-1	0	-1	0	0.095286	0.229667	0.623539	0.0912084	0.247602	0.15182	0.383069	0.174995
1208	SERPINA9	327657	0.212875	0.183385	0.999819	0.123935	0.189596	0.219985	-1	0	-1	0	0	0.534276	0.0593294	0.229667	0	0.591789	0.693233	0.101859	0.45713	0.177245
1209	SEC14L5	9717	0.183611	0.183385	0.0630265	0.215143	0.0988721	0.222502	-1	0	-1	0	-1	0	0	0.614833	0.631654	0.0898528	-1	0	0.367295	0.177753
1210	TXNDC12	51060	0.000539353	0.220178	1	0.0950813	0.560975	0.137103	-1	0	0.116327	0.117351	0	0.534276	0.630045	0.174864	0	0.591789	0	0.587335	0.364807	0.178848
1211	NMRAL1	57407	0	0.609992	0.759253	0.205074	0.393625	0.171766	-1	0	0.187641	0.115414	0	0.534276	0.976616	0.0968242	0.332665	0.146011	0	0.587335	0.406604	0.179147
1212	BEND6	221336	0.0337933	0.215143	1	0.0950813	0.0541457	0.226956	-1	0	-1	0	-1	0	0.550292	0.186096	0	0.591789	-1	0	0.449758	0.181042
1213	TRIM46	80128	0.0789363	0.19055	0	0.608056	0.000692728	0.23354	-1	0	-1	0	0	0.534276	0.879982	0.130132	0.451603	0.121224	0.0513645	0.174671	0.294547	0.181284
1214	OGFRL1	79627	0.175673	0.189194	0	0.608056	9.99998e-05	0.23354	-1	0	-1	0	-1	0	0.0962001	0.229667	0.655889	0.0850116	-1	0	0.320281	0.182655
1215	R3HDM2	22864	0.0294215	0.215143	0	0.608056	0.0541457	0.226956	-1	0	-1	0	-1	0	0.125858	0.229667	0.431108	0.123741	0.0448708	0.174671	0.247719	0.183811
1216	CLDN22	53842	0.051423	0.19055	0.650784	0.208947	0.480524	0.149303	-1	0	-1	0	0.134824	0.0687452	0	0.614833	0	0.591789	-1	0	0.367573	0.184332
1217	ST8SIA6	338596	0.0211812	0.215143	0.988543	0.161503	0.783937	0.103989	-1	0	-1	0	0	0.534276	0.0669919	0.229667	0.222652	0.163246	0	0.587335	0.368326	0.184876
1218	SMG7	9887	0.327847	0.159179	0.999937	0.115027	0.231031	0.217273	-1	0	-1	0	0	0.534276	0.912208	0.120837	0	0.591789	-1	0	0.548337	0.185637
1219	DAZL	1618	0.198783	0.183385	1	0.0948877	0.112823	0.22134	-1	0	-1	0	-1	0	0	0.614833	0.49291	0.113865	0	0.587335	0.41567	0.188098
1220	ST8SIA3	51046	0.347145	0.156081	0.979165	0.166538	0.783937	0.103989	-1	0	-1	0	0	0.534276	0	0.614833	0.100222	0.181836	-1	0	0.475706	0.189264
1221	CBR4	84869	0.325687	0.159373	1	0.0948877	0.500618	0.14756	-1	0	-1	0	0	0.534276	0.168389	0.229667	0	0.591789	-1	0	0.494896	0.189483
1222	NECAB3	63941	0.0149843	0.215143	0.99899	0.136716	0.906495	0.0766847	-1	0	-1	0	-1	0	0.341005	0.209721	0	0.591789	0	0.587335	0.453032	0.190368
1223	NAA40	79829	0.0211808	0.215143	0.172414	0.215143	0	0.61677	-1	0	0.96915	0.0712626	-1	0	0.0625747	0.229667	0	0.591789	0.0106623	0.174671	0.281462	0.192107
1224	COMMD5	28991	0.000543233	0.220178	0.991578	0.158211	0.0541457	0.226956	-1	0	-1	0	-1	0	0.095286	0.229667	0	0.591789	0.0281417	0.174671	0.289948	0.198567
1225	DTX3L	151636	0.132719	0.189194	0.972992	0.169442	0.229928	0.217467	-1	0	-1	0	0	0.534276	0.799558	0.150271	0	0.591789	0.147304	0.16615	0.469636	0.199744
1226	POC5	134359	0.051423	0.19055	0.0704276	0.215143	0.782357	0.104183	-1	0	-1	0	-1	0	0.881494	0.129938	0	0.591789	0	0.587335	0.404519	0.200298
1227	ZNF316	100131017	0.0666329	0.19055	0.991578	0.158211	0.0541457	0.226956	-1	0	-1	0	-1	0	0.649606	0.172153	0	0.591789	-1	0	0.483919	0.201415
1228	ZSWIM5	57643	0.0789363	0.19055	0	0.608056	0.156605	0.220178	-1	0	0.582861	0.102827	-1	0	0.890131	0.126646	0	0.591789	-1	0	0.420308	0.201511
1229	CASTOR2	729438	0.403251	0.140782	0.982801	0.164988	0.0910819	0.222502	-1	0	-1	0	-1	0	0.181079	0.229667	0	0.591789	-1	0	0.533232	0.201944
1230	PCDHB7	56129	0.0149843	0.215143	0.674777	0.208753	0.0988721	0.222502	-1	0	-1	0	0	0.534276	0.05807	0.229667	0.249373	0.161696	-1	0	0.30148	0.20205
1231	EXOSC1	51013	0.0270548	0.215143	0.991526	0.158211	0.229928	0.217467	-1	0	-1	0	0	0.534276	0.815932	0.146785	0	0.591789	0.0462088	0.174671	0.405561	0.204939
1232	CACHD1	57685	0	0.609992	0.94382	0.185128	0.0902209	0.222502	-1	0	-1	0	-1	0	0.504101	0.192293	0.279686	0.152789	-1	0	0.452312	0.205396
1233	YPEL5	51646	0.0149843	0.215143	0	0.608056	0	0.61677	-1	0	-1	0	0	0.534276	0.839877	0.140782	0.773248	0.0575136	0.0294293	0.174671	0.291984	0.205906
1234	BTBD17	388419	0	0.609992	0.817894	0.200426	0.0172207	0.22928	-1	0	-1	0	-1	0	0.095286	0.229667	0.477793	0.115995	-1	0	0.364416	0.206203
1235	FASTKD3	79072	0.332439	0.158792	0.965081	0.179318	0.267731	0.197521	-1	0	-1	0	-1	0	0.083103	0.229667	0	0.591789	-1	0	0.52967	0.207849
1236	SMYD4	114826	0.0555009	0.19055	0.00379597	0.216305	0	0.61677	-1	0	0.329538	0.114059	-1	0	0.292207	0.216112	0	0.591789	0.0622877	0.174671	0.2539	0.209623
1237	CHCHD7	79145	0	0.609992	0	0.608056	0.912704	0.0747483	-1	0	-1	0	0	0.534276	0.05807	0.229667	0.433694	0.123354	0.212437	0.15763	0.298705	0.210926
1238	PCDHGA1	56114	0.0149843	0.215143	0.674777	0.208753	0.0988721	0.222502	-1	0	0.116327	0.117351	0	0.534276	0	0.614833	0.162623	0.173122	-1	0	0.260317	0.211432
1239	CPNE7	27132	0.0408189	0.19055	0.996311	0.14756	0.323515	0.178544	-1	0	-1	0	0	0.534276	0.823478	0.144462	0	0.591789	-1	0	0.46264	0.211533
1240	SLC25A18	83733	0.292347	0.162277	0.956478	0.181255	0.909025	0.0762974	-1	0	-1	0	0	0.534276	0	0.614833	0	0.591789	0.238371	0.153176	0.460912	0.211558
1241	PM20D2	135293	4.49213e-05	0.220178	0.786941	0.201782	0.407691	0.15976	-1	0	-1	0	-1	0	0.485753	0.194423	0	0.591789	-1	0	0.446513	0.212566
1242	FAM163A	148753	0	0.609992	0	0.608056	0.0902209	0.222502	-1	0	-1	0	-1	0	0.0651861	0.229667	0.627542	0.0906274	0.375777	0.136522	0.299372	0.21303
1243	OTUD1	220213	4.49213e-05	0.220178	0.677763	0.208753	0	0.61677	-1	0	-1	0	-1	0	0.263753	0.222502	0.37181	0.131875	-1	0	0.343729	0.213894
1244	FAM136A	84908	0	0.609992	0	0.608056	0.267731	0.197521	0.801738	0.0178156	-1	0	-1	0	0.751245	0.158792	0	0.591789	0	0.587335	0.312273	0.216281
1245	UTY	7404	0.0145409	0.215143	0.864021	0.195972	0.156658	0.220178	-1	0	-1	0	0	0.534276	0.445901	0.199845	0.396272	0.12684	0	0.587335	0.36704	0.217853
1246	TIGD2	166815	0.0294215	0.215143	0	0.608056	0.0541457	0.226956	-1	0	-1	0	-1	0	0.083103	0.229667	0.372411	0.130906	-1	0	0.22986	0.219058
1247	BCL7C	9274	0	0.609992	0.400381	0.213594	0	0.61677	-1	0	-1	0	-1	0	0.922961	0.118125	0.165969	0.172928	0.186567	0.160728	0.365228	0.22103
1248	GREB1L	80000	0	0.609992	0	0.608056	0.0902209	0.222502	-1	0	0.994616	0.0534469	-1	0	0	0.614833	0.549892	0.103796	-1	0	0.307928	0.225531
1249	BAALC	79870	0	0.609992	0	0.608056	0.00342754	0.23354	-1	0	-1	0	-1	0	0.623919	0.175639	0.251533	0.160728	0.561951	0.115995	0.308267	0.226068
1250	IER5	51278	0.051423	0.19055	0	0.608056	0	0.61677	-1	0	-1	0	-1	0	0.0905564	0.229667	0.508012	0.111154	0.186537	0.160728	0.263196	0.228408
1251	SLC35F3	148641	0	0.609992	0.909331	0.19055	0.0902209	0.222502	-1	0	-1	0	-1	0	0	0.614833	0.503804	0.112122	0.12795	0.167119	0.352577	0.229543
1252	IGDCC4	57722	0	0.609992	0	0.608056	0.715708	0.111154	-1	0	-1	0	-1	0	0.731702	0.163052	0.279686	0.152789	-1	0	0.396216	0.22964
1253	LGI2	55203	0	0.609992	0	0.608056	9.99998e-05	0.23354	-1	0	-1	0	0	0.534276	0.915462	0.120062	0.278586	0.153176	0.679144	0.103989	0.295641	0.229662
1254	ZNF420	147923	0.062149	0.19055	0.998372	0.140008	0.407691	0.15976	-1	0	-1	0	0	0.534276	0.0618497	0.229667	0	0.591789	-1	0	0.376391	0.232261
1255	EHBP1L1	254102	0	0.609992	0	0.608056	9.99998e-05	0.23354	-1	0	-1	0	-1	0	0.781522	0.153176	0.671857	0.0819132	-1	0	0.313179	0.234026
1256	NSUN7	79730	0.0730349	0.19055	0.755835	0.205074	-1	0	-1	0	0.510235	0.10457	-1	0	0.229009	0.229667	0	0.591789	0	0.587335	0.410911	0.236058
1257	NECAB1	64168	0.0149843	0.215143	-1	0	0.156658	0.220178	-1	0	-1	0	-1	0	0.0578645	0.229667	0	0.591789	0.0488366	0.174671	0.207996	0.236705
1258	TXNDC17	84817	0.148462	0.189194	0.99919	0.134779	0.307258	0.186871	-1	0	-1	0	-1	0	0.399946	0.205655	0	0.591789	0	0.587335	0.460201	0.239222
1259	CTXN1	404217	0	0.609992	0	0.608056	0.0902209	0.222502	-1	0	-1	0	-1	0	0.959796	0.106313	0.370616	0.134586	-1	0	0.330135	0.240583
1260	RANBP3L	202151	0.335044	0.157436	1	0.0960496	0.128452	0.22134	-1	0	-1	0	-1	0	0	0.614833	0	0.591789	-1	0	0.444406	0.243061
1261	NUDT12	83594	0.0145394	0.215143	0.999765	0.125678	0.229928	0.217467	-1	0	-1	0	0	0.534276	0.494984	0.193261	0	0.591789	-1	0	0.393808	0.243176
1262	CPNE9	151835	0	0.609992	1	0.0948877	0.41207	0.159179	-1	0	-1	0	-1	0	0.0888386	0.229667	0	0.591789	-1	0	0.387997	0.245317
1263	SDR39U1	56948	0.126206	0.189194	0.12272	0.215143	0.0541457	0.226956	-1	0	-1	0	-1	0	0.0962001	0.229667	0	0.591789	-1	0	0.284643	0.245534
1264	EFHC2	80258	0.0149843	0.215143	0	0.608056	0	0.61677	0.685213	0.0232378	-1	0	-1	0	0.579149	0.181448	0	0.591789	0	0.587335	0.232696	0.249603
1265	GARNL3	84253	0.310151	0.161696	0.984839	0.164407	0	0.61677	-1	0	-1	0	0.160929	0.0687452	0	0.614833	0	0.591789	-1	0	0.370746	0.253198
1266	DDA1	79016	0.000543233	0.220178	0	0.608056	0	0.61677	-1	0	-1	0	-1	0	0.734256	0.162471	0.524649	0.108249	-1	0	0.283262	0.257612
1267	FAM57A	79850	0	0.609992	0	0.608056	0.0988721	0.222502	-1	0	-1	0	-1	0	0.116587	0.229667	0.37181	0.131875	0.0415748	0.174671	0.205266	0.258051
1268	CDYL2	124359	0.00304288	0.220178	9.99998e-05	0.216305	0.0541457	0.226956	-1	0	-1	0	-1	0	0.0700172	0.229667	0	0.591789	-1	0	0.117921	0.25859
1269	ZNF665	79788	0.0625727	0.19055	0.991578	0.158211	0.0541457	0.226956	-1	0	-1	0	0	0.534276	0.369977	0.206816	0	0.591789	-1	0	0.368325	0.259968
1270	CDADC1	81602	0.0740924	0.19055	0	0.608056	0	0.61677	-1	0	-1	0	-1	0	0.445782	0.199845	0.529237	0.107088	-1	0	0.320607	0.262022
1271	GPN3	51184	0.443588	0.134392	0	0.608056	9.99998e-05	0.23354	-1	0	-1	0	-1	0	0.81214	0.147173	0	0.591789	-1	0	0.380982	0.269251
1272	SERTAD4	56256	0	0.609992	0	0.608056	0.0541457	0.226956	-1	0	-1	0	-1	0	0.488284	0.194036	0.542858	0.105151	-1	0	0.294865	0.272139
1273	TMEM191C	645426	-1	0	-1	0	0.0902209	0.222502	-1	0	-1	0	-1	0	0	0.614833	0.322847	0.148335	-1	0	0.207739	0.272746
1274	CCNJL	79616	-1	0	-1	0	0.0541457	0.226956	-1	0	-1	0	-1	0	0	0.614833	0.330646	0.146398	-1	0	0.18778	0.273496
1275	FAM92A	137392	0.000543233	0.220178	0	0.608056	0	0.61677	-1	0	0.392186	0.10883	-1	0	0.512418	0.190937	0	0.591789	0.024451	0.174671	0.219032	0.279756
1276	KCTD4	386618	0	0.609992	0.664378	0.208947	0	0.61677	-1	0	-1	0	-1	0	0.805822	0.148916	0.170289	0.169249	-1	0	0.376612	0.285028
1277	C1orf216	127703	0.000543233	0.220178	0	0.608056	0	0.61677	-1	0	-1	0	-1	0	0.0671243	0.229667	0.542937	0.105151	-1	0	0.167359	0.285622
1278	CREG2	200407	0.302561	0.162277	0.12272	0.215143	0.441817	0.157242	-1	0	-1	0	-1	0	0	0.614833	0	0.591789	-1	0	0.36714	0.285777
1279	ZDHHC18	84243	0.121499	0.189194	0.931741	0.18842	0.460923	0.156855	-1	0	-1	0	-1	0	0	0.614833	0	0.591789	-1	0	0.43285	0.287473
1280	EFCAB1	79645	0.0149843	0.215143	0	0.608056	0	0.61677	-1	0	-1	0	-1	0	0.083103	0.229667	0.515435	0.11038	-1	0	0.19727	0.287968
1281	PRRT3	285368	0	0.609992	0	0.608056	0.0902209	0.222502	-1	0	-1	0	-1	0	0.750459	0.158792	0.222652	0.163246	-1	0	0.277862	0.292151
1282	TTC38	55020	0	0.609992	0	0.608056	0.244082	0.198683	-1	0	-1	0	-1	0	0.532417	0.189388	0.272712	0.154144	-1	0	0.299286	0.292677
1283	GPRIN3	285513	0	0.609992	0	0.608056	0	0.61677	-1	0	-1	0	-1	0	0.893904	0.125871	0.705309	0.0753292	-1	0	0.330155	0.29345
1284	PWWP2B	170394	0.000543233	0.220178	0	0.608056	0.156658	0.220178	-1	0	-1	0	-1	0	0.257786	0.223277	0	0.591789	0.0715249	0.174671	0.200957	0.294605
1285	SGK494	124923	0.447531	0.134198	0.746168	0.205074	0	0.61677	-1	0	-1	0	-1	0	0.0651861	0.229667	0	0.591789	-1	0	0.423451	0.299294
1286	HEATR5B	54497	0.000543233	0.220178	0	0.608056	0.238512	0.198683	-1	0	-1	0	-1	0	0.809278	0.147947	0	0.591789	-1	0	0.28455	0.300199
1287	GDPD3	79153	0.171371	0.189194	0.172414	0.215143	0.41404	0.159179	-1	0	-1	0	0	0.534276	0.519831	0.19055	0	0.591789	0	0.587335	0.342476	0.300231
1288	OPALIN	93377	0	0.609992	0	0.608056	0.737089	0.109024	-1	0	-1	0	-1	0	0.975204	0.0979861	0	0.591789	-1	0	0.369213	0.300854
1289	TMCC3	57458	0	0.609992	0	0.608056	0.0902209	0.222502	-1	0	-1	0	-1	0	0.220178	0.229667	0.414114	0.125484	-1	0	0.236743	0.302219
1290	TMEM212	389177	0	0.609992	0	0.608056	0.0902209	0.222502	-1	0	-1	0	-1	0	0.0700172	0.229667	0.403216	0.126452	-1	0	0.193638	0.30296
1291	OLFML1	283298	0	0.609992	0	0.608056	9.99998e-05	0.23354	-1	0	-1	0	-1	0	0.19249	0.229667	0.451372	0.121224	-1	0	0.180022	0.303558
1292	PUS7L	83448	0.0270322	0.215143	0.542019	0.212239	0	0.61677	-1	0	-1	0	-1	0	0.817535	0.146398	0	0.591789	-1	0	0.377141	0.304686
1293	ANKRD33B	651746	0.0294215	0.215143	0	0.608056	0	0.61677	-1	0	-1	0	-1	0	0.095286	0.229667	0.370616	0.134586	-1	0	0.187044	0.306815
1294	WDR92	116143	0.00306014	0.220178	0.400381	0.213594	0	0.61677	-1	0	-1	0	0	0.534276	0.986268	0.0896592	0	0.591789	-1	0	0.284734	0.311387
1295	FAM19A1	407738	0.000543233	0.220178	0	0.608056	0.413072	0.159179	-1	0	-1	0	-1	0	0.332381	0.209721	0	0.591789	-1	0	0.250802	0.312584
1296	SRRM3	222183	-1	0	-1	0	-1	0	-1	0	-1	0	-1	0	0	0.614833	0.249373	0.161696	-1	0	0.124687	0.315304
1297	KRCC1	51315	0	0.609992	0.983573	0.164988	0	0.61677	-1	0	-1	0	-1	0	0.0700172	0.229667	0.519026	0.109218	0	0.587335	0.295898	0.321111
1298	PQLC1	80148	0	0.609992	0	0.608056	0.0902209	0.222502	-1	0	-1	0	-1	0	0	0.614833	0.763644	0.0596437	-1	0	0.212803	0.326129
1299	LRRC23	10233	0	0.609992	0	0.608056	0	0.61677	-1	0	0.247493	0.115221	-1	0	0.05807	0.229667	0.249373	0.161696	-1	0	0.16464	0.327452
1300	FAM160A1	729830	0	0.609992	0	0.608056	0	0.61677	-1	0	0.0884608	0.120256	-1	0	0.308257	0.214562	0.122051	0.177963	-1	0	0.162447	0.334129
1301	C21orf91	54149	0	0.609992	0	0.608056	0	0.61677	-1	0	-1	0	-1	0	0.361332	0.207397	0.869807	0.0379551	0	0.587335	0.245153	0.334781
1302	C1orf21	81563	0.000543233	0.220178	0	0.608056	0	0.61677	-1	0	-1	0	-1	0	0.173285	0.229667	0.154166	0.17409	-1	0	0.121043	0.335115
1303	PPP1R3E	90673	4.49213e-05	0.220178	0.999966	0.112122	0.0377457	0.226956	-1	0	-1	0	0	0.534276	0	0.614833	0	0.591789	-1	0	0.200711	0.337591
1304	SBSN	374897	0	0.609992	0	0.608056	0.265665	0.197521	-1	0	-1	0	-1	0	0.502817	0.192293	0	0.591789	0.360795	0.137684	0.304198	0.342658
1305	SAMD12	401474	0	0.609992	0	0.608056	0	0.61677	-1	0	-1	0	-1	0	0.436401	0.201007	0.209863	0.164601	0.0190883	0.174671	0.168105	0.356567
1306	ZNF726	730087	0.0625727	0.19055	0.991578	0.158211	0.0541457	0.226956	-1	0	-1	0	0	0.534276	0	0.614833	0	0.591789	-1	0	0.266949	0.35717
1307	DTWD2	285605	0	0.609992	1	0.0950813	0	0.61677	-1	0	-1	0	-1	0	0.324352	0.212626	0	0.591789	-1	0	0.313904	0.368653
1308	C4orf54	285556	-1	0	-1	0	-1	0	-1	0	-1	0	-1	0	0.173032	0.229667	0	0.591789	-1	0	0.207986	0.368666
1309	GPATCH8	23131	0.0648742	0.19055	0	0.608056	0	0.61677	-1	0	-1	0	-1	0	0.997503	0.0702943	0	0.591789	0	0.587335	0.229796	0.385102
1310	FRMPD3	84443	-1	0	-1	0	0.0195565	0.22928	-1	0	-1	0	0	0.534276	0.135437	0.229667	0	0.591789	-1	0	0.126966	0.393251
1311	FAM193A	8603	0	0.609992	0	0.608056	-1	0	-1	0	-1	0	-1	0	0	0.614833	0.346735	0.143687	0.0576843	0.174671	0.117382	0.396293
1312	KIAA1522	57648	0	0.609992	0	0.608056	0	0.61677	-1	0	-1	0	-1	0	0.610223	0.176801	0.355026	0.142525	-1	0	0.227239	0.397137
1313	PLEKHH1	57475	0	0.609992	0	0.608056	0.0195565	0.22928	-1	0	-1	0	-1	0	0.0700172	0.229667	0	0.591789	0.0448708	0.174671	0.102713	0.400601
1314	C14orf39	317761	0	0.609992	0.997532	0.142912	0	0.61677	0	0.524206	0.945835	0.0747483	-1	0	0	0.614833	0	0.591789	-1	0	0.281615	0.411032
1315	C3orf80	401097	0	0.609992	0	0.608056	0.0902209	0.222502	-1	0	-1	0	-1	0	0	0.614833	0.372411	0.130906	-1	0	0.134556	0.414138
1316	TMEM121	80757	0	0.609992	0	0.608056	0.0902209	0.222502	-1	0	-1	0	-1	0	0	0.614833	0.347351	0.143687	-1	0	0.129544	0.42558
1317	CCDC58	131076	0	0.609992	0	0.608056	0.267731	0.197521	-1	0	-1	0	-1	0	0	0.614833	0.222652	0.163246	-1	0	0.148016	0.426638
1318	TMEM215	401498	0	0.609992	0	0.608056	0.0902209	0.222502	-1	0	-1	0	-1	0	0	0.614833	0.278586	0.153176	-1	0	0.115791	0.433557
1319	SAMD5	389432	0	0.609992	0	0.608056	0	0.61677	-1	0	-1	0	-1	0	0.105641	0.229667	0.279686	0.152789	-1	0	0.120942	0.437624
1320	TMEM88B	643965	0	0.609992	0	0.608056	0.0902209	0.222502	-1	0	-1	0	-1	0	0	0.614833	0.170289	0.169249	-1	0	0.0941315	0.446198
1321	C17orf75	64149	0	0.609992	0	0.608056	0	0.61677	-1	0	-1	0	-1	0	0.083103	0.229667	0.154166	0.17409	-1	0	0.0884885	0.454306
1322	DMWD	1762	0	0.609992	0	0.608056	0	0.61677	-1	0	-1	0	-1	0	0.778756	0.15395	0.264413	0.158017	0	0.587335	0.191147	0.454878
1323	KIAA0895L	653319	0	0.609992	0	0.608056	0	0.61677	-1	0	-1	0	-1	0	0.0700172	0.229667	0.112752	0.179512	-1	0	0.0754719	0.458285
1324	CCDC112	153733	0.000543233	0.220178	0	0.608056	0	0.61677	-1	0	-1	0	-1	0	0.452983	0.199651	0	0.591789	-1	0	0.141563	0.4627
1325	THSD7B	80731	0	0.609992	0	0.608056	0.0902209	0.222502	0	0.524206	-1	0	0	0.534276	0.539281	0.18842	0	0.591789	0.0832225	0.174671	0.165401	0.462716
1326	FLYWCH2	114984	0.0294215	0.215143	0	0.608056	0	0.61677	-1	0	-1	0	-1	0	0.174309	0.229667	0	0.591789	-1	0	0.134685	0.478156
1327	TLCD1	116238	0	0.609992	0	0.608056	0.0988721	0.222502	-1	0	-1	0	-1	0	0.229211	0.229667	0	0.591789	-1	0	0.15864	0.481176
1328	FBRSL1	57666	0.0294215	0.215143	0	0.608056	0	0.61677	-1	0	-1	0	-1	0	0.582478	0.180868	0	0.591789	0	0.587335	0.169854	0.507943
1329	MUM1L1	139221	0	0.609992	0	0.608056	0.244082	0.198683	-1	0	-1	0	-1	0	0.0917988	0.229667	0	0.591789	0	0.587335	0.132838	0.526526
1330	SAMD10	140700	0	0.609992	0	0.608056	0	0.61677	-1	0	-1	0	-1	0	0	0.614833	0.375465	0.129163	-1	0	0.075093	0.548245
1331	PRR18	285800	0	0.609992	0	0.608056	0	0.61677	-1	0	-1	0	-1	0	0	0.614833	0.341254	0.144462	-1	0	0.0682507	0.564455
1332	TTC39C	125488	0	0.609992	0	0.608056	0	0.61677	-1	0	-1	0	-1	0	0	0.614833	0.263841	0.159179	-1	0	0.0527681	0.578675
1333	RBM43	375287	0.140087	0.189194	0	0.608056	0	0.61677	-1	0	-1	0	-1	0	0	0.614833	0	0.591789	-1	0	0.111687	0.599815
1334	SNHG6	641638	-1	0	-1	0	-1	0	-1	0	-1	0	-1	0	0	0.614833	0	0.591789	-1	0	0	0.603201
1335	LOC728392	728392	0	0.609992	0	0.608056	0	0.61677	-1	0	-1	0	-1	0	0.475043	0.196553	0	0.591789	-1	0	0.137847	0.604341
1336	VWA5B2	90113	0	0.609992	0	0.608056	0	0.61677	-1	0	-1	0	0	0.534276	0	0.614833	0.337187	0.144849	-1	0	0.0561978	0.606624
1337	FAM149A	25854	0	0.609992	0	0.608056	0	0.61677	-1	0	-1	0	-1	0	0.36171	0.207397	0	0.591789	-1	0	0.120285	0.612405
1338	C5orf22	55322	0	0.609992	0	0.608056	0	0.61677	-1	0	-1	0	-1	0	0.355698	0.207591	0	0.591789	-1	0	0.119281	0.612545
1339	KIAA1324L	222223	0	0.609992	0	0.608056	0.0902209	0.222502	-1	0	-1	0	-1	0	0	0.614833	0	0.591789	-1	0	0.0600736	0.622537
1340	C16orf91	283951	0	0.609992	0	0.608056	0.0902209	0.222502	-1	0	-1	0	-1	0	0	0.614833	0	0.591789	-1	0	0.0600736	0.622537
1341	CCDC153	283152	0.000543233	0.220178	0	0.608056	0	0.61677	-1	0	-1	0	-1	0	0	0.614833	0	0.591789	-1	0	0.006955	0.62262
1342	RIBC1	158787	0.000543233	0.220178	0	0.608056	0	0.61677	-1	0	-1	0	-1	0	0	0.614833	0	0.591789	-1	0	0.006955	0.62262
1343	CCDC142	84865	0	0.609992	0	0.608056	0	0.61677	-1	0	-1	0	-1	0	0	0.614833	0	0.591789	-1	0	0	0.778592
1344	PRG4	23572	-1	0	-1	0	-1	0	-1	0	-1	0	-1	0	-1	0	0.321662	0.148722	-1	0	0	1

## Sheet: prioritized_genes_striatum
Rank	GeneSymbol	GeneId	GO: Molecular Function Score	GO: Molecular Function pValue	GO: Biological Process Score	GO: Biological Process pValue	GO: Cellular Component Score	GO: Cellular Component pValue	Human Phenotype Score	Human Phenotype pValue	Mouse Phenotype Score	Mouse Phenotype pValue	Pathway Score	Pathway pValue	Pubmed Score	Pubmed pValue	Coexpression Score	Coexpression pValue	Disease Score	Disease pValue	Average Score	Overall pValue
1	GABRB3	2562	0.999994	0.00290473	1	0.0970178	0.999997	0.00735864	0.999637	0.000968242	1	0.0249806	0.975563	0.013749	1	0.0431836	0.926716	0.0261425	1	0.021495	0.990451	1.34368e-05
2	ATP1A3	478	0.999998	0.00213013	1	0.0970178	0.999996	0.00793958	0.997996	0.00213013	1	0.0249806	0.993038	0.00968242	1	0.0431836	0.866471	0.0449264	1	0.021495	0.984554	1.8287e-05
3	GRIA1	2890	1	0.00154919	1	0.0970178	1	0.00484121	-1	0	1	0.0249806	0.999999	0.00309837	1	0.0431836	0.970509	0.0133617	1	0.0216886	0.996314	2.80167e-05
4	DNM1	1759	0.999978	0.00445391	1	0.0970178	0.99995	0.0125871	0.997854	0.00213013	1	0.0249806	0.983718	0.0121998	1	0.0431836	0.894227	0.0365995	1	0.0224632	0.987097	3.08192e-05
5	CAMK2A	815	0.999984	0.00387297	1	0.0970178	1	0.00484121	-1	0	1	0.0249806	1	0.00309837	1	0.0431836	0.989579	0.0063904	0.999606	0.0383424	0.998673	3.8318e-05
6	BRAF	673	0.99988	0.00813323	1	0.0970178	0.693215	0.119868	0.988822	0.00290473	1	0.0249806	1	0.00309837	1	0.0431836	0.973896	0.0125871	1	0.021495	0.977251	4.07753e-05
7	ATXN2	6311	0.669773	0.106119	1	0.0970178	0.757171	0.1067	0.999974	1e-06	0.999998	0.0261425	-1	0	1	0.0431836	0.726608	0.0747483	1	0.021495	0.926892	4.32609e-05
8	DRD2	1813	0.999987	0.00367932	1	0.0970178	1	0.00484121	-1	0	1	0.0249806	0.99982	0.00774593	1	0.0431836	0.986394	0.00793958	1	0.021495	0.998288	4.72655e-05
9	DNM2	1785	0.999989	0.00348567	1	0.0970178	1	0.00484121	0.945106	0.00774593	0.999841	0.0396979	0.962508	0.0151046	1	0.0431836	0.61403	0.095275	1	0.021495	0.948904	6.11628e-05
10	SCN1A	6323	0.999905	0.00774593	1	0.0970178	0.999937	0.0125871	0.999789	0.000580945	1	0.0249806	0.253858	0.0625484	1	0.0435709	0.467646	0.122386	1	0.021495	0.885689	7.13766e-05
11	IRF4	3662	0.186987	0.195198	1	0.0970178	0.481213	0.154338	0.999954	1e-06	0.994026	0.0602246	0.0408576	0.0731991	1	0.0431836	0.768342	0.067196	0.99993	0.0309837	0.788169	7.62461e-05
12	SCN1B	6324	0.999959	0.0056158	1	0.0970178	0.999724	0.0166538	0.998091	0.00174284	0.999999	0.0257552	0.242449	0.0625484	0.998311	0.0759101	0.943812	0.0216886	0.999815	0.0344694	0.937023	8.33902e-05
13	KCNJ6	3763	0.99999	0.00309837	0.999984	0.109605	0.999952	0.0125871	0.559707	0.0296282	1	0.0249806	0.998661	0.00890782	1	0.0431836	0.753351	0.070488	0.999982	0.0265298	0.923594	0.000100142
14	CDKN1B	1027	0.98736	0.0447328	1	0.0970178	0.893524	0.0792022	0.665243	0.024206	1	0.0249806	0.984908	0.0118125	1	0.0431836	0.999778	0.00116189	1	0.021495	0.955153	0.000106437
15	PRKAR2B	5577	0.999455	0.0131681	1	0.0970178	0.999999	0.00619675	-1	0	0.999984	0.0311774	1	0.00309837	1	0.0431836	0.995617	0.00406662	0.538187	0.134973	0.966119	0.000107969
16	PAFAH1B1	5048	0.969439	0.0549961	1	0.0970178	0.999996	0.00793958	0.884885	0.0127808	1	0.0249806	0.955243	0.0160728	1	0.0431836	0.967332	0.0147173	1	0.021495	0.979354	0.000111463
17	SLC1A2	6506	0.998649	0.0170411	1	0.0970178	1	0.0056158	0.894074	0.0121998	1	0.0249806	0.96087	0.0156855	1	0.0431836	0.67063	0.0836561	1	0.021495	0.949364	0.000118336
18	MEF2C	4208	0.754853	0.0941131	1	0.0970178	0.686882	0.120837	0.996065	0.00232378	1	0.0249806	0.958574	0.0160728	1	0.0431836	0.993864	0.00542215	1	0.021495	0.962957	0.00013936
19	HBEGF	1839	0.992409	0.0402789	1	0.0970178	0.999394	0.0207204	-1	0	1	0.0249806	1	0.00309837	1	0.0431836	0.978841	0.0112316	1	0.0224632	0.996843	0.000185905
20	BMPR2	659	0.998761	0.0166538	1	0.0970178	0.999996	0.00793958	0.0915622	0.048993	1	0.0249806	0.0757131	0.0731991	1	0.0431836	0.985283	0.00832688	0.999983	0.0265298	0.81682	0.000188014
21	CACNA2D1	781	0.999946	0.00580945	1	0.0970178	0.995116	0.0329202	0.975021	0.00484121	0.986844	0.0670023	0.730479	0.0317583	1	0.0431836	0.95438	0.0191712	0.959621	0.0697134	0.972735	0.000188479
22	SYN1	6853	0.997997	0.0216886	1	0.0970178	1	0.00484121	0.651212	0.0249806	1	0.0249806	0.939164	0.0180093	1	0.0431836	0.745008	0.0718435	0.999851	0.0333075	0.929362	0.0001938
23	HSPA8	3312	0.999967	0.00522851	1	0.0970178	1	0.00484121	-1	0	-1	0	0.988665	0.010457	1	0.0431836	0.944756	0.021495	0.999998	0.0228505	0.991294	0.000199043
24	KIF1B	23095	0.994593	0.0350503	0.999969	0.113284	0.998905	0.0236251	0.942251	0.00832688	1	0.0249806	0.200938	0.063904	1	0.0431836	0.981351	0.0100697	0.999979	0.0274981	0.929843	0.000212491
25	MAPK8	5599	0.999015	0.0152982	1	0.0970178	0.999556	0.0187839	-1	0	1	0.0249806	1	0.00309837	1	0.0431836	0.854941	0.0474438	1	0.021495	0.981779	0.000212707
26	KALRN	8997	0.999978	0.00445391	1	0.0970178	0.998485	0.0261425	-1	0	1	0.0249806	0.892055	0.0216886	0.999997	0.045701	0.99385	0.00542215	0.964784	0.0677769	0.989976	0.000219613
27	PRKCH	5583	0.999853	0.00890782	1	0.0970178	0.494724	0.152595	0.0646036	0.0511232	0.998268	0.0503486	0.999989	0.00406662	1	0.0431836	0.992273	0.0060031	0.959006	0.0697134	0.859844	0.000260631
28	DMD	1756	0.762835	0.0933385	1	0.0970178	0.999986	0.0100697	0.982255	0.00367932	1	0.0249806	0.296303	0.05945	1	0.0431836	0.826144	0.0548025	1	0.021495	0.914016	0.000262275
29	GRIK5	2901	1	0.00154919	1	0.0970178	1	0.00484121	-1	0	0.999995	0.028079	0.982677	0.0121998	1	0.0431836	0.619665	0.0945004	0.284494	0.159373	0.893044	0.000264244
30	ANK3	288	0.784714	0.0910147	1	0.0970178	0.999997	0.00735864	0.518198	0.0317583	1	0.0249806	0.403901	0.0507359	0.999992	0.0497676	0.982055	0.00987607	1	0.021495	0.891292	0.000271392
31	RGS2	5997	0.991746	0.0406662	1	0.0970178	0.958077	0.0546088	-1	0	1	0.0255616	0.916072	0.0195585	1	0.0431836	0.998966	0.00174284	1	0.0216886	0.991346	0.000273085
32	ASS1	445	0.997019	0.0269171	1	0.0970178	0.99995	0.0125871	0.6099	0.0267235	1	0.0255616	0.288866	0.0598373	0.999992	0.0497676	0.93944	0.0232378	1	0.0224632	0.898365	0.000297652
33	PDE4B	5142	0.9841	0.049574	1	0.0970178	1	0.00484121	-1	0	1	0.0249806	0.680573	0.0350503	1	0.0433772	0.990851	0.00619675	0.998846	0.0426026	0.975908	0.000306295
34	DCX	1641	0.998845	0.0162665	1	0.0970178	0.899537	0.0768784	0.743503	0.0211077	1	0.0249806	0.426021	0.049574	1	0.0431836	0.970869	0.0131681	1	0.0218823	0.923883	0.00031243
35	GAD2	2572	0.977822	0.0520914	1	0.0981797	1	0.00484121	-1	0	1	0.0249806	0.730636	0.0315647	1	0.0431836	0.965894	0.0151046	1	0.021495	0.97619	0.000326633
36	ADRA2A	150	0.998547	0.017622	1	0.0970178	0.963921	0.0522851	-1	0	0.9999	0.0379551	0.961001	0.0156855	1	0.0431836	0.988273	0.00716499	1	0.0224632	0.993701	0.000368809
37	SCARB2	950	0.246511	0.182417	0.997137	0.153176	0.991377	0.035244	0.998698	0.00154919	1	0.0249806	0.358496	0.0536406	0.999962	0.0548025	0.929555	0.0255616	0.999999	0.0228505	0.890859	0.000381276
38	DCN	1634	0.962282	0.0563517	1	0.0970178	0.978776	0.0458947	0.253445	0.0441518	1	0.0251743	0.105235	0.0731991	1	0.0431836	0.996052	0.00367932	1	0.021495	0.838244	0.000390889
39	ACTA2	59	0.991107	0.0410534	1	0.0970178	0.969344	0.048993	0.921763	0.00929512	0.998406	0.0499613	0.749798	0.0307901	1	0.0431836	0.926872	0.0259489	0.999989	0.0255616	0.965983	0.000412413
40	JUP	3728	0.978062	0.0520914	1	0.0970178	0.999932	0.0131681	0.403852	0.0398916	1	0.0251743	0.340638	0.0536406	1	0.0431836	0.967205	0.0149109	0.997574	0.0453137	0.882492	0.000458275
41	NEK2	4751	0.999376	0.0135554	1	0.0970178	0.94042	0.063904	0.412256	0.0373741	-1	0	0.841833	0.0265298	1	0.0431836	0.996725	0.00329202	0.985428	0.0573199	0.911079	0.000470815
42	DSP	1832	0.929649	0.0656468	1	0.0970178	0.996399	0.031371	0.680306	0.0234314	0.999999	0.0257552	0.323163	0.0584818	1	0.0431836	0.983036	0.00968242	0.999395	0.0406662	0.910433	0.000483414
43	FLNB	2317	0.682327	0.104376	0.999998	0.102053	0.991289	0.0354376	0.298668	0.0439582	0.999997	0.0261425	0.465456	0.0468629	1	0.0431836	0.987682	0.00716499	1	0.021495	0.865585	0.000506643
44	GSN	2934	0.609452	0.120837	1	0.0970178	0.997057	0.0305964	0.232336	0.0455074	0.999906	0.0375678	0.566032	0.0414407	1	0.0431836	0.992539	0.00580945	1	0.021495	0.861821	0.000509319
45	GFAP	2670	0.826647	0.084237	1	0.0970178	0.999641	0.0182029	0.998584	0.00154919	1	0.0249806	0	0.5366	1	0.0431836	0.843854	0.0507359	1	0.021495	0.861274	0.000521357
46	BMPR1A	657	0.999547	0.0123935	1	0.0970178	0.999906	0.013749	0.554549	0.0298218	1	0.0249806	0	0.5366	1	0.0431836	0.935035	0.0243997	1	0.0218823	0.832146	0.000530847
47	GRK5	2869	0.999206	0.01433	1	0.0970178	0.871758	0.0830751	-1	0	0.999999	0.0257552	0.947602	0.0170411	1	0.0431836	0.983886	0.00948877	0.997602	0.0453137	0.986178	0.000536583
48	HLA-A	3105	0.87669	0.0753292	1	0.0970178	1	0.00484121	0.184969	0.0478311	0.996929	0.0551898	0.714109	0.0335012	1	0.0431836	0.816423	0.0575136	1	0.021495	0.864581	0.000550223
49	DNM3	26052	0.999148	0.0145236	1	0.0970178	0.999993	0.00910147	-1	0	0.999998	0.0261425	0.935098	0.0183966	0.999999	0.0441518	0.92228	0.0274981	0.299835	0.158017	0.929554	0.00058796
50	ACTN1	87	0.981028	0.0509295	1	0.0970178	1	0.00484121	0.184969	0.0478311	-1	0	0.732661	0.0315647	1	0.0431836	0.994253	0.00542215	0.454912	0.144849	0.837516	0.00059613
51	EEF1A2	1917	0.997782	0.0226569	1	0.0970178	0.997784	0.0284663	0.920463	0.00968242	1	0.0249806	0	0.5366	1	0.0431836	0.903792	0.0335012	1	0.021495	0.869116	0.000646233
52	CIT	11113	0.999973	0.00503486	1	0.0970178	0.987382	0.0406662	0.444562	0.0354376	1	0.0249806	0	0.5366	0.999971	0.0540279	0.941733	0.0218823	0.999997	0.0232378	0.819994	0.000652831
53	SOD2	6648	0.911888	0.0695198	1	0.0970178	0.967666	0.0501549	-1	0	1	0.0249806	0.34167	0.0536406	1	0.0431836	0.995845	0.00406662	1	0.021495	0.939876	0.000681062
54	PDYN	5173	0.917398	0.067196	0.962517	0.190744	0.991937	0.0348567	0.808912	0.0197521	1	0.0249806	0.961721	0.0154919	1	0.0431836	0.588433	0.0993416	1	0.021495	0.923653	0.000704011
55	SLC26A4	5172	0.938536	0.063323	0.999999	0.0997289	0.998231	0.0276917	0.721916	0.0216886	1	0.0249806	0.204952	0.0629357	0.994085	0.0908211	0.924195	0.0269171	1	0.0224632	0.895974	0.00071475
56	RHOB	388	0.993033	0.0396979	1	0.0970178	0.99952	0.0197521	-1	0	0.97304	0.0735864	0.381564	0.0517041	0.999998	0.0453137	0.999583	0.00135554	0.732577	0.111348	0.931988	0.000721716
57	PPP2R1A	5518	0.600069	0.122773	1	0.0970178	0.876058	0.0824942	0.491227	0.0336948	0.995573	0.0580945	1	0.00309837	1	0.0431836	0.820996	0.0563517	0.999987	0.0257552	0.891181	0.000752115
58	PDLIM5	10611	0.922579	0.066615	1	0.0970178	0.99902	0.0232378	-1	0	0.999984	0.0311774	0.800314	0.0288536	0.99995	0.0559644	0.972547	0.0129744	0.999986	0.0257552	0.978392	0.000795106
59	STX3	6809	0.880977	0.0751356	1	0.0970178	1	0.00484121	0.402973	0.0398916	0.49065	0.117545	0.942317	0.0178156	1	0.0431836	0.949963	0.0197521	0.0274713	0.185709	0.792054	0.000819943
60	UBE2C	11065	0.994718	0.0348567	1	0.0970178	0.670881	0.124129	-1	0	0.172489	0.127033	0.723739	0.0327266	1	0.0431836	0.999875	0.000968242	0.999463	0.0406662	0.885261	0.000847423
61	KCNA5	3741	1	0.00174284	1	0.0970178	0.999978	0.011038	0	0.52653	0.999663	0.0431836	0.317663	0.05945	0.999994	0.0474438	0.886536	0.0381487	0.717075	0.113478	0.810753	0.000853524
62	COL6A1	1291	0.295004	0.172541	0.999998	0.102053	0.996104	0.0315647	0.751959	0.0211077	0.55926	0.114446	0.350246	0.0536406	1	0.0431836	0.990256	0.0063904	0.999979	0.0271108	0.847006	0.000866493
63	DMPK	1760	0.998424	0.0183966	1	0.0970178	0.999723	0.0166538	0.950936	0.00755229	0.78097	0.101472	0	0.5366	1	0.0431836	0.894294	0.0364059	0.999941	0.0304028	0.858667	0.000893946
64	NUP62	23636	0.990204	0.0427963	1	0.0970178	0.981816	0.0441518	0.917145	0.00968242	0.00785798	0.133617	0.734225	0.0315647	0.999948	0.056158	0.772154	0.0660341	1	0.0216886	0.84675	0.000904387
65	PTGER4	5734	0.366203	0.161503	1	0.0970178	0.977931	0.0460883	-1	0	1	0.0249806	0.802645	0.02866	1	0.0431836	0.989374	0.0063904	0.99999	0.0251743	0.934916	0.000913935
66	PENK	5179	0.917398	0.067196	1	0.0970178	0.997118	0.0305964	-1	0	0.999976	0.0317583	0.663837	0.0356313	1	0.0431836	0.955799	0.0189775	1	0.0218823	0.965865	0.000958121
67	ATP2B3	492	0.999962	0.0056158	1	0.0979861	0.973974	0.0474438	0.813757	0.0189775	-1	0	0.903089	0.0203331	0.97535	0.107281	0.809179	0.0588691	0.969225	0.0660341	0.941528	0.000972311
68	PPP1R1B	84152	0.998981	0.0152982	1	0.0970178	0.725217	0.111929	-1	0	1	0.0249806	0.995346	0.00929512	1	0.0431836	0.503869	0.114446	1	0.0220759	0.919079	0.000972977
69	FGF10	2255	0.992409	0.0402789	1	0.0970178	0.544748	0.147366	0.0941154	0.048993	1	0.0249806	0.99995	0.00658404	1	0.0431836	0.69154	0.0805577	0.997694	0.0453137	0.835417	0.000974755
70	SLC8A1	6546	0.998785	0.0164601	1	0.0970178	0.999974	0.0114253	0	0.52653	0.999987	0.0304028	0.86815	0.0238187	1	0.0435709	0.764743	0.0677769	0.999562	0.0395043	0.855072	0.00101446
71	SPRED1	161742	0.986956	0.0449264	1	0.0970178	0.981813	0.0441518	0.412256	0.0373741	1	0.0251743	0.999799	0.00774593	0.983219	0.101665	0.709957	0.0778466	0.937742	0.0780403	0.896265	0.00104017
72	RARB	5915	0.926044	0.0662277	1	0.0970178	0.156658	0.230442	0.417098	0.0373741	1	0.0249806	0.370155	0.0520914	1	0.0431836	0.972475	0.0129744	1	0.021495	0.817344	0.00104063
73	PTTG1	9232	0.728744	0.0962432	1	0.0970178	0.128452	0.231216	-1	0	0.999992	0.0292409	0.149829	0.0731991	1	0.0431836	0.999913	0.000774593	0.999813	0.0348567	0.824871	0.00107251
74	APC2	10297	0.77401	0.0923703	1	0.0970178	0.999715	0.0168474	0.90397	0.011038	1	0.0249806	0.425795	0.049574	0.765036	0.164407	0.796049	0.0617738	0.997848	0.0451201	0.900642	0.0010758
75	LYZ	4069	0.418667	0.147947	0.994052	0.165957	0.998178	0.0278854	0.0915622	0.048993	1	0.0249806	0.183035	0.0708753	1	0.0431836	0.971525	0.0129744	0.999971	0.02866	0.792673	0.00107926
76	DDR1	780	0.999326	0.013749	1	0.0970178	0.977892	0.0460883	-1	0	0.999986	0.0304028	0	0.5366	0.999999	0.0445391	0.994343	0.00522851	0.999996	0.0238187	0.872861	0.00108611
77	JAG1	182	0.173099	0.202169	1	0.0970178	0.968477	0.0497676	0.537147	0.0309837	1	0.0249806	0.139483	0.0731991	1	0.0431836	0.955325	0.0189775	1	0.021495	0.807346	0.00108812
78	GJB2	2706	0.656516	0.108637	1	0.0970178	0.881733	0.0817196	0.642325	0.0257552	0.999985	0.0309837	0.106341	0.0731991	1	0.0433772	0.930377	0.0255616	1	0.0216886	0.849785	0.00118227
79	MARK2	2011	0.999981	0.00406662	1	0.0970178	0.890221	0.0793958	-1	0	1	0.0249806	0	0.5366	1	0.0431836	0.950266	0.0197521	1	0.021495	0.861722	0.00123406
80	DOCK4	9732	0.999445	0.0131681	1	0.0970178	0.793229	0.101859	0.975021	0.00484121	0.447281	0.118319	0.220834	0.0629357	0.80765	0.1555	0.957132	0.0183966	0.808893	0.101472	0.862146	0.00123695
81	CACNG4	27092	0.999976	0.00484121	1	0.0970178	0.999946	0.0125871	-1	0	0.989756	0.0648722	0.964504	0.0151046	0.997839	0.0793958	0.526065	0.11096	-1	0	0.928844	0.001287
82	WFS1	7466	0.772516	0.0923703	1	0.0970178	0.964607	0.0515105	0.99846	0.00174284	1	0.0249806	0	0.5366	0.999929	0.0571263	0.376085	0.135554	1	0.021495	0.803954	0.00137447
83	CITED2	10370	0.414849	0.148528	1	0.0970178	0.344889	0.18048	0.466071	0.0348567	1	0.0249806	0.23396	0.0629357	0.991337	0.0943067	0.999475	0.00135554	0.783008	0.10457	0.784571	0.00140601
84	ARF4	378	0.999364	0.013749	1	0.0970178	0.999857	0.0147173	-1	0	0.996525	0.0557707	0.345326	0.0536406	0.999788	0.0615802	0.962281	0.0160728	0.0115115	0.185709	0.831874	0.00140883
85	GRID1	2894	0.999999	0.00174284	0.998815	0.1433	0.986194	0.0412471	-1	0	0.985989	0.0675833	0.0808946	0.0731991	1	0.0431836	0.865659	0.0451201	0.742377	0.110573	0.874643	0.0014182
86	CYP1B1	1545	0.809726	0.0873354	1	0.0970178	0.863916	0.0902401	0.253445	0.0441518	0.858903	0.0931448	0.408884	0.0507359	1	0.0431836	0.970713	0.0133617	1	0.021495	0.846633	0.00142643
87	MALT1	10892	0.967242	0.0557707	1	0.0970178	0.522481	0.148528	0.513405	0.0323393	0.843686	0.095275	0.725235	0.031952	0.999996	0.0464756	0.982103	0.00987607	0.986358	0.0565453	0.885013	0.00144669
88	RAB27B	5874	0.996932	0.0276917	0.999965	0.113478	0.999995	0.00793958	-1	0	0.999993	0.02866	0.857224	0.0245933	0.999459	0.0664214	0.585186	0.0993416	0.789833	0.103408	0.924744	0.0014683
89	CLTC	1213	0.89254	0.0731991	1	0.0970178	1	0.00484121	-1	0	-1	0	0.998092	0.00890782	1	0.0431836	0.787927	0.0627421	0.905671	0.0859799	0.95477	0.00147303
90	HSD17B10	3028	0.991725	0.0406662	0.999988	0.108443	0.936789	0.0648722	0.939803	0.00852053	-1	0	0.119862	0.0731991	0.999411	0.0670023	0.858652	0.0464756	1	0.0224632	0.888513	0.00149107
91	CFL1	1072	0.631924	0.111154	1	0.0970178	0.999574	0.0185902	-1	0	1	0.0251743	0.96486	0.0151046	1	0.0431836	0.770158	0.066615	0.985617	0.0573199	0.942493	0.0014952
92	PRKAA1	5562	0.999912	0.00755229	1	0.0970178	0.947989	0.0606119	-1	0	0.991145	0.063904	0.564276	0.0416344	1	0.0431836	0.529891	0.109799	0.999999	0.0228505	0.906281	0.00150593
93	NR3C2	4306	0.922105	0.066615	1	0.0970178	0.921249	0.070488	0.402973	0.0398916	1	0.0249806	0.292522	0.0598373	1	0.0431836	0.634661	0.0917893	1	0.021495	0.833175	0.00151403
94	ITGA4	3676	0.582406	0.125097	1	0.0970178	0.997683	0.0288536	-1	0	0.954374	0.0788149	0.654618	0.0358249	1	0.0431836	0.987148	0.00755229	0.999068	0.0416344	0.941836	0.00153416
95	KIF5B	3799	0.99819	0.0201394	1	0.0970178	0.998783	0.0238187	-1	0	0.991399	0.0637103	0.432055	0.048993	1	0.0431836	0.903137	0.0336948	0.975112	0.0640976	0.942763	0.00153961
96	CDK16	5127	0.99951	0.0123935	1	0.0970178	0.999956	0.0121998	-1	0	0.622154	0.111154	-1	0	1	0.0431836	0.942422	0.0216886	0.984884	0.0579009	0.960477	0.00160574
97	HOMER2	9455	0.996992	0.0271108	1	0.0970178	0.999961	0.0121998	-1	0	0.999954	0.0344694	0.922734	0.0189775	0.999994	0.0474438	0.296634	0.15976	0.84607	0.0968242	0.896938	0.00161868
98	ATP6V0A2	23545	0.949266	0.0598373	1	0.0970178	0.99997	0.0118125	0.973422	0.00542215	-1	0	0.223899	0.0629357	0.845213	0.148141	0.477793	0.119481	0.99948	0.0402789	0.852223	0.00166976
99	GNB4	59345	0.361857	0.161696	0.999942	0.118125	0.999975	0.0114253	0.253445	0.0441518	-1	0	1	0.00309837	1	0.0441518	0.603831	0.0977924	0.545419	0.134779	0.774664	0.00169629
100	NUMA1	4926	0.559241	0.127033	0.999974	0.111929	0.999849	0.0149109	0	0.52653	0.127657	0.127614	0.818719	0.0278854	1	0.0431836	0.993148	0.0056158	0.999792	0.035244	0.778101	0.00175088
101	EPHA7	2045	0.999742	0.011038	1	0.0970178	0.999258	0.0213013	-1	0	0.749135	0.103989	0.038707	0.0731991	1	0.0431836	0.939975	0.0230442	0.746648	0.110186	0.858229	0.00175783
102	GADD45B	4616	0.0012093	0.231797	1	0.0970178	0.0541457	0.237994	-1	0	0.990007	0.0644849	0.748835	0.0307901	0.998927	0.0722308	0.999986	0.000387297	0.970129	0.0654531	0.764027	0.00177276
103	CALB1	793	0.507054	0.13904	1	0.0970178	0.999185	0.0220759	-1	0	0.999724	0.042409	0.260543	0.0625484	1	0.0431836	0.969842	0.0135554	0.997133	0.0466692	0.898797	0.00184552
104	S100A8	6279	0.98471	0.0482184	1	0.0970178	0.526568	0.148335	-1	0	0.00785123	0.133617	0.419193	0.0501549	1	0.0431836	0.994446	0.00503486	1	0.021495	0.806061	0.00185062
105	PACSIN1	29993	0.495753	0.139427	1	0.0970178	1	0.0056158	-1	0	1	0.0249806	0.758666	0.0302091	0.999999	0.0449264	0.863655	0.0455074	0.0576843	0.185709	0.834868	0.00185168
106	DAPK3	1613	0.99994	0.0060031	1	0.0970178	0.951941	0.0588691	-1	0	0.143765	0.127614	0.746836	0.0307901	0.999953	0.0557707	0.840615	0.0509295	0.984977	0.0577072	0.881508	0.00186208
107	TAC1	6863	0.743958	0.0945004	1	0.0970178	0.88704	0.0801704	-1	0	0.99738	0.0544152	0.461491	0.0472502	1	0.0431836	0.970385	0.0133617	1	0.021495	0.931596	0.00190571
108	SLC12A2	6558	0.964827	0.056158	1	0.0970178	0.978677	0.0458947	-1	0	1	0.0249806	0.448069	0.0478311	0.999999	0.0441518	0.868621	0.0447328	0.997888	0.0451201	0.938561	0.00200225
109	UBE3A	7337	0.123551	0.202169	1	0.0970178	0.108163	0.231216	0.991759	0.00271108	1	0.0249806	0	0.5366	1	0.0431836	0.909227	0.0317583	1	0.0218823	0.731263	0.00201816
110	AAK1	22848	0.99799	0.0216886	0.999998	0.101278	0.999978	0.0108443	-1	0	0.0813108	0.132455	0.394909	0.0511232	0.999693	0.0635167	0.953393	0.0193648	0.36469	0.152982	0.808712	0.00210645
111	ZIC1	7545	0.128786	0.202169	1	0.0970178	0.156658	0.230442	0.983091	0.00367932	1	0.0249806	-1	0	1	0.0431836	0.807713	0.0588691	0.999945	0.0302091	0.818181	0.00214749
112	HBA2	3040	0.936045	0.0642912	1	0.0970178	0.954113	0.0575136	0.600123	0.0271108	0.952302	0.0793958	0.392895	0.0513168	0.999992	0.0497676	0.55709	0.104764	0.999949	0.0302091	0.856016	0.00220281
113	CHD8	57680	0.995849	0.0315647	1	0.0970178	0.398471	0.163633	0.632165	0.0259489	0.999976	0.031952	0.136124	0.0731991	0.999994	0.0474438	0.85047	0.0493803	0.897415	0.0877227	0.82534	0.00220399
114	SRI	6717	0.989878	0.0427963	1	0.0970178	0.999999	0.00580945	-1	0	0.538549	0.115802	0.0318237	0.0731991	0.999783	0.0615802	0.890861	0.0371805	0.939251	0.0772657	0.845886	0.00225425
115	TAOK2	9344	0.998808	0.0162665	1	0.0970178	0.991229	0.0354376	-1	0	1	0.0253679	0.0872615	0.0731991	1	0.0431836	0.565783	0.103021	0.928329	0.0805577	0.852462	0.00227923
116	DLGAP3	58512	0.991324	0.0408598	0.559943	0.22134	1	0.00484121	-1	0	0.999999	0.0259489	0.800314	0.0288536	0.997382	0.0803641	0.326653	0.156274	0.875611	0.091983	0.862455	0.00229455
117	MTHFR	4524	0.593858	0.123741	1	0.0970178	0.569509	0.140008	0.998386	0.00174284	0.999949	0.0346631	0	0.5366	1	0.0431836	0.364811	0.148528	1	0.021495	0.765384	0.00236155
118	ARX	170302	0.187128	0.195198	1	0.0970178	0.0541457	0.237994	0.996013	0.00232378	1	0.0249806	-1	0	1	0.0431836	0.278586	0.162858	0.999997	0.0236251	0.742485	0.00241995
119	LUM	4060	0.2673	0.175058	1	0.0970178	0.982252	0.0441518	-1	0	0.999999	0.0257552	0.105235	0.0731991	0.998614	0.0733927	0.971822	0.0129744	0.999878	0.0329202	0.850446	0.00243798
120	AKAP1	8165	0.998308	0.0197521	1	0.0970178	0.999967	0.0118125	-1	0	0.704262	0.106507	0.0318237	0.0731991	1	0.0431836	0.902448	0.0336948	0.108991	0.182417	0.781165	0.00249062
121	ATN1	1822	0.715067	0.0983734	0.99999	0.107862	0.720142	0.112316	0.887743	0.0125871	0.999915	0.0373741	-1	0	1	0.0431836	0.645629	0.0902401	1	0.021495	0.903445	0.00249306
122	DOCK7	85440	0.989758	0.0429899	1	0.0970178	0.986034	0.0412471	0.875925	0.01433	0.994915	0.05945	0.0318237	0.0731991	1	0.0431836	0.351407	0.151433	0.642131	0.124903	0.799153	0.00250181
123	TPX2	22974	0.998005	0.0216886	1	0.0970178	0.995624	0.031952	-1	0	0.953407	0.0790085	0	0.5366	0.999977	0.052866	0.993922	0.00542215	0.984177	0.0580945	0.869901	0.00250335
124	MAP3K12	7786	0.999564	0.0123935	1	0.0970178	0.940666	0.063904	-1	0	1	0.0249806	0.0872615	0.0731991	0.999999	0.0449264	0.690969	0.0805577	0.860614	0.0945004	0.860466	0.00251522
125	AP2A1	160	0.691932	0.103215	1	0.0970178	1	0.00484121	-1	0	-1	0	0.999818	0.00774593	1	0.0431836	0.488293	0.116964	0.44638	0.145043	0.85545	0.00252644
126	MAPK6	5597	0.999438	0.0133617	1	0.0970178	0.35667	0.179706	-1	0	1	0.0249806	0.381689	0.0517041	0.995566	0.08811	0.981971	0.00987607	0.0145377	0.185709	0.789385	0.00252667
127	TRPC6	7225	0.999616	0.0120062	1	0.0970178	0.829906	0.0970178	0	0.52653	0.998902	0.0480248	0.759687	0.0302091	1	0.0431836	0.673539	0.0828815	0.999948	0.0302091	0.828375	0.00256164
128	S1PR2	9294	0.914338	0.0681642	1	0.0970178	0.0988721	0.231991	0.0292018	0.0522851	1	0.0249806	0.977745	0.0131681	1	0.0431836	0.172622	0.176026	0.996507	0.0476375	0.717727	0.00258419
129	GTF2IRD1	9569	0.0611364	0.203912	0.999739	0.130713	0.156658	0.230442	0.985678	0.00348567	1	0.0249806	0.124118	0.0731991	0.939088	0.121805	0.550748	0.106507	1	0.021495	0.722303	0.00271612
130	AP2A2	161	0.788446	0.0910147	1	0.0970178	0.999998	0.00716499	-1	0	0.859484	0.0927576	0.999818	0.00774593	0.999998	0.0449264	0.839563	0.0511232	0	0.592758	0.831813	0.00277217
131	CCNF	899	0.0012093	0.231797	1	0.0970178	0.92891	0.0679706	0.999056	0.00135554	0.992171	0.0625484	0	0.5366	0.999966	0.0544152	0.931251	0.0255616	0.605527	0.128389	0.744789	0.00284999
132	RBP4	5950	0.690453	0.103215	1	0.0970178	0.450024	0.160147	0.820631	0.0187839	0.997604	0.0538342	0	0.5366	1	0.0431836	0.965203	0.0154919	1	0.0222696	0.809602	0.00289596
133	AMHR2	269	0.998698	0.0168474	0.999978	0.111154	0.715708	0.112897	0.0668663	0.0505422	1	0.0249806	0	0.5366	1	0.0431836	0.880329	0.0402789	0.990869	0.0524787	0.754218	0.00290514
134	GNG7	2788	0	0.615802	1	0.0970178	0.99855	0.0257552	-1	0	1	0.0249806	1	0.00309837	0.999791	0.0615802	0.790187	0.0623548	0.31857	0.157049	0.794223	0.00293504
135	PAK5	57144	0.996255	0.0305964	1	0.0970178	0.313542	0.19268	-1	0	1	0.0253679	0.816762	0.0278854	0.998924	0.0722308	0.928716	0.0257552	0.777204	0.105926	0.90895	0.00305486
136	MCM6	4175	0.98679	0.0451201	0.983871	0.177769	0.415296	0.163246	0.442963	0.0365995	0.734365	0.105151	0	0.5366	1	0.0431836	0.999	0.00154919	0.903722	0.0861735	0.764364	0.00310165
137	SIX3	6496	0.343107	0.16615	1	0.0970178	0.0541457	0.237994	0.883074	0.0133617	0.999988	0.0300155	-1	0	1	0.0431836	0.818766	0.056739	0.999999	0.0224632	0.815035	0.00312617
138	LIPA	3988	9.99998e-05	0.231797	0.999962	0.114059	0.765853	0.105345	0.818334	0.0187839	1	0.0255616	0.204952	0.0629357	0.731605	0.168668	0.901347	0.0340821	0.999851	0.0333075	0.768086	0.00314016
139	CEBPD	1052	0.689653	0.103215	1	0.0970178	0.0541457	0.237994	-1	0	0.999882	0.0393106	0.0408576	0.0731991	1	0.0431836	0.981984	0.00987607	0.999936	0.0305964	0.780897	0.00319279
140	PRKG2	5593	0.999516	0.0123935	1	0.0975988	0.964352	0.0517041	0	0.52653	0.846556	0.0948877	0.996543	0.00910147	0.998702	0.0730054	0.85375	0.0480248	0.209236	0.17196	0.801184	0.00321334
141	PDE4A	5141	0.916343	0.0675833	1	0.0970178	0.986231	0.0412471	-1	0	0.813999	0.0981797	0.680573	0.0350503	1	0.0431836	0.710827	0.0778466	0.999957	0.0300155	0.923544	0.0032522
142	TCF7L2	6934	0.9566	0.0577072	1	0.0970178	0.481213	0.154338	0	0.52653	1	0.0249806	0.51619	0.0439582	1	0.0431836	0.889741	0.0371805	1	0.0224632	0.808885	0.00327314
143	MTM1	4534	0.37318	0.160728	1	0.0970178	0.989607	0.0383424	0.921526	0.00929512	1	0.0253679	0	0.5366	0.992569	0.0931448	0.500716	0.115027	1	0.0224632	0.780467	0.0032858
144	MT3	4504	0.997553	0.0236251	1	0.0970178	1	0.00484121	-1	0	-1	0	0	0.5366	0.993083	0.0923703	0.947227	0.020914	0.995452	0.0487994	0.848609	0.00334965
145	NRXN2	9379	0.964685	0.056158	1	0.0970178	0.980152	0.0453137	-1	0	1	0.0249806	0.871054	0.0234314	1	0.0431836	0.611779	0.0962432	0.143215	0.178931	0.861967	0.00342401
146	ZEB2	9839	0.465843	0.142912	1	0.0970178	0.0541457	0.237994	0.80267	0.0199458	0.906805	0.0867545	0.0757131	0.0731991	0.999999	0.0445391	0.842848	0.0509295	1	0.0216886	0.754241	0.0034374
147	ATP6V0A1	535	0.949266	0.0598373	1	0.0970178	0.999997	0.00735864	-1	0	0.00785514	0.133617	0.223899	0.0629357	0.998508	0.074361	0.923808	0.0271108	0.152994	0.178544	0.73129	0.00367404
148	AGL	178	0.379226	0.158598	0.999929	0.119094	0.785706	0.103021	0.593145	0.0278854	0.999848	0.0396979	0.194678	0.0708753	0.997914	0.0786212	0.839444	0.0511232	0.999408	0.0406662	0.819398	0.00369263
149	SCP2	6342	0.987053	0.0449264	1	0.0970178	0.999087	0.0230442	0.772745	0.020914	0.904653	0.0873354	0	0.5366	0.998562	0.0741673	0.695654	0.0803641	0.998161	0.0443455	0.823439	0.00375017
150	SORBS1	10580	0.859014	0.0774593	1	0.0970178	0.999987	0.00987607	-1	0	0.603427	0.111929	0	0.5366	0.999996	0.0464756	0.967491	0.0145236	0.996912	0.0468629	0.833697	0.0037971
151	BTRC	8945	0.575005	0.125871	1	0.0970178	0.670881	0.124129	-1	0	0.999753	0.041828	0.918539	0.0191712	1	0.0431836	0.826363	0.0548025	0.99377	0.0501549	0.919862	0.00383037
152	TUBGCP4	27229	0.664448	0.107475	0.999291	0.138265	0.966871	0.0507359	0.491227	0.0336948	-1	0	0.833655	0.0267235	0.999964	0.0546088	0.586347	0.0993416	0.999253	0.0408598	0.848539	0.00389212
153	PCSK2	5126	0.0752458	0.203912	0.986033	0.175058	0.998848	0.0236251	-1	0	1	0.0251743	0.220154	0.0629357	0.982614	0.101859	0.938496	0.0232378	0.996268	0.0478311	0.832979	0.00389988
154	AHI1	54806	0.114473	0.202169	1	0.0970178	0.98721	0.0406662	0.869969	0.0151046	1	0.0249806	0	0.5366	0.999981	0.0522851	0.338135	0.154338	1	0.0224632	0.726669	0.00391684
155	SLC7A11	23657	0.956697	0.0577072	1	0.0970178	0.930435	0.067196	-1	0	0.998877	0.0480248	0.0318237	0.0731991	1	0.0435709	0.892536	0.0367932	0.944968	0.0755229	0.873146	0.00398494
156	DDB2	1643	0.164517	0.202169	0.999879	0.124129	0.720642	0.112316	0.898317	0.0120062	0.727296	0.105345	0.4353	0.0487994	0.742585	0.167119	0.935156	0.0243997	0.998371	0.0439582	0.829049	0.00400909
157	RAP2B	5912	0.992008	0.0402789	1	0.0970178	0.998848	0.0236251	-1	0	0.753117	0.103796	0.467899	0.0468629	0.990289	0.0964369	0.907792	0.0323393	0.696873	0.116576	0.910624	0.00401449
158	MDH1	4190	0.664901	0.107281	1	0.0970178	0.960583	0.0534469	-1	0	0.156451	0.127614	0.194678	0.0708753	1	0.0441518	0.986522	0.00774593	0.842758	0.0972115	0.817102	0.00405162
159	NTNG1	22854	0.0012093	0.231797	0.998492	0.146398	0.409882	0.163246	0.931646	0.00871418	-1	0	0.134824	0.0731991	0.999988	0.0511232	0.934339	0.0245933	0.999674	0.0381487	0.738406	0.00407184
160	PTPRK	5796	0.888643	0.0735864	1	0.0970178	0.999209	0.0218823	-1	0	-1	0	0.0620527	0.0731991	0.999999	0.0447328	0.981118	0.0102634	0.129769	0.180093	0.790392	0.00411088
161	SMN1	6606	0.556121	0.128002	1	0.0970178	0.929595	0.0675833	0.970991	0.00542215	1	0.0249806	0	0.5366	1	0.0431836	0	0.595469	1	0.021495	0.742321	0.00412615
162	PDE1C	5137	0.957092	0.0577072	1	0.0970178	0.68462	0.120837	-1	0	0.813999	0.0981797	0.999971	0.00484121	0.983557	0.100891	0.888123	0.0379551	0.460006	0.143687	0.908256	0.00413873
163	MKKS	8195	0.973523	0.0542215	1	0.0970178	0.97263	0.0478311	0.654217	0.0245933	1	0.0249806	0	0.5366	0.881809	0.13904	0.467646	0.122386	0.999994	0.024206	0.781534	0.00414632
164	MCHR1	2847	0.515815	0.138265	1	0.0970178	0.971553	0.0482184	-1	0	1	0.0249806	0.704218	0.0338885	0.980668	0.103021	0.633417	0.091983	0.999664	0.0381487	0.895825	0.00431851
165	TLR7	51284	0.716936	0.0983734	1	0.0970178	0.999949	0.0125871	-1	0	0.999007	0.0474438	0.252573	0.0625484	1	0.0431836	0	0.595469	1	0.0216886	0.793596	0.00432573
166	GRPR	2925	0.900251	0.0722308	0.997064	0.153176	0.715708	0.112897	-1	0	0.993801	0.0604183	0.76104	0.0302091	1	0.0431836	0.830976	0.0524787	0.999576	0.039117	0.936673	0.0043526
167	TNIK	23043	0.996255	0.0305964	1	0.0970178	0.989584	0.0383424	0.311557	0.0429899	1	0.0251743	0	0.5366	0.998936	0.0718435	0.834158	0.0518978	0.227266	0.167506	0.73498	0.00444485
168	LIMK2	3985	0.998943	0.0158792	0.974891	0.181642	0.0529127	0.237994	-1	0	0.999989	0.0298218	0.610009	0.038536	0.999989	0.0509295	0.875122	0.0422153	0.59312	0.129357	0.830394	0.00448995
169	NCS1	23413	0.999983	0.00406662	1	0.0970178	0.999992	0.00929512	-1	0	0.178822	0.126646	0	0.5366	0.994304	0.0904338	0.172622	0.176026	0.984353	0.0580945	0.698098	0.00457427
170	PDK1	5163	0.999367	0.0135554	1	0.0970178	0.697006	0.118125	-1	0	0.329538	0.124322	0.170705	0.0731991	0.999555	0.0652595	0.751974	0.070488	0.999742	0.0364059	0.821675	0.00462093
171	LBP	3929	0.411642	0.148528	1	0.0970178	0.583109	0.138652	-1	0	0.968999	0.0747483	0.700772	0.0338885	1	0.0431836	0.912829	0.0305964	0.999769	0.0360186	0.892428	0.00465102
172	DLK1	8788	0.0333567	0.225794	0.999252	0.138459	0.849747	0.0915957	0.417098	0.0373741	0.999701	0.0426026	0	0.5366	1	0.0431836	0.964376	0.0154919	0.999967	0.0288536	0.720599	0.00466975
173	SYNE2	23224	0.557534	0.128002	0.999997	0.104183	0.999998	0.00716499	0.171201	0.0486057	0.999999	0.0259489	0	0.5366	0.999983	0.0522851	0.612624	0.0958559	0.414316	0.148335	0.686019	0.00470032
174	SH3GLB1	51100	0.929921	0.0656468	1	0.0970178	0.999839	0.0149109	-1	0	0.639916	0.110573	0.454078	0.0472502	1	0.0439582	0.795086	0.0617738	0.0162009	0.185709	0.795052	0.00471837
175	SBF2	81846	0.991666	0.0406662	0.999081	0.140395	0.821143	0.0983734	0.51652	0.031952	0.998365	0.0501549	0.488623	0.0451201	0.997356	0.0803641	0.460754	0.123741	0.666354	0.121611	0.821333	0.00473722
176	PTGDS	5730	0.820032	0.084818	1	0.0970178	0.990402	0.0362122	-1	0	0.965411	0.0759101	0	0.5366	1	0.0431836	0.940648	0.0222696	1	0.0216886	0.852994	0.00473936
177	IFNGR2	3460	0.664442	0.107475	0.999888	0.123548	0.997161	0.0305964	0	0.52653	0.358413	0.119675	0.786458	0.0296282	1	0.0431836	0.966034	0.0149109	0.810912	0.100891	0.796189	0.00474291
178	OGT	8473	0.954236	0.0586754	1	0.0970178	0.99295	0.0342758	-1	0	0.997361	0.0546088	0	0.5366	1	0.0431836	0.973771	0.0127808	0.924727	0.0821069	0.863425	0.00478095
179	SEMA5A	9037	0.675308	0.105732	1	0.0970178	0.3761	0.17622	-1	0	0.997817	0.0520914	0.038707	0.0731991	0.99994	0.0565453	0.979477	0.011038	0.981411	0.0606119	0.825101	0.00479244
180	PSME3	10197	0.604374	0.121611	1	0.0970178	0.304257	0.193067	-1	0	0.441408	0.118319	0.999913	0.00697134	1	0.0435709	0.799012	0.0611929	0.987445	0.0551898	0.848259	0.00489943
181	APOD	347	0.444848	0.144849	1	0.0970178	0.976523	0.0468629	-1	0	0.999932	0.0364059	0	0.5366	0.999865	0.05945	0.966718	0.0149109	0.999992	0.0249806	0.827722	0.00495508
182	KCNH3	23416	0.999982	0.00406662	0.999912	0.120449	0.707216	0.117545	-1	0	0.999999	0.0255616	0.351955	0.0536406	0.550207	0.189194	0.413854	0.129938	0.398962	0.150077	0.777677	0.00499652
183	EFR3A	23167	0.640644	0.109992	0.999529	0.135747	0.41301	0.163246	0.998034	0.00174284	-1	0	-1	0	0.999483	0.0658404	0.909509	0.0317583	-1	0	0.891686	0.00501701
184	ISL1	3670	0.74849	0.0943067	1	0.0970178	0.156658	0.230442	0.478773	0.0344694	1	0.0249806	0	0.5366	1	0.0431836	0.912007	0.0309837	0.997661	0.0453137	0.738952	0.00506798
185	MYO1B	4430	0.997961	0.0216886	0.99804	0.147947	0.999953	0.0125871	-1	0	-1	0	0.181835	0.0708753	0.999838	0.0604183	0.81612	0.0577072	0.214961	0.170217	0.814869	0.00516695
186	MCM3	4172	0.981094	0.0509295	0.983871	0.177769	0.951357	0.0590627	-1	0	0.996377	0.0559644	0	0.5366	1	0.0431836	0.996754	0.00329202	0.481853	0.141363	0.83086	0.00519314
187	TNNT2	7139	0.676627	0.105345	1	0.0970178	0.622798	0.132843	0.171201	0.0486057	0.998035	0.0505422	0.135471	0.0731991	1	0.0431836	0.447433	0.124903	0.99557	0.0487994	0.732806	0.00522647
188	ARPC2	10109	0.665247	0.107281	1	0.0970178	0.999946	0.0125871	-1	0	0.81242	0.0981797	0.95826	0.0160728	1	0.0431836	0.786369	0.0629357	0	0.592758	0.810278	0.00525506
189	RBP1	5947	0.388148	0.153757	1	0.0970178	0.428634	0.162277	-1	0	0.990714	0.063904	0.34893	0.0536406	1	0.0431836	0.906435	0.0327266	0.999916	0.0317583	0.846271	0.00548037
190	MCAM	4162	-1	0	0.999983	0.109799	0.964685	0.0515105	-1	0	0.986793	0.0670023	-1	0	0.99998	0.0522851	0.967847	0.01433	0.999503	0.0396979	0.990524	0.00552238
191	PFKL	5211	0.997226	0.0265298	1	0.0970178	0.529963	0.147947	-1	0	-1	0	0.451705	0.0474438	1	0.0431836	0.825377	0.0548025	0.996484	0.0476375	0.888901	0.00554403
192	RGS20	8601	0.96467	0.056158	1	0.0970178	0.998986	0.0234314	-1	0	-1	0	0.565286	0.0416344	0.999892	0.0584818	0.832656	0.0520914	0.632709	0.126646	0.908795	0.00555866
193	GPC4	2239	0.455834	0.143687	0.999901	0.121805	0.997549	0.0290473	-1	0	9.99998e-05	0.133617	0.136124	0.0731991	0.99743	0.0803641	0.947972	0.0207204	0.996448	0.0476375	0.749718	0.00559967
194	NEDD4	4734	0.999348	0.013749	1	0.0970178	0.996756	0.0311774	-1	0	-1	0	0	0.5366	1	0.0431836	0.90763	0.0323393	0.965133	0.0675833	0.841157	0.00561658
195	FNBP1	23048	0.809555	0.0873354	0.988573	0.172153	0.991316	0.0354376	0.643573	0.0253679	-1	0	0.429649	0.048993	0.999066	0.0708753	0.844945	0.0507359	0.217235	0.168861	0.812411	0.00564027
196	RICTOR	253260	0.863833	0.0772657	1	0.0970178	0.0910647	0.231991	-1	0	0.999998	0.0261425	0.887884	0.0220759	1	0.0431836	0.631253	0.091983	0.746952	0.109992	0.833624	0.00582644
197	CDK14	5218	0.999534	0.0123935	0.999735	0.1311	0.690618	0.120449	-1	0	0.184273	0.126452	0	0.5366	0.999953	0.0555771	0.993637	0.0056158	0.734844	0.111154	0.763849	0.00593518
198	ARID1A	8289	0.354157	0.164214	1	0.0970178	0.479551	0.154531	0.826391	0.0182029	0.999999	0.0257552	0	0.5366	1	0.0431836	0.30675	0.159566	1	0.021495	0.713417	0.00594935
199	GALR1	2587	0.954435	0.0586754	1	0.0970178	0.715708	0.112897	-1	0	0.993655	0.0608056	0.523145	0.0433772	0.999998	0.0453137	0.677708	0.0826878	0.951249	0.0730054	0.899511	0.00594958
200	STK17B	9262	0.996255	0.0305964	0.996658	0.154531	0.489195	0.15395	-1	0	0.878938	0.0908211	-1	0	0.963999	0.111154	0.995449	0.00406662	0.923625	0.0823005	0.93882	0.00596409
201	SLC25A3	5250	0.803414	0.0879163	0.993696	0.167119	0.991729	0.0348567	0.171201	0.0486057	0.79222	0.100503	0	0.5366	0.99999	0.0503486	0.896232	0.0356313	0.999534	0.0395043	0.7607	0.00602858
202	ZIC2	7546	0.268284	0.175058	1	0.0970178	0.0541457	0.237994	0.349397	0.0414407	1	0.0249806	-1	0	1	0.0431836	0.487456	0.116964	0.999998	0.0230442	0.698439	0.00605996
203	NFIB	4781	0.0601767	0.203912	1	0.0970178	0.626951	0.132068	-1	0	1	0.0249806	0	0.5366	0.999997	0.0460883	0.986942	0.00774593	0.999415	0.0406662	0.752971	0.00615822
204	COL5A2	1290	0.22881	0.187645	1	0.0970178	0.85052	0.0915957	0.735038	0.0213013	0.999991	0.0294345	0	0.5366	0.997127	0.0815259	0.868043	0.0447328	0.994161	0.0501549	0.7777	0.00619625
205	USP7	7874	0.838482	0.0817196	1	0.0970178	0.229928	0.224632	-1	0	0.999667	0.0431836	0.143737	0.0731991	1	0.0431836	0.856223	0.0470565	0.997454	0.0455074	0.828639	0.00621278
206	PPP2R2A	5520	0.900329	0.0722308	1	0.0970178	0.465579	0.159954	-1	0	0.98523	0.0679706	0.893324	0.0216886	1	0.0435709	0.853387	0.0480248	0.3031	0.157823	0.871609	0.00632307
207	CD2AP	23607	0.966537	0.056158	1	0.0970178	0.995193	0.0329202	0	0.52653	0.994778	0.0596437	0	0.5366	1	0.0431836	0.953029	0.0193648	0.998131	0.0443455	0.770023	0.00639754
208	CNIH2	254263	0.51587	0.138265	1	0.0970178	1	0.00484121	-1	0	0.996737	0.0555771	0.106845	0.0731991	0.911812	0.128776	0.649669	0.0898528	0.0184344	0.185709	0.722977	0.00641706
209	TAGLN	6876	0.485487	0.140976	0.926436	0.200039	0.00342754	0.245159	-1	0	0.999985	0.0311774	-1	0	1	0.0431836	0.988264	0.00716499	0.996576	0.0474438	0.814911	0.00657386
210	ITSN2	50618	0.943863	0.0617738	1	0.0970178	0.852745	0.0915957	-1	0	0.999998	0.0261425	0.349379	0.0536406	0.999491	0.0658404	0.69535	0.0803641	0.324659	0.157049	0.843868	0.00670915
211	MAP4K4	9448	0.996255	0.0305964	1	0.0970178	0.00342754	0.245159	-1	0	0.00785123	0.133617	0.0872615	0.0731991	0.997549	0.0799768	0.970498	0.0133617	0.911413	0.084818	0.670579	0.00673043
212	C4B	721	0.50357	0.139427	1	0.0970178	0.40268	0.163633	0.150066	0.0487994	0.990462	0.0640976	0.201893	0.063904	0.996615	0.0846243	0.862966	0.045701	0.94101	0.0766847	0.752238	0.00677262
213	MGP	4256	0.224532	0.187645	0.999757	0.129938	0.641056	0.129744	0.349397	0.0414407	0.999989	0.0298218	0	0.5366	0.997568	0.0799768	0.958311	0.0183966	0.998619	0.0437645	0.731132	0.00684403
214	TTC19	54902	0.0012093	0.231797	0.900311	0.20275	0.979862	0.0455074	0.98963	0.00290473	-1	0	-1	0	0.724533	0.16983	0.335924	0.155112	1	0.0218823	0.735751	0.00689493
215	CBLB	868	0.718049	0.0983734	1	0.0970178	0.836784	0.0958559	-1	0	0.985202	0.0679706	0.681929	0.0350503	1	0.0431836	0.814236	0.0580945	0.609889	0.128002	0.896962	0.00693767
216	SNRPN	6638	0.0654956	0.203912	0.884344	0.205267	0.14962	0.230442	0.899454	0.0114253	0.999852	0.0396979	0	0.5366	0.993856	0.0908211	0.901489	0.0340821	1	0.021495	0.708991	0.0072119
217	PSMA1	5682	0.365704	0.161503	1	0.0970178	0.910946	0.0749419	-1	0	-1	0	0.999951	0.00658404	0.999917	0.0573199	0.740331	0.0733927	0.635438	0.126259	0.87094	0.00726777
218	NFIX	4784	0.0601767	0.203912	1	0.0970178	0.0541457	0.237994	0.617713	0.0263362	1	0.0249806	0	0.5366	0.980077	0.103602	0.903561	0.0335012	0.999974	0.0284663	0.665473	0.00734324
219	EPN1	29924	0.560989	0.12684	0.999975	0.111929	0.998613	0.0249806	-1	0	0.999895	0.0381487	0.468704	0.0468629	1	0.0431836	0.294916	0.159954	-1	0	0.818253	0.00744969
220	CBLN1	869	0.640644	0.109992	1	0.0970178	0.97136	0.0482184	-1	0	0.999927	0.0365995	0	0.5366	1	0.0431836	0.980469	0.010457	-1	0	0.823774	0.0075682
221	OTOF	9381	0.149039	0.202169	1	0.0970178	1	0.00522851	0.504084	0.0329202	0.992945	0.0617738	-1	0	0.881688	0.139233	0.233377	0.170411	0.118235	0.182223	0.675353	0.00762214
222	RREB1	6239	0.128786	0.202169	1	0.0970178	0.407691	0.163439	0.964179	0.0060031	-1	0	-1	0	0.972638	0.107862	0.589819	0.0991479	0.999999	0.0228505	0.791086	0.00765606
223	MAGI1	9223	0.997334	0.0257552	0.909516	0.201975	0.713282	0.113672	-1	0	-1	0	0.102457	0.0731991	0.999999	0.0447328	0.82198	0.056158	0.998703	0.0433772	0.848334	0.00766469
224	EFEMP1	2202	0.977896	0.0520914	1	0.0970178	0.381802	0.175833	0	0.52653	0.999999	0.0259489	0	0.5366	0.999976	0.0534469	0.969988	0.0135554	0.999475	0.0402789	0.730723	0.00774018
225	BRSK1	84446	0.999898	0.00774593	1	0.0970178	0.999011	0.0232378	-1	0	1	0.0251743	0	0.5366	0.422724	0.203137	0.54098	0.108056	0.0118745	0.185709	0.662448	0.00780606
226	EIF2S1	1965	0.187574	0.195198	1	0.0970178	0.94789	0.0606119	-1	0	0.987361	0.0662277	0.169671	0.0731991	1	0.0431836	0.691531	0.0805577	0.993585	0.0505422	0.812574	0.00785622
227	FKBP8	23770	0.603011	0.122192	1	0.0970178	0.981878	0.0441518	-1	0	1	0.0249806	0.250048	0.0625484	0.999848	0.0604183	0.904428	0.0335012	0	0.592758	0.77148	0.00786465
228	CYP26B1	56603	0.934202	0.0648722	1	0.0970178	0.812907	0.0999225	0.0644009	0.0515105	0.999926	0.0369868	0	0.5366	1	0.0431836	0.817938	0.0569326	0.603559	0.128776	0.725261	0.00793225
229	RASSF5	83593	0.0333567	0.225794	0.999999	0.100697	0.501417	0.15182	-1	0	0.999788	0.0416344	0.932514	0.0185902	0.998683	0.0731991	0.664803	0.0859799	0.979544	0.0611929	0.813772	0.00800416
230	KLF5	688	0.152288	0.202169	1	0.0970178	0.488597	0.15395	-1	0	1	0.0249806	0	0.5366	1	0.0431836	0.930113	0.0255616	0.999986	0.0257552	0.752419	0.00834204
231	SHISA9	729993	0.668771	0.106119	1	0.0970178	1	0.00522851	-1	0	0.99957	0.0443455	-1	0	0.732663	0.16828	0.700819	0.0801704	-1	0	0.895725	0.00840322
232	FST	10468	0.318051	0.170411	1	0.0970178	0.0541457	0.237994	-1	0	1	0.0249806	0	0.5366	1	0.0431836	0.940798	0.0222696	0.999994	0.0245933	0.717182	0.00859425
233	APLP1	333	0.907691	0.0708753	1	0.0970178	0.716336	0.112897	-1	0	0.7431	0.104764	-1	0	0.999817	0.0613865	0.951566	0.0195585	0.953536	0.0710689	0.9413	0.00888469
234	MBD2	8932	0.669564	0.106119	1	0.0970178	0.55966	0.141751	-1	0	0.993105	0.0615802	0	0.5366	0.999954	0.0555771	0.928896	0.0255616	0.999997	0.0232378	0.811474	0.00940183
235	PCDH19	57526	0.0333567	0.225794	0.95258	0.195391	0.0988721	0.231991	0.998435	0.00174284	0.948113	0.0803641	0	0.5366	0.995251	0.0884973	0.389675	0.133617	0.999725	0.0369868	0.648043	0.00949216
236	RAD23B	5887	0.0797434	0.203912	1	0.0970178	0.229903	0.224632	-1	0	0.999999	0.0259489	0	0.5366	0.999971	0.0540279	0.986367	0.00793958	0.978613	0.0623548	0.717184	0.00953705
237	IRF8	3394	0.0607124	0.203912	1	0.0970178	0.229928	0.224632	0	0.52653	0.997884	0.0515105	0.201893	0.063904	1	0.0431836	0.895183	0.0358249	0.999972	0.02866	0.674372	0.00954281
238	CAPN3	825	0.905635	0.0710689	1	0.0970178	0.645371	0.126065	0.362644	0.0402789	0.90367	0.0873354	0.150627	0.0731991	0.970151	0.109024	0.147809	0.184741	0.942142	0.0762974	0.728865	0.00956709
239	PLTP	5360	0.131547	0.202169	0.999996	0.105345	0.156605	0.230442	-1	0	0.936946	0.0828815	0.204952	0.0629357	1	0.0431836	0.896277	0.0356313	0.998439	0.0437645	0.759325	0.00968081
240	DGKB	1607	0.992235	0.0402789	0.99355	0.167312	0.0172207	0.23993	-1	0	0.999999	0.0257552	0.711675	0.0335012	0.98237	0.101859	0.500522	0.115027	0.760926	0.107862	0.791462	0.00976106
241	PIP5K1B	8395	0.990863	0.0412471	0.999151	0.13962	0.0356233	0.237994	-1	0	0.881991	0.0902401	0.924847	0.0189775	0.919051	0.126452	0.881571	0.0396979	0.402022	0.14969	0.819859	0.00976231
242	RAB3C	115827	0.995424	0.031952	0.999103	0.140008	0.993179	0.0342758	-1	0	0.999989	0.0298218	0	0.5366	0.99999	0.0505422	0.739894	0.0733927	-1	0	0.819105	0.00985116
243	SPON1	10418	0.0333567	0.225794	0.951794	0.195391	0.752101	0.107475	0.952743	0.00677769	0.0953827	0.127808	0	0.5366	0.999475	0.0658404	0.939311	0.0232378	0.705024	0.115027	0.673974	0.00998467
244	IQGAP2	10788	0.999708	0.0112316	1	0.0970178	0.982009	0.0441518	-1	0	0.827317	0.0966305	0	0.5366	0.992165	0.0937258	0.763237	0.0679706	0.682221	0.119675	0.810709	0.0100361
245	DYNLT1	6993	0.784217	0.0910147	1	0.0970178	0.998528	0.0257552	-1	0	-1	0	0.677379	0.035244	0.999784	0.0615802	0.52412	0.111154	0.120914	0.182029	0.797085	0.0102043
246	ACSL1	2180	0.97217	0.0542215	1	0.0970178	0.998067	0.028079	-1	0	0.699737	0.106894	0	0.5366	0.989218	0.0970178	0.903408	0.0335012	0.948671	0.0739737	0.836691	0.0102916
247	RBL1	5933	0.0968171	0.202169	1	0.0974051	0.229903	0.224632	-1	0	1	0.0249806	0	0.5366	1	0.0431836	0.987261	0.00755229	0.699913	0.116189	0.701814	0.0106675
248	PPP1R2	5504	0.64907	0.109218	0.999966	0.113478	0.99798	0.0282727	-1	0	0.986456	0.067196	-1	0	0.999968	0.0544152	0.855925	0.0472502	0.016259	0.185709	0.825893	0.010673
249	CA9	768	0.551304	0.12897	1	0.0970178	0.969638	0.0486057	-1	0	0.893195	0.0884973	0	0.5366	0.999998	0.045701	0.703587	0.0792022	1	0.0224632	0.796985	0.0108408
250	RASD1	51655	0.993033	0.0396979	0.999956	0.115027	0.542512	0.147366	-1	0	0.999941	0.0356313	0.176081	0.0731991	0.999637	0.0644849	0.313698	0.158404	0.533076	0.134973	0.774535	0.0109603
251	PELI1	57162	0.0559962	0.203912	1	0.0970178	0.128452	0.231216	-1	0	0.999998	0.0261425	0.0408576	0.0731991	0.999828	0.0606119	0.928313	0.0259489	0.165931	0.177188	0.641593	0.0109926
252	NEO1	4756	0.514238	0.138265	1	0.0970178	0.986157	0.0412471	-1	0	0.961375	0.0774593	0.24351	0.0625484	0.998563	0.0741673	0.598597	0.0979861	0.600352	0.12897	0.819604	0.0111118
253	TSC22D3	1831	0.00671123	0.231797	1	0.0970178	0.128452	0.231216	-1	0	1	0.0253679	0	0.5366	0.999959	0.0551898	0.974729	0.0125871	0.992123	0.0513168	0.676386	0.011129
254	LPAR4	2846	0.918376	0.0670023	0.607305	0.219985	0.715708	0.112897	0	0.52653	0.997511	0.0544152	0.972275	0.0139427	0.982629	0.101859	0.812077	0.0582881	0.494184	0.13962	0.786083	0.011306
255	CXCL14	9547	0.603955	0.121998	1	0.0989543	0.517869	0.148528	-1	0	0.999697	0.0426026	0	0.5366	0.994178	0.0904338	0.961467	0.0168474	0.998719	0.0431836	0.806818	0.0114025
256	EFEMP2	30008	0.204956	0.195198	-1	0	0.210501	0.224632	0.624458	0.0259489	0.999999	0.0257552	0	0.5366	0.998357	0.0751356	0.66562	0.0857862	0.99998	0.0267235	0.650097	0.0114204
257	MARCH1	55016	0.432354	0.145624	0.882715	0.205267	0.999934	0.0131681	-1	0	0.814156	0.0981797	-1	0	0.999961	0.0549961	0.806631	0.05945	0.745452	0.110186	0.881336	0.0115714
258	PBX3	5090	0.0601767	0.203912	1	0.0970178	0.126658	0.231216	-1	0	1	0.0249806	0	0.5366	1	0.0431836	0.980336	0.010457	0.795386	0.102827	0.684173	0.0116298
259	CALD1	800	0.637234	0.110573	0.815879	0.211464	0.75192	0.107475	-1	0	-1	0	0.152249	0.0731991	0.999633	0.0646785	0.950827	0.0195585	0.973755	0.0644849	0.842327	0.0119032
260	KIRREL3	84623	0.668771	0.106119	1	0.0970178	0.93705	0.0648722	0.263261	0.0439582	0.999537	0.0447328	0	0.5366	0.988915	0.0972115	0.621743	0.0943067	0.812397	0.100891	0.729594	0.0119955
261	ATF5	22809	0.792083	0.0900465	1	0.0970178	0.831004	0.0968242	-1	0	0.999516	0.0447328	0	0.5366	0.996026	0.0871418	0.964233	0.0156855	0.720202	0.113091	0.82653	0.0120496
262	AATF	26574	0.446744	0.144849	1	0.0970178	0.968768	0.0497676	-1	0	0.127657	0.127614	0.0458731	0.0731991	0.999019	0.0714562	0.728314	0.074361	0.873995	0.0925639	0.735853	0.012153
263	SLC20A1	6574	0.990233	0.0427963	0.999973	0.112122	0.715708	0.112897	-1	0	0.995719	0.0577072	0	0.5366	0.998555	0.0741673	0.870412	0.0433772	0.965506	0.0675833	0.836405	0.012725
264	SEPT6	23157	0.987477	0.0447328	0.516516	0.222115	0.999962	0.0118125	-1	0	0.116327	0.127614	0	0.5366	0.999922	0.0571263	0.855429	0.0472502	0.200097	0.173122	0.669522	0.0128608
265	CDC42EP3	10602	0.983611	0.0497676	1	0.0970178	0.444444	0.160728	-1	0	-1	0	0.0771382	0.0731991	0.998131	0.0774593	0.849487	0.0493803	0.908795	0.0853989	0.81972	0.0128936
266	FOXP2	93986	0.732676	0.0954686	1	0.0970178	0.0541457	0.237994	0.52772	0.0311774	-1	0	-1	0	0.990208	0.0964369	0.377197	0.135554	1	0.021495	0.712667	0.0130884
267	DLX5	1749	0.269255	0.175058	1	0.0970178	0.344889	0.18048	0.248412	0.0455074	1	0.0249806	0	0.5366	1	0.0431836	0.289519	0.160728	0.97114	0.0652595	0.625508	0.0131507
268	GIT2	9815	0.797061	0.0896592	0.999619	0.133617	0.685422	0.120837	-1	0	0.998245	0.0503486	0.296303	0.05945	0.976523	0.1067	0.692347	0.0805577	0.738524	0.110767	0.850484	0.0133057
269	PSME4	23198	0.486998	0.140976	1	0.0970178	0.229928	0.224632	-1	0	0.704593	0.106507	0.999913	0.00697134	0.975207	0.107281	0.627026	0.0927576	0.0428396	0.185709	0.729781	0.0134102
270	CABIN1	23523	0.940562	0.0625484	0.979541	0.179706	0.541892	0.147366	-1	0	0.640094	0.110573	0.250048	0.0625484	0.853933	0.145817	0.882803	0.0393106	0.970381	0.0654531	0.84847	0.0135046
271	VAT1	10493	0.15451	0.202169	0.999925	0.119481	0.994844	0.0329202	-1	0	-1	0	0.150627	0.0731991	0.999804	0.0613865	0.904231	0.0335012	0.139159	0.178931	0.722249	0.0136071
272	MYCBP2	23077	0.622126	0.117157	1	0.0970178	0.725753	0.111929	-1	0	1	0.0249806	-1	0	0.999648	0.063904	0.811864	0.0582881	0.121693	0.181836	0.828743	0.0136324
273	RASD2	23551	0.99953	0.0123935	1	0.0970178	0.0100385	0.23993	-1	0	0.984246	0.0687452	-1	0	0.997126	0.0815259	0.480956	0.118125	0.711238	0.11464	0.77356	0.0137197
274	ARID5A	10865	0.216053	0.195198	1	0.0970178	0.229903	0.224632	0.975021	0.00484121	0.677366	0.108443	-1	0	0.993946	0.0908211	0.537293	0.10883	-1	0	0.753801	0.0137617
275	POU3F4	5456	0.0601767	0.203912	1	0.0970178	0.0541457	0.237994	0.0292018	0.0522851	0.99996	0.0335012	-1	0	0.999838	0.0604183	0.66207	0.0867545	0.773634	0.106507	0.631093	0.0138441
276	NACC1	112939	0.0012093	0.231797	0.999975	0.111929	0.156658	0.230442	0.772568	0.020914	0.999989	0.0298218	-1	0	0.994295	0.0904338	0.370616	0.140395	0.830258	0.0989543	0.685259	0.0139315
277	SEMA4A	64218	0.0969836	0.202169	1	0.0970178	0.359988	0.176801	0.412256	0.0373741	0.997952	0.0513168	0.038707	0.0731991	0.408814	0.204105	0.462003	0.123741	0.925468	0.0821069	0.62031	0.0139839
278	SS18	6760	0.00120135	0.231797	1	0.0989543	0.783063	0.103602	0.870119	0.0151046	0.991156	0.063904	0	0.5366	0.968693	0.109605	0.851738	0.0486057	0.306963	0.15763	0.68614	0.0140992
279	TRIM25	7706	0.390373	0.153563	1	0.0970178	0.229928	0.224632	-1	0	0.263348	0.126452	0.1772	0.0731991	0.999883	0.0588691	0.943542	0.0216886	0.622156	0.127421	0.721336	0.0143033
280	UBR1	197131	0.907437	0.0708753	1	0.0970178	0.260031	0.204105	0.696249	0.0226569	1	0.0249806	0	0.5366	0.993817	0.0912084	0.100222	0.189775	0.418643	0.148335	0.655881	0.0143831
281	DPP10	57628	0.732189	0.0956623	1	0.0970178	0.980437	0.0453137	-1	0	0.0173536	0.132455	-1	0	0.999994	0.0474438	0.278586	0.162858	0.981627	0.0602246	0.749563	0.0146142
282	RAD18	56852	0.934169	0.0650658	0.999974	0.111929	0.97883	0.0458947	-1	0	0.996062	0.056739	0	0.5366	0.987155	0.0987607	0.859295	0.0458947	0.69369	0.116964	0.829955	0.0146588
283	PEX5L	51555	0.999947	0.00580945	1	0.0970178	0.997537	0.0290473	-1	0	0.998088	0.0505422	0	0.5366	0.944179	0.120256	0	0.595469	0.186242	0.174671	0.67513	0.0148126
284	PNN	5411	0.0634605	0.203912	0.997825	0.148722	0.87257	0.0828815	-1	0	0.99993	0.0365995	0	0.5366	0.999794	0.0613865	0.950812	0.0195585	0.859746	0.095275	0.757856	0.0149014
285	ANAPC11	51529	0.295448	0.172541	1	0.0970178	0.670881	0.124129	-1	0	-1	0	0.89662	0.020914	1	0.0431836	0.540414	0.108249	0.502711	0.138071	0.794138	0.0150509
286	CABP1	9478	0.747393	0.0943067	1	0.0970178	0.99983	0.0149109	-1	0	-1	0	-1	0	0.991875	0.0939194	0.801379	0.060031	-1	0	0.932349	0.0151219
287	ELK3	2004	0.0601767	0.203912	1	0.0970178	0.366093	0.176607	-1	0	0.998909	0.0480248	0	0.5366	0.976438	0.1067	0.921121	0.028079	1	0.0218823	0.719887	0.0151411
288	ATP6V0B	533	0.929254	0.0658404	1	0.0970178	0.998722	0.024206	-1	0	-1	0	0.223899	0.0629357	0.781369	0.163052	0.640067	0.0908211	-1	0	0.826757	0.0151445
289	GALK1	2584	0.990863	0.0412471	1	0.0970178	0.307258	0.193067	0.183143	0.0482184	0.17779	0.126646	0	0.5366	0.999999	0.0445391	0.668521	0.084818	0.516681	0.136716	0.615762	0.0153023
290	NPAS2	4862	0.307601	0.17196	1	0.0970178	0.304257	0.193067	-1	0	0.999991	0.0296282	0	0.5366	0.999958	0.0551898	0.863108	0.045701	0.99542	0.0487994	0.745876	0.0155022
291	KIF26B	55083	0.994593	0.0350503	1	0.0970178	0.520026	0.148528	0.0644009	0.0515105	0.946654	0.080945	0.200938	0.063904	0.895536	0.134198	0.404068	0.131681	0	0.592758	0.617161	0.0157072
292	PKP2	5318	0.963005	0.056158	1	0.0970178	0.954324	0.0575136	0	0.52653	0.903882	0.0873354	0	0.5366	0.999729	0.0629357	0.911477	0.0315647	0.84817	0.0962432	0.749029	0.0159685
293	MAP3K10	4294	0.998696	0.0168474	1	0.0970178	0.00342754	0.245159	-1	0	0.887465	0.0888846	0	0.5366	1	0.0433772	0.606864	0.0964369	0.889828	0.0902401	0.693765	0.0162719
294	CELSR2	1952	0.470022	0.142719	1	0.0970178	0.117144	0.231216	0.497116	0.0333075	0.939154	0.0824942	0	0.5366	0.999715	0.0631294	0.901212	0.0340821	0.334892	0.156081	0.663759	0.0163593
295	EBF1	1879	0.492058	0.140782	0.999927	0.119481	0.0541457	0.237994	0.192619	0.0466692	0.999952	0.0346631	0	0.5366	1	0.0431836	0.677448	0.0826878	0.578063	0.130906	0.618275	0.0164982
296	NR2E1	7101	0.649297	0.109218	1	0.0970178	0.156658	0.230442	-1	0	1	0.0249806	0	0.5366	1	0.0433772	0.478058	0.119481	0.998133	0.0443455	0.70984	0.0165174
297	ACVR1C	130399	0.999301	0.0139427	1	0.0970178	0.987741	0.0406662	-1	0	0.116327	0.127614	0	0.5366	0.955189	0.11464	0.587378	0.0993416	0.126964	0.181836	0.656951	0.0167332
298	CPLX3	594855	0.949802	0.05945	1	0.0970178	0.827996	0.0975988	-1	0	0.999999	0.0257552	0.223899	0.0629357	0.958385	0.113284	0.403216	0.131681	0	0.592758	0.717487	0.0169364
299	FOXD1	2297	0.0601767	0.203912	1	0.0970178	0.0541457	0.237994	-1	0	0.999929	0.0365995	-1	0	1	0.0431836	0.884951	0.038536	0.536591	0.134973	0.727921	0.0169674
300	PRDX2	7001	0.330495	0.167699	1	0.0970178	0.682768	0.12103	-1	0	0.166334	0.127227	0	0.5366	1	0.0431836	0.79737	0.0613865	0.999999	0.0228505	0.7008	0.0169924
301	PNPT1	87178	0.220364	0.187645	1	0.0970178	0.924557	0.0687452	0.81134	0.0193648	0.890226	0.0884973	0	0.5366	0.838754	0.148722	0.494874	0.116383	0.856779	0.095275	0.724685	0.0174098
302	ATP8A1	10396	0.998563	0.017622	1	0.0972115	0.994955	0.0329202	-1	0	0.912475	0.0859799	0	0.5366	0.914449	0.128002	0.857685	0.0466692	0	0.592758	0.720744	0.0177582
303	AMBRA1	55626	0.782888	0.0910147	1	0.0970178	0.999574	0.0185902	-1	0	0.990808	0.063904	0	0.5366	0.999629	0.0648722	0.370616	0.140395	0.108088	0.183579	0.697399	0.0178936
304	FUBP1	8880	0.0602201	0.203912	0.999964	0.113478	0.156658	0.230442	-1	0	0.999994	0.0284663	-1	0	1	0.0435709	0.818704	0.056739	0.672615	0.120837	0.754288	0.0179926
305	NKX2-2	4821	0.211921	0.195198	1	0.0970178	0.156658	0.230442	-1	0	0.999995	0.0284663	0	0.5366	1	0.0431836	0.949946	0.0197521	0.160083	0.178156	0.650775	0.0183687
306	FMOD	2331	0.319845	0.170217	1	0.0970178	0.951282	0.0590627	-1	0	0.999953	0.0346631	0	0.5366	0.68913	0.173896	0.894467	0.0362122	0.894529	0.0886909	0.776409	0.0183703
307	AKR1B10	57016	0.28095	0.173122	1	0.0970178	0.765853	0.105345	-1	0	0.500598	0.117351	0	0.5366	0.986012	0.0991479	0.911821	0.0309837	0.999933	0.0307901	0.752185	0.0186291
308	COBL	23242	0.400917	0.149497	1	0.0970178	0.999569	0.0185902	-1	0	0.655211	0.109605	-1	0	0.999325	0.0681642	0.389865	0.13323	0.0190883	0.185709	0.710015	0.0186328
309	NCDN	23154	0.0012093	0.231797	0.99994	0.118319	0.913108	0.0741673	-1	0	1	0.0251743	-1	0	0.999376	0.0675833	0.745063	0.0718435	-1	0	0.789178	0.0187043
310	LZTFL1	54585	0.298094	0.172541	0.999933	0.118513	0.0382359	0.237994	0.654217	0.0245933	0.999411	0.0453137	0	0.5366	0.936865	0.122192	0.507173	0.114059	0.984212	0.0580945	0.651398	0.0187564
311	NFIC	4782	0.0601767	0.203912	1	0.0997289	0.156658	0.230442	-1	0	0.917828	0.0850116	0	0.5366	0.998736	0.0728118	0.983142	0.00948877	0.949268	0.0739737	0.694495	0.0188695
312	SYNCRIP	10492	0.270579	0.174864	1	0.0970178	0.958583	0.0542215	-1	0	-1	0	-1	0	0.999999	0.0445391	0.842148	0.0509295	0.662932	0.122773	0.859267	0.0189209
313	LRRC4B	94030	0.886165	0.0741673	1	0.0970178	0.99359	0.0342758	-1	0	-1	0	0.134824	0.0731991	0.962087	0.111735	0.370616	0.140395	0.0114703	0.185709	0.680559	0.0190063
314	HERC1	8925	0.647488	0.109218	1	0.0970178	0.30908	0.193067	0.491227	0.0336948	0.999989	0.0298218	0	0.5366	0.984303	0.10031	0.294549	0.159954	0.48853	0.140201	0.648607	0.0190926
315	PDE4DIP	9659	0.0925265	0.202169	0.726004	0.216692	0.874042	0.0828815	-1	0	0.950835	0.0795895	-1	0	0.995923	0.0873354	0.963581	0.0156855	0.523635	0.136135	0.821632	0.0191782
316	BIRC6	57448	0.575426	0.125484	1	0.0970178	0.96857	0.0497676	-1	0	0.998916	0.0480248	0	0.5366	0.999987	0.0517041	0.609457	0.0962432	0.390828	0.150271	0.7471	0.0193198
317	FAT4	79633	0.0333567	0.225794	1	0.0970178	0.581005	0.13904	0.511761	0.0325329	0.999998	0.0261425	0	0.5366	0.988299	0.0981797	0.279686	0.161503	0.686942	0.117932	0.617698	0.0193992
318	TUBGCP5	114791	0.664448	0.107475	0.999291	0.138265	0.88765	0.0801704	-1	0	-1	0	0.833655	0.0267235	0.897088	0.133424	0.716425	0.0768784	0.0540874	0.185709	0.795161	0.0200309
319	HR	55806	0.813774	0.0869481	0.99999	0.108249	0.398471	0.163633	0	0.52653	1	0.0249806	-1	0	0.999999	0.0445391	0.699267	0.0801704	0.144348	0.178931	0.701567	0.020039
320	COX6A2	1339	0.830529	0.0828815	0.962525	0.190744	0.965801	0.0509295	-1	0	0.178828	0.126646	0.527556	0.0433772	0.829137	0.150658	0.445074	0.125871	0.303581	0.157823	0.741376	0.0201998
321	SYT3	84258	0.994377	0.0350503	1	0.0970178	0.999523	0.0195585	-1	0	0.116327	0.127614	0	0.5366	0.998313	0.0759101	0.147809	0.184741	-1	0	0.640712	0.0204163
322	NSG2	51617	0.00672209	0.231797	0.988018	0.172541	0.999592	0.0185902	-1	0	-1	0	-1	0	0.977412	0.105732	0.940619	0.0222696	0.118266	0.182223	0.724823	0.0205856
323	EXOSC3	51010	0.0601767	0.203912	1	0.0970178	0.415319	0.163246	0.722558	0.0216886	0.476202	0.117545	0	0.5366	0.7579	0.164795	0.209863	0.172928	0.999994	0.0245933	0.598093	0.0205968
324	GUF1	60558	0.994759	0.0348567	0.999821	0.127808	0.901397	0.0766847	0.93427	0.00871418	-1	0	-1	0	0.05807	0.231216	0	0.595469	0.270677	0.160728	0.663175	0.0206502
325	CUX2	23316	0.0601767	0.203912	1	0.0970178	0.285042	0.203718	0	0.52653	0.998915	0.0480248	-1	0	1	0.0431836	0.750051	0.0712626	0.997886	0.0451201	0.690957	0.0206819
326	GDPD5	81544	0.30242	0.172347	1	0.0970178	0.9966	0.031371	-1	0	0.999704	0.0426026	0	0.5366	0.235407	0.231216	0.890018	0.0371805	0.475915	0.142138	0.701644	0.0209386
327	STON2	85439	0.0012093	0.231797	1	0.0970178	0.997839	0.0284663	-1	0	0.999964	0.0331139	0.394909	0.0511232	0.929478	0.125097	0	0.595469	0.0359499	0.185709	0.601975	0.0211087
328	TRPM3	80036	0.999551	0.0123935	0.999998	0.102246	0.0988721	0.231991	-1	0	0.96304	0.0764911	0	0.5366	0.998608	0.0733927	0.249373	0.168861	0.785075	0.104183	0.678786	0.0213972
329	CADM4	199731	0.899121	0.0728118	0.85305	0.207397	0.954085	0.0575136	-1	0	0.993124	0.0615802	-1	0	0.938529	0.121998	0.54711	0.1067	0.774174	0.106313	0.89156	0.0215522
330	KIFC2	90990	0.994593	0.0350503	0.301671	0.225213	0.887205	0.0801704	-1	0	-1	0	0.200938	0.063904	0.887115	0.137103	0.766194	0.0675833	-1	0	0.77413	0.0218951
331	TCAP	8557	0.737601	0.0950813	1	0.0970178	0.0654024	0.231991	0.362644	0.0402789	0.982565	0.0697134	0	0.5366	0.995475	0.0883036	0.609812	0.0962432	0.488197	0.140201	0.641636	0.0221695
332	CTH	1491	0.367055	0.161309	1	0.0970178	0.358165	0.179706	0	0.52653	0.999941	0.0356313	0	0.5366	0.998335	0.0755229	0.964946	0.0154919	0.69165	0.117545	0.666674	0.0222704
333	TDO2	6999	0.93773	0.0637103	0.999921	0.119868	0.0382359	0.237994	-1	0	0.999986	0.0305964	0	0.5366	0.98932	0.0968242	0.367601	0.147754	0.999131	0.0414407	0.69071	0.0223779
334	ISLR	3671	-1	0	0.976619	0.180868	0.958437	0.0542215	-1	0	0.916565	0.0852053	0.47183	0.0464756	0.909377	0.129744	0.687599	0.0813323	-1	0	0.875455	0.0226571
335	SYNM	23336	0.460619	0.143106	0.991129	0.170217	0.87907	0.0823005	-1	0	0.563652	0.114059	-1	0	0.936624	0.122192	0.715949	0.077072	0.999481	0.0402789	0.863727	0.0228411
336	TMEM38B	55151	0.990556	0.0414407	0.9738	0.181836	0.935084	0.0654531	0	0.52653	0.999995	0.0284663	-1	0	0.63128	0.179706	0.656519	0.0883036	0.276909	0.160341	0.740794	0.022866
337	PPP2R5E	5529	0.254494	0.179706	0.981396	0.179318	0.181479	0.230442	-1	0	-1	0	0.999986	0.00426026	0.999902	0.0580945	0.688366	0.080945	0	0.592758	0.658492	0.0229795
338	NNAT	4826	-1	0	1	0.0970178	0.00342754	0.245159	-1	0	0.116327	0.127614	-1	0	0.99815	0.0772657	0.890228	0.0371805	0.99546	0.0487994	0.714441	0.0229849
339	SCT	6343	0.486839	0.140976	1	0.0970178	0.156605	0.230442	-1	0	-1	0	0.141057	0.0731991	0.992979	0.0923703	0.3127	0.158598	0.999978	0.0274981	0.682604	0.0234247
340	SCHIP1	29970	0.640644	0.109992	1	0.0970178	0.00342754	0.245159	-1	0	0.999635	0.0433772	-1	0	0.398353	0.204686	0.929676	0.0255616	0.234321	0.165182	0.700523	0.0238892
341	STX17	55014	0.932459	0.0652595	0.999998	0.102053	0.999987	0.00987607	-1	0	-1	0	0.106631	0.0731991	0.517786	0.19268	0	0.595469	0.118917	0.182223	0.622371	0.0241168
342	POT1	25913	0.68125	0.10457	1	0.0970178	0.415296	0.163246	0.625273	0.0259489	0.510346	0.11677	0	0.5366	0.948935	0.118513	0.112752	0.18842	0.923111	0.0823005	0.650794	0.0241579
343	EFHD2	79180	0.0333567	0.225794	-1	0	0.844439	0.095275	-1	0	0.931867	0.0838497	-1	0	0.999975	0.0534469	0.877965	0.0406662	0.6435	0.124903	0.791174	0.0242495
344	PDSS1	23590	0.503088	0.139427	0.994564	0.165182	0.674875	0.123741	0.248412	0.0455074	-1	0	0	0.5366	0.901292	0.131875	0.858887	0.0460883	0.989712	0.0530596	0.697448	0.0243285
345	ANXA13	312	0.98064	0.0513168	1	0.0970178	0.999327	0.0207204	-1	0	-1	0	0	0.5366	0.943734	0.120256	0.669679	0.0844307	0.0728674	0.185709	0.700145	0.0244375
346	GPR83	10888	0.711928	0.0989543	0.975485	0.181642	0.58802	0.137103	-1	0	0.998238	0.0503486	0.206621	0.0629357	0.933781	0.122773	0.398708	0.132262	0.131832	0.180093	0.722506	0.024477
347	HIVEP3	59269	0.130919	0.202169	0.999999	0.100891	0.0541457	0.237994	0.362644	0.0402789	0.959264	0.077653	-1	0	0.826204	0.151046	0.597763	0.0983734	0.806361	0.101472	0.66766	0.0244984
348	TSC22D1	8848	0.0012093	0.231797	0.999964	0.113672	0.0541457	0.237994	-1	0	0.953221	0.0790085	-1	0	0.999367	0.0679706	0.887081	0.0379551	0.902176	0.0861735	0.725768	0.0249209
349	CCNY	219771	0.922671	0.066615	1	0.0970178	0.808035	0.10031	-1	0	0.968865	0.0747483	-1	0	0.999117	0.0708753	0.122051	0.187064	0.186275	0.174671	0.770998	0.0250908
350	SUN1	23353	0.00686592	0.231797	0.999974	0.111929	0.998017	0.0282727	-1	0	1	0.0249806	0	0.5366	0.998427	0.0745546	0.162623	0.181836	0.0860263	0.185709	0.567125	0.0251781
351	RNF112	7732	0.995617	0.0317583	1	0.0975988	0.190688	0.230248	-1	0	0.995368	0.0586754	-1	0	0.972854	0.107668	0.233218	0.170991	0.428257	0.147366	0.75802	0.0252033
352	MLLT3	4300	0.0012093	0.231797	1	0.0983734	0.474133	0.15976	-1	0	0.980164	0.0706816	0	0.5366	0.998984	0.0716499	0.936838	0.0238187	0.748241	0.109799	0.689341	0.0255761
353	PPP1R13L	10848	0.107257	0.202169	1	0.0970178	0.474334	0.15976	-1	0	0.999992	0.0292409	0	0.5366	0.990095	0.0964369	0.456331	0.124322	0.997735	0.0451201	0.683307	0.0258177
354	PSMB7	5695	0.00120082	0.231797	1	0.0970178	0.535413	0.14756	-1	0	-1	0	0.999951	0.00658404	0.999799	0.0613865	0.294629	0.159954	0	0.592758	0.580126	0.0262567
355	NISCH	11188	0.800349	0.0886909	1	0.0970178	0.781476	0.103602	-1	0	-1	0	-1	0	0.749419	0.166925	0.87373	0.0422153	0.798027	0.102246	0.901897	0.0268811
356	NCAPH	23397	0.0012093	0.231797	0.90788	0.201975	0.408525	0.163439	-1	0	0.951275	0.0793958	0.483157	0.045701	0.999659	0.0637103	0.699239	0.0801704	-1	0	0.713752	0.0273149
357	EIF4EBP2	1979	0.00670737	0.231797	1	0.0970178	0.00342754	0.245159	-1	0	1	0.0249806	0	0.5366	0.999897	0.0582881	0.83033	0.0530596	0.501915	0.138265	0.584898	0.0274168
358	NID1	4811	0.290648	0.172541	0.982811	0.17835	0.535005	0.14756	-1	0	0.964968	0.0762974	0	0.5366	1	0.0431836	0.909715	0.0317583	0.645858	0.124516	0.744703	0.0274603
359	NFU1	27247	0.154846	0.202169	0.573497	0.22134	0.366093	0.176607	0.435977	0.0371805	-1	0	-1	0	0.961957	0.111735	0.75404	0.070488	0.976549	0.0637103	0.702125	0.0277024
360	ARPP19	10776	0.982332	0.0507359	1	0.0970178	0.156658	0.230442	-1	0	-1	0	0.696223	0.0340821	0.962139	0.111735	0.810976	0.0584818	0	0.592758	0.716171	0.0278581
361	LRRTM3	347731	0.837252	0.0817196	1	0.0970178	0.975748	0.0470565	-1	0	-1	0	0.800314	0.0288536	0.499511	0.195198	0	0.595469	0.652802	0.124322	0.758878	0.0282442
362	ARHGAP10	79658	0.695986	0.101472	0.999606	0.134005	0.294122	0.203331	-1	0	0.975516	0.0731991	0.323038	0.0584818	0.88582	0.137878	0.447433	0.124903	0.145864	0.178931	0.712872	0.028816
363	RPL24	6152	0.256252	0.175058	1	0.0970178	0.442848	0.160728	-1	0	0.999991	0.0294345	0	0.5366	0.999328	0.0681642	0.76311	0.0679706	0.0575901	0.185709	0.646804	0.0289866
364	ADSSL1	122622	0.999344	0.013749	1	0.0970178	0.0382359	0.237994	0.232336	0.0455074	-1	0	0	0.5366	0.370785	0.205074	0.100222	0.189775	0.647954	0.124516	0.492706	0.0291131
365	AES	166	0.00120282	0.231797	1	0.0970178	0.0541457	0.237994	-1	0	0.999189	0.0470565	0	0.5366	0.999916	0.0573199	0.884709	0.0387297	0.606937	0.128389	0.616338	0.0293668
366	MAPRE3	22924	0.588612	0.124129	1	0.0970178	0.784183	0.103215	-1	0	0.224628	0.126452	-1	0	0.987554	0.0983734	0.769063	0.067196	0.228431	0.167312	0.766782	0.0294001
367	PDXK	8566	0.997997	0.0216886	0.999984	0.109605	0.474155	0.15976	-1	0	0.00792175	0.133617	0	0.5366	0.925389	0.12529	0.563064	0.103796	0.740754	0.110573	0.645287	0.0295339
368	GTF2H5	404672	0.0604049	0.203912	0.999985	0.109411	0.229903	0.224632	0.734505	0.0213013	0.434115	0.118319	0	0.5366	0.734049	0.16828	0.568606	0.10244	0.937886	0.0780403	0.612494	0.0296674
369	LARS2	23395	0.97217	0.0542215	0.999499	0.136135	0.500618	0.152014	0.723599	0.021495	-1	0	0	0.5366	0.632909	0.179125	0.453795	0.124322	0.506582	0.137878	0.672248	0.0296855
370	CARS2	79587	0.976332	0.0530596	0.987609	0.173509	0.500618	0.152014	0.906996	0.0108443	0.966954	0.0753292	0	0.5366	0.175087	0.231216	0	0.595469	0.73328	0.111348	0.650502	0.0299753
371	MTCH2	23788	0	0.615802	0.999829	0.127033	0.995128	0.0329202	-1	0	0.158851	0.127614	-1	0	1	0.0431836	0.753053	0.070488	0.0927381	0.185709	0.636232	0.0301121
372	MPP2	4355	0.736334	0.095275	0.999971	0.11251	0.715708	0.112897	-1	0	-1	0	-1	0	0.999482	0.0658404	0.794945	0.0617738	0.016259	0.185709	0.771047	0.0307114
373	CDHR1	92211	0.0333567	0.225794	0.950182	0.195778	0.990452	0.0362122	0.412256	0.0373741	0.628255	0.111154	0	0.5366	0.967511	0.110186	0.370616	0.140395	0.0822114	0.185709	0.555386	0.0308492
374	LCA5	167691	0.0776298	0.203912	0.999536	0.135747	0.841653	0.0954686	0.412256	0.0373741	0.9385	0.0826878	-1	0	0.588275	0.183772	0.264413	0.166344	0.0822114	0.185709	0.61187	0.0313099
375	NBEAL2	23218	0.266111	0.175058	0.999956	0.115027	0.619316	0.132843	0.0915622	0.048993	0.999716	0.042409	0	0.5366	0.680506	0.174284	0.401901	0.132068	0.304629	0.15763	0.574777	0.0314088
376	CCNT1	904	0.983126	0.0501549	1	0.0970178	0.698185	0.118125	-1	0	-1	0	0	0.5366	0.999985	0.0520914	0.481871	0.118125	0.725023	0.11251	0.737208	0.0316577
377	NPTX2	4885	0.0333567	0.225794	0.994134	0.165957	9.99998e-05	0.245159	-1	0	0.937053	0.0828815	-1	0	0.984241	0.100503	0.843293	0.0509295	0.987793	0.0549961	0.712426	0.0317005
378	PRDM5	11107	0.268141	0.175058	0.999981	0.110573	0.0541457	0.237994	0.362644	0.0402789	0.0303202	0.132455	-1	0	0.786167	0.162277	0.21829	0.172153	0.94942	0.07378	0.545827	0.0322809
379	OLFM2	93145	0.0012093	0.231797	0.999975	0.111929	0.99972	0.0166538	-1	0	0.998493	0.0499613	-1	0	0.980907	0.10244	0	0.595469	0.209015	0.17196	0.640209	0.0323313
380	TMEM38A	79041	0.99969	0.0118125	0.9738	0.181836	0.960899	0.0532533	-1	0	0.663235	0.109024	-1	0	0.0917988	0.231216	0	0.595469	0.519954	0.136328	0.686482	0.0327178
381	KLK8	11202	0.00120096	0.231797	1	0.0970178	0.189596	0.230248	-1	0	1	0.0251743	0	0.5366	0.936688	0.122192	0.585202	0.0993416	0.978437	0.0623548	0.626534	0.0327744
382	PDE7B	27115	0.381693	0.158017	0.999978	0.111154	0.0382359	0.237994	-1	0	-1	0	0.289218	0.0598373	0.981234	0.102053	0.767359	0.0673896	0.482783	0.141363	0.68627	0.0331678
383	SH3BP5	9467	0.893402	0.0731991	0.999999	0.0997289	0.267731	0.203718	-1	0	9.99998e-05	0.133617	0	0.5366	0.988748	0.0974051	0.89152	0.0371805	0.456248	0.144849	0.629246	0.0333996
384	LRFN4	78999	0.0012093	0.231797	0.999832	0.12684	0.327748	0.181448	-1	0	0.980208	0.0706816	0.848801	0.0257552	0.462541	0.199651	0.396562	0.132649	-1	0	0.656459	0.0338395
385	MCCC2	64087	0.97217	0.0542215	0.999996	0.105345	0.500618	0.152014	0.602998	0.0267235	-1	0	0	0.5366	0.7448	0.167119	0.855599	0.0472502	0	0.592758	0.626893	0.0338738
386	TBC1D16	125058	0.952051	0.0590627	1	0.0970178	0.764971	0.106119	-1	0	-1	0	0.117047	0.0731991	0.984628	0.0999225	0.594064	0.0987607	0	0.592758	0.68269	0.0339881
387	HIST2H2AA4	723790	0.527166	0.134005	0.999738	0.130713	0.619786	0.132843	-1	0	-1	0	0.340939	0.0536406	0.89778	0.13323	0.667818	0.0850116	0.0294293	0.185709	0.697711	0.0340887
388	SLC39A10	57181	0.911758	0.069907	1	0.0970178	0.715708	0.112897	-1	0	0.998336	0.0501549	0	0.5366	0.909636	0.129551	0.195702	0.173896	0.4981	0.13904	0.706905	0.035081
389	SLC14A1	6563	0.76937	0.0929512	0.703604	0.218048	0.934342	0.0660341	-1	0	0.999638	0.0433772	0	0.5366	0.970147	0.109024	0.426304	0.128776	0.368022	0.152789	0.712537	0.0354995
390	HUNK	30811	0.996255	0.0305964	0.902217	0.202363	0.0541457	0.237994	-1	0	0.106412	0.127808	-1	0	0.942437	0.120643	0.710092	0.0778466	0.232578	0.166538	0.667147	0.0355182
391	ACTL6B	51412	0.12176	0.202169	0.999519	0.135941	0.302325	0.193648	-1	0	0.995339	0.0590627	0	0.5366	0.99976	0.0621611	0.917327	0.0292409	-1	0	0.687631	0.036028
392	SUPT4H1	6827	0.568264	0.126452	0.999999	0.100503	0.229903	0.224632	-1	0	0.924376	0.0846243	0	0.5366	0.999898	0.0582881	0.847693	0.0499613	0.0576843	0.185709	0.660323	0.0360865
393	RNF20	56254	0.869888	0.0766847	1	0.0970178	0.733649	0.110767	-1	0	0.446306	0.118319	0	0.5366	0.999615	0.0648722	0.169304	0.179706	0.704115	0.115221	0.683188	0.0361165
394	PMEPA1	56937	0.148345	0.202169	1	0.0970178	0.996381	0.031371	-1	0	-1	0	0	0.5366	0.935208	0.122386	0.526268	0.110767	0.958095	0.0701007	0.693643	0.0363262
395	ISLR2	57611	0.0012093	0.231797	1	0.0970178	0.327748	0.181448	-1	0	0.999999	0.0259489	-1	0	0.997428	0.0803641	0.249373	0.168861	-1	0	0.64256	0.0363801
396	MAST4	375449	0.996818	0.0278854	0.982261	0.178737	0.00342754	0.245159	-1	0	0.469991	0.117738	-1	0	0.946344	0.119481	0.668408	0.084818	-1	0	0.729136	0.0365779
397	RGMB	285704	0.426205	0.145817	0.999998	0.102246	0.896008	0.0778466	-1	0	0.434115	0.118319	0.038707	0.0731991	0	0.615608	0.784662	0.0635167	0.0877138	0.185709	0.566983	0.0365868
398	NPNT	255743	0.599719	0.122967	1	0.0970178	0.974602	0.0472502	-1	0	0.737651	0.104957	0	0.5366	0.900534	0.132068	0.570685	0.102053	0.200811	0.172541	0.698534	0.0367291
399	ZNF281	23528	0.128786	0.202169	1	0.0989543	0.156658	0.230442	-1	0	0.171449	0.127227	-1	0	0.886521	0.13749	0.943871	0.0216886	0.0513645	0.185709	0.611542	0.0367758
400	TPBG	7162	-1	0	0.999931	0.1189	0.851603	0.0915957	-1	0	0.692569	0.107475	-1	0	0.555149	0.188613	0.871802	0.0429899	0.261557	0.161696	0.813885	0.0372828
401	BICC1	80114	0.0654956	0.203912	0.997493	0.149884	0.00342754	0.245159	0	0.52653	0.999995	0.0278854	-1	0	0.999995	0.0474438	0.321662	0.157049	0.846857	0.0964369	0.56939	0.037595
402	TANC1	85461	0	0.615802	0.999983	0.109605	0.99998	0.0108443	-1	0	0.972117	0.07378	-1	0	0.967237	0.110186	0.57951	0.100116	0	0.592758	0.649848	0.037884
403	MATN2	4147	0.0333567	0.225794	1	0.0975988	0.0860116	0.231991	-1	0	0.116327	0.127614	0	0.5366	0.977592	0.105732	0.956818	0.0185902	0.687779	0.117932	0.573983	0.0379326
404	RHOF	54509	0.993033	0.0396979	0.992048	0.169442	0.368204	0.176414	-1	0	0.127834	0.127614	0	0.5366	0.742089	0.167119	0.852131	0.0484121	0.652056	0.124322	0.684743	0.0380248
405	AGBL5	60509	0.592769	0.123741	0.963077	0.190744	0.728976	0.111929	0.412256	0.0373741	0.170318	0.127227	-1	0	0.136844	0.231216	0.201674	0.173896	0.0822114	0.185709	0.536045	0.0398464
406	GPR6	2830	0.35587	0.163826	0.999608	0.134005	0.636757	0.129938	-1	0	0.964119	0.0764911	-1	0	0.948989	0.118513	0.748423	0.0714562	-1	0	0.849801	0.0399452
407	DCLK3	85443	0.996255	0.0305964	0.999751	0.130325	0.0541457	0.237994	-1	0	-1	0	-1	0	0.960691	0.112122	0.21172	0.172153	0.807462	0.101472	0.720192	0.0400327
408	ABCF1	23	0.985768	0.0482184	0.999972	0.112122	0.649869	0.125871	-1	0	0.00790281	0.133617	0	0.5366	0.999731	0.0629357	0.210041	0.172734	0.133193	0.180093	0.557844	0.0400937
409	ARFGAP3	26286	0.793511	0.0900465	0.999815	0.128002	0.692006	0.120449	-1	0	-1	0	0.106397	0.0731991	0.99974	0.0625484	0.523979	0.111348	0	0.592758	0.65323	0.0402685
410	PIGO	84720	0.214755	0.195198	0.980312	0.179706	0.835349	0.0960496	0.622747	0.0259489	-1	0	0	0.5366	0.211663	0.231216	0.53013	0.109799	0.921419	0.0828815	0.617544	0.0405423
411	THSD4	79875	0.00120114	0.231797	0.591485	0.220953	0.533296	0.147947	0.710915	0.0216886	-1	0	0	0.5366	0.963799	0.111154	0.650187	0.0898528	0.708023	0.114833	0.589786	0.0408773
412	ADARB2	105	0.128786	0.202169	0.681717	0.218242	0.0541457	0.237994	0.192619	0.0466692	-1	0	-1	0	0.768603	0.163826	0.815131	0.0577072	0.854576	0.0954686	0.60373	0.0410275
413	MECR	51102	0.3214	0.16983	0.988615	0.172153	0.313542	0.19268	0.95248	0.00735864	-1	0	0	0.5366	0.744952	0.167119	0.35143	0.151433	0.016259	0.185709	0.551961	0.0413376
414	SORCS1	114815	0.369293	0.161115	0.453343	0.224245	0.0902209	0.231991	-1	0	0.457189	0.118125	-1	0	0.999945	0.056158	0.742011	0.0724245	0.716628	0.113478	0.692293	0.0415023
415	ATP13A3	79572	0.998563	0.017622	0.999615	0.134005	0.631542	0.130519	-1	0	-1	0	-1	0	0.512811	0.192874	0.810583	0.0584818	0	0.592758	0.72008	0.041591
416	CALCOCO1	57658	0.697058	0.101084	1	0.0970178	0.344889	0.18048	-1	0	-1	0	-1	0	0.993006	0.0923703	0.945483	0.0213013	0	0.592758	0.727359	0.041618
417	APPBP2	10513	0.661781	0.107862	0.939501	0.198102	0.961759	0.0530596	-1	0	-1	0	0	0.5366	0.91471	0.128002	0.879413	0.0402789	0.394919	0.150077	0.746817	0.0419392
418	TLE3	7090	0.0012093	0.231797	0.999988	0.108443	0.156658	0.230442	-1	0	0.8338	0.0964369	0	0.5366	1	0.0441518	0.816971	0.0569326	0.453922	0.144849	0.604301	0.0419439
419	TRIM59	286827	0.272263	0.174864	0.999999	0.100697	0.974984	0.0470565	-1	0	-1	0	-1	0	0.990054	0.0966305	0.209863	0.172928	0.372116	0.152595	0.720683	0.0419765
420	EGFL7	51162	0.176071	0.202169	1	0.0989543	0.278397	0.203718	-1	0	0.948613	0.0803641	0	0.5366	0.993129	0.0923703	0.637236	0.0912084	0.947415	0.0741673	0.691045	0.0420315
421	AGPAT4	56895	0.0559978	0.203912	0.840749	0.207978	0.835349	0.0960496	-1	0	0.467252	0.118125	0.134183	0.0731991	0.644733	0.177963	0.701399	0.0797831	-1	0	0.660251	0.0428422
422	SAFB2	9667	0.481696	0.14117	1	0.0970178	0.407691	0.163439	-1	0	0.329538	0.124322	-1	0	0.986169	0.0991479	0.602226	0.0977924	0.0101863	0.185709	0.657546	0.0428725
423	INO80	54617	0.998491	0.017622	1	0.0970178	0.80407	0.100891	-1	0	0.99977	0.041828	0	0.5366	0.236476	0.231216	0	0.595469	-1	0	0.626017	0.0438144
424	SMOC2	64094	0.234257	0.187645	0.815491	0.211464	0.0849696	0.231991	0.478773	0.0344694	0.944289	0.0817196	0	0.5366	0.957807	0.113284	0.413596	0.130132	0.283602	0.159373	0.561542	0.0451433
425	SMARCD1	6602	0.597898	0.122967	1	0.0983734	0.220611	0.224632	-1	0	0.626174	0.111154	0	0.5366	0.999661	0.0637103	0.744067	0.0718435	0.0345272	0.185709	0.620495	0.0453688
426	TAX1BP1	8887	0.371855	0.161115	1	0.0970178	0.307258	0.193067	-1	0	0.998865	0.0482184	0	0.5366	0.998183	0.077072	0.880203	0.0402789	0	0.592758	0.630355	0.0460142
427	HSPA13	6782	0.97217	0.0542215	-1	0	0.533031	0.147947	-1	0	-1	0	0	0.5366	0.817202	0.153757	0.921788	0.0278854	0.400864	0.149884	0.695833	0.0463581
428	DCAF7	10238	0.0012093	0.231797	0.85041	0.207785	0.624062	0.132843	-1	0	-1	0	0	0.5366	0.997838	0.0793958	0.774845	0.0654531	0.999759	0.0360186	0.645796	0.0467834
429	HEG1	57493	0.0333567	0.225794	1	0.0970178	0.829772	0.0970178	-1	0	0.998201	0.0505422	-1	0	0	0.615608	0.828246	0.0544152	0.143078	0.178931	0.614166	0.0468141
430	PCOLCE2	26577	0.719518	0.0983734	0.999209	0.139427	0.244082	0.204493	-1	0	0.116327	0.127614	0	0.5366	0.996886	0.0834624	0.754495	0.070488	0.550995	0.134005	0.647274	0.0468303
431	IBTK	25998	0.944706	0.0615802	1	0.0970178	0.156658	0.230442	-1	0	0.026036	0.132455	0	0.5366	0.995519	0.08811	0.617174	0.094694	0.0294293	0.185709	0.53945	0.0468512
432	APCDD1	147495	0.00686592	0.231797	0.999999	0.0999225	0.715708	0.112897	0	0.52653	-1	0	-1	0	0.999604	0.0648722	0.645935	0.0902401	0.928457	0.0805577	0.648309	0.0469524
433	COTL1	23406	0.723856	0.0974051	0.907696	0.201975	0.285042	0.203718	-1	0	0.696323	0.106894	0	0.5366	0.892063	0.135167	0.85001	0.0493803	0.807438	0.101472	0.73312	0.0472697
434	HIST1H3C	8352	0.57512	0.125871	1	0.0970178	0.619786	0.132843	-1	0	-1	0	0.528867	0.0433772	0.995134	0.0888846	0	0.595469	0.0358034	0.185709	0.637093	0.0480011
435	MIXL1	83881	0.543636	0.131294	1	0.0970178	0.344889	0.18048	-1	0	0.609779	0.111735	-1	0	0.968117	0.109992	0.278586	0.162858	0.374539	0.152595	0.711427	0.0482537
436	RSPO1	284654	0.574822	0.126065	1	0.0970178	0.335874	0.180868	0	0.52653	0.999095	0.0474438	0	0.5366	0.995726	0.08811	0.503804	0.114446	0.53665	0.134973	0.619055	0.0483186
437	CORO2B	10391	0.557534	0.128002	0.74585	0.216305	0.393008	0.174864	-1	0	0.800676	0.0997289	-1	0	0.963774	0.111154	0.812979	0.0582881	-1	0	0.82112	0.048497
438	SHISA7	729956	0	0.615802	0.996611	0.154725	0.996821	0.0309837	-1	0	0.999977	0.0317583	-1	0	0.379481	0.205074	0.278586	0.162858	-1	0	0.648552	0.0485134
439	RNF146	81847	0.387815	0.15395	0.999988	0.108443	0.128452	0.231216	-1	0	0.99994	0.0358249	0	0.5366	0.952076	0.11677	0.503756	0.114446	0.194995	0.173509	0.612775	0.0488767
440	SERINC3	10955	0.59319	0.123741	1	0.0970178	0.832108	0.0962432	-1	0	0.274826	0.126452	0	0.5366	0.696496	0.173509	0.74564	0.0718435	0.0316019	0.185709	0.620575	0.0497547
441	ARHGAP33	115703	0.818901	0.084818	0.997664	0.149109	0.0693471	0.231991	-1	0	0.998282	0.0503486	0	0.5366	0.956791	0.114059	0.538461	0.108637	0.016259	0.185709	0.601297	0.0498382
442	SPOCK3	50859	0.633806	0.111154	0.999985	0.109411	0.278397	0.203718	-1	0	0.116327	0.127614	0	0.5366	0.856693	0.144849	0.764946	0.0677769	0.734685	0.111154	0.65156	0.0500857
443	RIC3	79608	0.716771	0.0983734	0.999997	0.10457	0.988897	0.0393106	0	0.52653	-1	0	-1	0	1	0.0431836	0	0.595469	0.452065	0.144849	0.644774	0.0503455
444	IGSF1	3547	0.238996	0.185902	0.994449	0.165182	0.0902209	0.231991	0	0.52653	0.999301	0.0464756	-1	0	0.713102	0.171185	0.791281	0.0623548	0.787358	0.103989	0.663648	0.0508289
445	PDS5A	23244	0.0012093	0.231797	0.999368	0.137684	0.450331	0.160147	-1	0	1	0.0251743	0	0.5366	0.987584	0.0983734	0.265879	0.16615	0.159358	0.178156	0.545547	0.0514799
446	CFP	5199	-1	0	1	0.0997289	0.752101	0.107475	0	0.52653	0.88031	0.0908211	0	0.5366	0.999964	0.0546088	0.308066	0.159373	0.90978	0.0853989	0.63342	0.0517653
447	BAZ1A	11177	0.270469	0.174864	0.993703	0.166925	0.156658	0.230442	-1	0	0.949265	0.0803641	-1	0	0.971717	0.108443	0.676006	0.0826878	0.024451	0.185709	0.672164	0.0526101
448	KDSR	2531	0.268372	0.175058	0.95509	0.194229	0.894319	0.0790085	0.349397	0.0414407	-1	0	0	0.5366	0.708737	0.172153	0.887861	0.0379551	0	0.592758	0.565018	0.0539379
449	CCDC120	90060	0.0012093	0.231797	0.0992233	0.225988	0.973374	0.0474438	-1	0	0.403682	0.1189	-1	0	0.732864	0.16828	0.670237	0.084237	-1	0	0.583007	0.0539482
450	HYDIN	54768	0	0.615802	0.999927	0.119481	0.532124	0.147947	0.183143	0.0482184	1	0.0249806	-1	0	0.083103	0.231216	0	0.595469	0.541367	0.134779	0.492079	0.0548441
451	SSBP3	23648	0.0632342	0.203912	1	0.0970178	0.0541457	0.237994	-1	0	0.999728	0.042409	-1	0	0.641006	0.177963	0.463027	0.123354	-1	0	0.624613	0.0548452
452	MGAT5B	146664	0.431424	0.145624	0.914281	0.201201	0.754448	0.107281	-1	0	0.999906	0.0375678	0	0.5366	0.651126	0.176414	0.44135	0.126646	0.210274	0.17196	0.648548	0.054854
453	PANK3	79646	0.990863	0.0412471	0.999999	0.100697	0.00342754	0.245159	-1	0	0.00792175	0.133617	0	0.5366	0.616908	0.180287	0.700964	0.0801704	-1	0	0.518482	0.0555848
454	KDM2A	22992	0.563715	0.12684	1	0.0970178	0.344889	0.18048	-1	0	0.996275	0.056158	0	0.5366	0.887296	0.137103	0.359309	0.149303	0.089964	0.185709	0.617179	0.0556595
455	SFXN2	118980	0.592366	0.123935	0.955478	0.194229	0.909025	0.0749419	-1	0	-1	0	-1	0	0.832104	0.150271	0.713329	0.0772657	-1	0	0.865219	0.0560588
456	RFXANK	8625	0.202303	0.195198	0.999982	0.110186	0.321843	0.181448	0.64117	0.0257552	-1	0	0	0.5366	0.0781301	0.231216	0.405677	0.131487	0.262338	0.161696	0.481955	0.0564235
457	MAZ	4150	0.268284	0.175058	0.999897	0.121998	0.0541457	0.237994	-1	0	-1	0	-1	0	0.783212	0.162858	0.688705	0.080945	0.950352	0.0733927	0.716527	0.0571814
458	DENR	8562	0.0608278	0.203912	0.995386	0.163826	0	0.622579	-1	0	0.225233	0.126452	-1	0	0.999676	0.0635167	0.249558	0.168668	0.999023	0.041828	0.566832	0.0577434
459	MTIF2	4528	0.994759	0.0348567	0.999364	0.137684	0.366093	0.176607	-1	0	-1	0	0	0.5366	0.765262	0.164407	0.764783	0.0677769	-1	0	0.706949	0.057808
460	NANOS1	340719	0.277672	0.17409	1	0.0970178	0.246131	0.204493	0.0644009	0.0515105	0.116327	0.127614	-1	0	0.308257	0.214562	0	0.595469	0.82401	0.0991479	0.486437	0.0579571
461	DPM3	54344	0.0560213	0.203912	0.995452	0.163633	0.910524	0.0749419	0.421002	0.0373741	0.97013	0.0741673	0	0.5366	0.258581	0.224438	0	0.595469	0.455123	0.144849	0.530858	0.0581216
462	SLC35D3	340146	0.0012093	0.231797	0.999995	0.106507	0.867776	0.0883036	-1	0	0.496612	0.117545	-1	0	0.468386	0.199458	0.398549	0.132262	0.11776	0.182223	0.585304	0.0586293
463	MED14	9282	0.523918	0.134973	1	0.0972115	0.398471	0.163633	-1	0	0.116327	0.127614	0	0.5366	0.987704	0.0981797	0.478629	0.119094	0.155304	0.178544	0.570336	0.0592107
464	RBMS3	27303	0.275204	0.17409	0.999821	0.127808	0.00342754	0.245159	-1	0	-1	0	-1	0	0	0.615608	0.724295	0.0753292	1	0.021495	0.551225	0.0592969
465	SEC22C	9117	0.305212	0.17196	0.998033	0.147947	0.89799	0.0774593	-1	0	-1	0	0.107678	0.0731991	0.125042	0.231216	0.260008	0.167119	-1	0	0.573478	0.0598304
466	PIGU	128869	0.352082	0.164407	0.999781	0.129163	0.93633	0.0650658	-1	0	0.471745	0.117738	0	0.5366	0.708087	0.172347	0.370616	0.140395	0.393256	0.150271	0.635867	0.0598671
467	RBM4	5936	0.487663	0.140976	1	0.0970178	0.490564	0.15395	-1	0	0.98695	0.066615	0	0.5366	0.998313	0.0759101	0.60109	0.0977924	0	0.592758	0.624054	0.0607086
468	TMSB10	9168	0.400917	0.149497	0.944919	0.196553	0.0195565	0.23993	-1	0	-1	0	-1	0	0.301862	0.214756	0.69447	0.0805577	0.994029	0.0501549	0.664333	0.0618711
469	PILRB	29990	0.0976596	0.202169	1	0.0970178	0.715708	0.112897	-1	0	0.898311	0.0883036	-1	0	0.105641	0.231216	0.373926	0.137297	-1	0	0.634208	0.0621972
470	NRARP	441478	-1	0	1	0.0970178	0	0.622579	-1	0	0.999744	0.041828	-1	0	0.832971	0.149884	0.652457	0.0892719	0.0562946	0.185709	0.633712	0.0624508
471	LRP1B	53353	0.144077	0.202169	0.995735	0.162858	0.562031	0.140395	-1	0	0.150059	0.127614	0	0.5366	0.997012	0.0823005	0.426239	0.12897	0.73152	0.111348	0.599317	0.0631794
472	TXNL4A	10907	0.0012093	0.231797	0.986829	0.173703	0.229903	0.224632	0.422653	0.0373741	-1	0	0	0.5366	0.50418	0.19481	0.370616	0.140395	0.942142	0.0762974	0.497702	0.0634215
473	SLC9A5	6553	0.967578	0.0553834	0.99907	0.140782	0.0988721	0.231991	-1	0	-1	0	0	0.5366	0.984628	0.0999225	0.480956	0.118125	0.448194	0.144849	0.634335	0.0649279
474	HS3ST2	9956	0.0471508	0.203912	0.905929	0.202169	0.754448	0.107281	-1	0	0.116327	0.127614	0	0.5366	0.812436	0.154919	0.774563	0.0654531	0.523871	0.136135	0.597289	0.065511
475	CTPS2	56474	0.97217	0.0542215	0.999994	0.106894	0.267731	0.203718	-1	0	0.116327	0.127614	0	0.5366	0.985737	0.0991479	0.636541	0.091402	0	0.592758	0.559233	0.0663307
476	MLF2	8079	0.0012093	0.231797	0.20878	0.225988	0.0541457	0.237994	-1	0	-1	0	-1	0	0.999996	0.0464756	0.750169	0.0712626	0.0513645	0.185709	0.4502	0.0670974
477	HRASLS	57110	0.343081	0.16615	0.990385	0.170991	0.856601	0.0908211	-1	0	-1	0	0	0.5366	0.0578645	0.231216	0.836826	0.0513168	0.663306	0.122773	0.628322	0.0693807
478	CPNE5	57699	0	0.615802	1	0.0970178	0.916321	0.0712626	-1	0	9.99998e-05	0.133617	-1	0	0.814883	0.154338	0.278586	0.162858	0.4672	0.1433	0.547438	0.0697527
479	QPRT	23475	0.540796	0.131875	1	0.0993416	0.307258	0.193067	-1	0	-1	0	0	0.5366	0.86985	0.141944	0.653908	0.0888846	0.678747	0.119675	0.671447	0.0697556
480	GOLT1B	51026	0	0.615802	0.999046	0.140976	0.811388	0.0999225	-1	0	-1	0	-1	0	0.860247	0.144268	0.860939	0.045701	0.390145	0.150271	0.718891	0.0698886
481	CLVS2	134829	0.38897	0.153757	0.493682	0.222502	0.999896	0.0139427	-1	0	-1	0	0.107831	0.0731991	0	0.615608	0	0.595469	0.016259	0.185709	0.397448	0.0733434
482	PTTG1IP	754	0.00686592	0.231797	1	0.0970178	0.439522	0.161115	-1	0	-1	0	-1	0	0.696958	0.173509	0.296634	0.15976	0.831954	0.098567	0.63157	0.0734959
483	C6orf89	221477	0.0012093	0.231797	0.999975	0.111929	0.800335	0.101278	-1	0	0.116327	0.127614	-1	0	0.319119	0.211658	0.370616	0.140395	-1	0	0.534328	0.0736663
484	MRPL19	9801	0.111283	0.202169	0.986993	0.173703	0.931954	0.066615	-1	0	-1	0	0	0.5366	0.701794	0.173122	0.689485	0.080945	0.501432	0.138265	0.646826	0.0739141
485	SFSWAP	6433	0.0654956	0.203912	0.999776	0.129357	0.0541457	0.237994	-1	0	0.564897	0.114059	-1	0	0.668933	0.175639	0.356098	0.149884	0.495593	0.13962	0.588295	0.0759036
486	RPL17	6139	0.241714	0.185902	1	0.0970178	0.222557	0.224632	-1	0	-1	0	0	0.5366	0.993813	0.0912084	0.368847	0.147754	0.860597	0.0945004	0.60812	0.0772076
487	RBM25	58517	0.284481	0.173122	0.980893	0.179512	0.229903	0.224632	-1	0	-1	0	0	0.5366	0.99042	0.0962432	0.827488	0.0544152	0.480321	0.141363	0.64557	0.0772511
488	ZFR	51663	0.290145	0.172734	0.0992233	0.225988	0.156658	0.230442	-1	0	0.00785123	0.133617	-1	0	0.965995	0.110767	0.66543	0.0857862	-1	0	0.497723	0.0773176
489	SH2D5	400745	0.0012093	0.231797	0	0.613672	0.996735	0.0311774	-1	0	0.0769203	0.132455	-1	0	0.734781	0.168087	0.347351	0.152401	0.0544006	0.185709	0.39261	0.0774492
490	BTBD3	22903	0	0.615802	0.999975	0.111929	0.128452	0.231216	-1	0	-1	0	-1	0	0.996933	0.0826878	0.88664	0.0381487	-1	0	0.648699	0.0781754
491	COG8	84342	0.0012093	0.231797	0.934304	0.198683	0.692006	0.120449	0.537937	0.0307901	-1	0	0.106504	0.0731991	0.760394	0.164795	0	0.595469	0	0.592758	0.446192	0.0783382
492	WDR26	80232	0	0.615802	0	0.613672	0.156658	0.230442	-1	0	-1	0	-1	0	0.98719	0.0987607	0.957974	0.0183966	0.938107	0.0778466	0.552652	0.079408
493	PI4K2B	55300	0.990863	0.0412471	0.927526	0.199845	0.0382359	0.237994	-1	0	-1	0	0	0.5366	0.0835491	0.231216	0.650729	0.0896592	0.455708	0.144849	0.538412	0.0807142
494	TGS1	96764	0.0559962	0.203912	0.999921	0.119868	0.513919	0.151046	-1	0	0.0341688	0.132455	0	0.5366	0.964617	0.11096	0.36861	0.147754	0.0358034	0.185709	0.459788	0.0807293
495	C1QL3	389941	0.0012093	0.231797	0.904789	0.202169	0.0218467	0.23993	-1	0	0.999995	0.0278854	0	0.5366	0.740388	0.167506	0.332665	0.155693	0.0121902	0.185709	0.429665	0.0812381
496	DCAKD	79877	0.990863	0.0412471	0.999999	0.100697	0.267731	0.203718	-1	0	-1	0	0	0.5366	0.81493	0.154338	0.100222	0.189775	-1	0	0.585968	0.0815843
497	TAF15	8148	0.487663	0.140976	0.999815	0.128002	0.156658	0.230442	0	0.52653	-1	0	0	0.5366	0.994858	0.0894655	0.583162	0.0993416	0.929818	0.0805577	0.579862	0.0820667
498	PPP1R3D	5509	0.0864862	0.202169	0.999966	0.113478	0.0889602	0.231991	-1	0	-1	0	0	0.5366	0.997997	0.0780403	0.791696	0.0621611	-1	0	0.563838	0.0827685
499	CLMN	79789	0.485487	0.140976	0.984011	0.177576	0.117144	0.231216	-1	0	-1	0	-1	0	0.89687	0.133424	0.556494	0.105151	0.196261	0.173509	0.662925	0.0832613
500	SNX30	401548	0.242974	0.185902	0.973622	0.181836	0.807327	0.10031	-1	0	-1	0	-1	0	0.496323	0.195198	0.633746	0.091983	-1	0	0.743282	0.0839894
501	NOC4L	79050	0.0654956	0.203912	0.617123	0.219985	0.96291	0.0526723	-1	0	-1	0	0	0.5366	0.920756	0.126452	0.643576	0.0906274	-1	0	0.604319	0.0841648
502	KANK2	25959	0.0012093	0.231797	1	0.0970178	0.267731	0.203718	0	0.52653	-1	0	-1	0	0.980798	0.102634	0.435512	0.127421	0.703127	0.115802	0.545228	0.0847052
503	SSH3	54961	0.485429	0.140976	1	0.0970178	0.0541457	0.237994	-1	0	0.116327	0.127614	0	0.5366	0.620417	0.180287	0.638034	0.0912084	-1	0	0.528027	0.0847996
504	SCRT1	83482	0.138351	0.202169	1	0.0970178	0.0541457	0.237994	-1	0	-1	0	-1	0	0.849389	0.146204	0.633314	0.091983	-1	0	0.631917	0.0849562
505	IFI35	3430	0.0012093	0.231797	0.972946	0.182417	0.128452	0.231216	-1	0	-1	0	0	0.5366	0.503512	0.195004	0.942231	0.0216886	0.230367	0.166925	0.50162	0.0850943
506	XRN1	54464	0.0601767	0.203912	0.999849	0.126452	0.549464	0.145236	-1	0	-1	0	0	0.5366	0.937088	0.121998	0.263841	0.166731	0.865465	0.0937258	0.592668	0.0860566
507	SNRPD3	6634	0.342089	0.16615	0.999589	0.134005	0.656002	0.125097	-1	0	-1	0	0	0.5366	0.957546	0.113478	0.459161	0.123935	0.0428396	0.185709	0.577043	0.0865935
508	CCDC86	79080	0.0654956	0.203912	0.687174	0.218048	0.229903	0.224632	-1	0	0.808051	0.0989543	-1	0	0.806934	0.155693	0.172622	0.176026	0.452307	0.144849	0.600963	0.0867399
509	HERC6	55008	0.0750701	0.203912	0.999974	0.111929	0.128452	0.231216	-1	0	0.352504	0.119675	0	0.5366	0.920721	0.126452	0.44158	0.126065	0.0571223	0.185709	0.483278	0.0867917
510	AHDC1	27245	0.0654956	0.203912	0	0.613672	0	0.622579	0.491227	0.0336948	-1	0	-1	0	0.702677	0.172928	0.234884	0.170411	0.989794	0.0530596	0.402168	0.0880485
511	FAM120A	23196	0.0654956	0.203912	-1	0	0.0895669	0.231991	-1	0	-1	0	-1	0	0.997115	0.0815259	0.705114	0.0790085	-1	0	0.564718	0.0881186
512	MORC3	23515	0.297434	0.172541	0.999998	0.101278	0.156658	0.230442	-1	0	0.606504	0.111735	-1	0	0.384064	0.205074	0.698559	0.0801704	0	0.592758	0.576893	0.0899967
513	KCTD8	386617	0	0.615802	0.961668	0.190744	0.997156	0.0305964	-1	0	-1	0	-1	0	0.916601	0.127614	0.286388	0.161309	-1	0	0.644601	0.0903139
514	MALAT1	378938	-1	0	-1	0	-1	0	-1	0	-1	0	-1	0	0	0.615608	0.514738	0.11251	1	0.0220759	0.504913	0.0903302
515	REM2	161253	0.993033	0.0396979	0.730205	0.216499	0.0100385	0.23993	-1	0	-1	0	-1	0	0.125042	0.231216	0.324603	0.156662	-1	0	0.525888	0.0906365
516	CPSF6	11052	0.284481	0.173122	0.959656	0.191712	0.229903	0.224632	-1	0	-1	0	0	0.5366	0.999919	0.0573199	0.49721	0.115414	0.187859	0.174284	0.560438	0.0915154
517	ABI3BP	25890	0.294979	0.172541	0.727256	0.216499	0.234189	0.204493	-1	0	-1	0	0	0.5366	0.840797	0.148722	0.726106	0.0747483	0.79725	0.102246	0.630827	0.0918189
518	ARHGAP15	55843	0.69043	0.103215	0.999506	0.136135	0.0382359	0.237994	-1	0	0.674768	0.108637	0	0.5366	0.841951	0.148528	0.233377	0.170411	-1	0	0.571231	0.0935726
519	TRIM8	81603	0.693807	0.10244	1	0.0970178	0.229928	0.224632	-1	0	-1	0	0	0.5366	0.791059	0.160147	0.370616	0.140395	0.108919	0.183579	0.557503	0.0936385
520	SPOCK2	9806	0.12786	0.202169	0.999658	0.132068	0.0925505	0.231991	-1	0	-1	0	0	0.5366	0.853256	0.146011	0.816696	0.0573199	0.146816	0.178931	0.540744	0.0938428
521	ANKRD13C	81573	0.103914	0.202169	0.999759	0.129938	0.872849	0.0828815	-1	0	-1	0	-1	0	0.332381	0.208753	0.154262	0.182804	-1	0	0.597458	0.0942866
522	AP1AR	55435	0.274446	0.174284	1	0.0970178	0.962739	0.0526723	-1	0	-1	0	-1	0	0.332381	0.208753	0	0.595469	0.0548669	0.185709	0.552639	0.0950155
523	LSM2	57819	0.908181	0.0708753	0.991132	0.170217	0.304257	0.193067	-1	0	-1	0	0	0.5366	0.871401	0.141557	0	0.595469	0.994601	0.0491867	0.632989	0.0950949
524	RNF217	154214	0.760482	0.0935321	1	0.0970178	0.412022	0.163246	-1	0	-1	0	0	0.5366	0.510449	0.192874	0.122051	0.187064	0.0294293	0.185709	0.503144	0.095956
525	HHIPL1	84439	0.0725615	0.203912	0.969508	0.183385	9.99998e-05	0.245159	-1	0	0.614076	0.111541	-1	0	0.229009	0.231216	0.278586	0.162858	0.458202	0.144074	0.497383	0.0972493
526	HMBOX1	79618	0.361307	0.161696	1	0.0972115	0.415296	0.163246	-1	0	9.99998e-05	0.133617	-1	0	0.82554	0.151433	0	0.595469	0.123327	0.181836	0.502186	0.0976747
527	ENY2	56943	0.0752693	0.203912	1	0.0970178	0.706573	0.117738	-1	0	-1	0	0	0.5366	0.495381	0.195198	0.331826	0.155693	0.400944	0.149884	0.540542	0.0980797
528	PPIH	10465	0.773125	0.0923703	0.991365	0.170023	0.229903	0.224632	-1	0	-1	0	0	0.5366	0.925322	0.12529	0.59428	0.0987607	-1	0	0.651775	0.0994104
529	TIMM9	26520	0.724311	0.0974051	0.999991	0.107668	0.992363	0.0346631	-1	0	-1	0	0	0.5366	0.323368	0.211658	0	0.595469	-1	0	0.569315	0.101087
530	DMKN	93099	0.0012093	0.231797	0.97374	0.181836	0.41207	0.163246	-1	0	-1	0	-1	0	0.352725	0.206816	0.550585	0.106507	0.254462	0.162665	0.55207	0.101184
531	ATG13	9776	0.71315	0.0989543	1	0.0970178	0.728141	0.111929	-1	0	-1	0	0	0.5366	0.97753	0.105732	0.170289	0.177576	0	0.592758	0.55097	0.101997
532	AKR1E2	83592	0.268372	0.175058	0.988452	0.172347	0.265665	0.203718	-1	0	-1	0	-1	0	0.230988	0.231216	0.370616	0.140395	0.606032	0.128389	0.609566	0.102529
533	OSTF1	26578	0.159264	0.202169	0.616663	0.219985	0.265665	0.203718	-1	0	0.0303202	0.132455	0	0.5366	0.980019	0.103602	0.600827	0.0977924	-1	0	0.494957	0.10255
534	SF3A2	8175	0.29578	0.172541	0.999999	0.100697	0.229903	0.224632	-1	0	-1	0	0	0.5366	0.607444	0.181061	0.624998	0.0933385	0.045134	0.185709	0.520025	0.102798
535	ANKRD6	22881	0.0012093	0.231797	1	0.0970178	0.0541457	0.237994	-1	0	0.911531	0.0859799	0	0.5366	0.914588	0.128002	0.613033	0.0958559	0	0.592758	0.473948	0.104177
536	AHCTF1	25909	0.0654956	0.203912	0.999999	0.100697	0.883696	0.0815259	-1	0	0.355276	0.119675	0	0.5366	0.971221	0.10883	0	0.595469	-1	0	0.539647	0.104766
537	AGMAT	79814	0.0323664	0.225794	0.997863	0.148141	0.459009	0.160147	-1	0	-1	0	0.288866	0.0598373	0.345167	0.207978	0	0.595469	0.024451	0.185709	0.44824	0.106712
538	RFX2	5990	0.0601767	0.203912	0.999999	0.100891	0.0541457	0.237994	-1	0	0.622154	0.111154	-1	0	0.863256	0.1433	0.264413	0.166344	0	0.592758	0.494329	0.108183
539	PNMA2	10687	0.0012093	0.231797	0.927975	0.199845	0.156658	0.230442	-1	0	-1	0	-1	0	0.800274	0.158211	0.91611	0.0300155	0	0.592758	0.534097	0.108314
540	PITPNM2	57605	0.330769	0.167699	0.0630265	0.225988	0.162999	0.230442	-1	0	0.116327	0.127614	0	0.5366	0.916975	0.127614	0.570463	0.102053	-1	0	0.442718	0.108632
541	SAMD4B	55095	0.0633799	0.203912	0.999995	0.106313	0.0541457	0.237994	-1	0	-1	0	-1	0	0.91209	0.128582	0.147809	0.184741	-1	0	0.517458	0.108788
542	USP53	54532	9.99998e-05	0.231797	0.964435	0.190163	0	0.622579	0	0.52653	0.998541	0.049574	-1	0	0.940995	0.121224	0.631253	0.091983	-1	0	0.513233	0.109523
543	ZC3H13	23091	0.144417	0.202169	-1	0	0.156658	0.230442	-1	0	-1	0	-1	0	0.922631	0.125871	0.623874	0.0935321	-1	0	0.590059	0.111341
544	RASGEF1C	255426	0.765077	0.0933385	0.957094	0.19268	0.000692728	0.245159	-1	0	-1	0	-1	0	0.202817	0.231216	0.398549	0.132262	-1	0	0.545644	0.112648
545	PITPNC1	26207	0.283446	0.173122	0.947149	0.196359	0.156658	0.230442	-1	0	-1	0	-1	0	0.352966	0.206816	0.521054	0.112122	0.0190883	0.185709	0.52579	0.112689
546	IL1RAPL2	26280	0.664664	0.107281	0.952614	0.195391	0.0902209	0.231991	-1	0	-1	0	-1	0	0	0.615608	0.518123	0.112316	0.80377	0.101472	0.584386	0.113126
547	FYCO1	79443	0.0333567	0.225794	0.980643	0.179512	0.957949	0.0548025	0	0.52653	-1	0	-1	0	0.781043	0.163052	0.688731	0.080945	0	0.592758	0.532023	0.11444
548	SCRT2	85508	0.129317	0.202169	1	0.0970178	0.344889	0.18048	-1	0	-1	0	-1	0	0	0.615608	0.778797	0.0652595	-1	0	0.545136	0.114857
549	G2E3	55632	0.270469	0.174864	0.999999	0.100697	0.156658	0.230442	-1	0	0.514921	0.11677	-1	0	0.910764	0.129357	0	0.595469	-1	0	0.597965	0.115756
550	TMCC1	23023	0	0.615802	0	0.613672	0.835349	0.0960496	-1	0	-1	0	-1	0	0.491135	0.195198	0.876246	0.0416344	0.622908	0.127421	0.546713	0.116921
551	MYORG	57462	0.355271	0.163826	0.999999	0.100697	0.669153	0.124322	-1	0	9.99998e-05	0.133617	-1	0	0.229009	0.231216	0	0.595469	-1	0	0.483769	0.117072
552	GPR151	134391	0.444949	0.144849	0.607305	0.219985	0.0988721	0.231991	-1	0	0.116327	0.127614	-1	0	0.493221	0.195198	0	0.595469	0.885334	0.0904338	0.53501	0.117439
553	DPP8	54878	9.99998e-05	0.231797	0.788767	0.21282	0.156658	0.230442	-1	0	-1	0	-1	0	0.556212	0.188226	0.324603	0.156662	0.70628	0.115027	0.534122	0.11794
554	GTF3C2	2976	0.0654956	0.203912	0.919817	0.200426	0.229903	0.224632	-1	0	-1	0	0	0.5366	0.972151	0.108443	0.740861	0.0731991	-1	0	0.570219	0.118505
555	MEI4	101928601	0.0012093	0.231797	0.997609	0.149303	0.344889	0.18048	-1	0	0.650508	0.109799	-1	0	0.124352	0.231216	-1	0	-1	0	0.556006	0.119491
556	ZKSCAN4	387032	0.134331	0.202169	0.99998	0.110767	0.0541457	0.237994	-1	0	-1	0	0	0.5366	0.499948	0.195198	0.558287	0.104764	0.016259	0.185709	0.427438	0.120917
557	SLC39A5	283375	0.911758	0.069907	1	0.0970178	0.941767	0.063323	0	0.52653	0.84597	0.0950813	0	0.5366	0.405183	0.204493	0	0.595469	0	0.592758	0.497957	0.122378
558	BZW1	9689	0.0654956	0.203912	0.991578	0.169636	0.00342754	0.245159	-1	0	-1	0	-1	0	0.995553	0.08811	0.57951	0.100116	0	0.592758	0.481255	0.123662
559	B3GALT1	8708	0.343081	0.16615	0.952501	0.195391	0.754448	0.107281	-1	0	-1	0	0	0.5366	0.105641	0.231216	0.321662	0.157049	0.198758	0.173122	0.503256	0.123994
560	TRIM34	53840	0.175721	0.202169	1	0.0970178	0.0382359	0.237994	0.192619	0.0466692	-1	0	0	0.5366	0	0.615608	0.270647	0.165569	-1	0	0.296857	0.124552
561	GAS5	60674	-1	0	-1	0	-1	0	-1	0	-1	0	-1	0	0.984628	0.0999225	0	0.595469	0.988814	0.0542215	0.662226	0.125161
562	TMEM106C	79022	0.0012093	0.231797	0	0.613672	0.835349	0.0960496	-1	0	-1	0	-1	0	0.617	0.180287	0.718605	0.0768784	-1	0	0.49057	0.127411
563	MSRB2	22921	0.5717	0.126065	0.999988	0.108443	0.267731	0.203718	-1	0	-1	0	0	0.5366	0.105641	0.231216	0.370616	0.140395	-1	0	0.494862	0.127472
564	PHYHIP	9796	0.0012093	0.231797	0.999737	0.130713	0	0.622579	-1	0	-1	0	-1	0	0.0637963	0.231216	0.653026	0.0892719	0.642182	0.124903	0.456936	0.127579
565	LCORL	254251	0.0654956	0.203912	0.994535	0.165182	0.0541457	0.237994	-1	0	-1	0	-1	0	0.908515	0.130132	0.676615	0.0826878	0	0.592758	0.519276	0.129747
566	CNNM1	26507	0	0.615802	0.333246	0.225019	0.0988721	0.231991	-1	0	-1	0	-1	0	0.0899765	0.231216	0.836028	0.0517041	0.512437	0.137297	0.457259	0.131126
567	CSDC2	27254	0.0846329	0.202169	0.994429	0.165182	0.0541457	0.237994	-1	0	-1	0	-1	0	0.311874	0.212432	0.449437	0.124322	-1	0	0.505743	0.132218
568	ZKSCAN1	7586	0.134331	0.202169	0.991578	0.169636	0.0541457	0.237994	-1	0	-1	0	0	0.5366	0.914262	0.128002	0.595574	0.098567	-1	0	0.524455	0.133175
569	ECHDC2	55268	9.99998e-05	0.231797	0.756417	0.215918	0.267731	0.203718	-1	0	-1	0	-1	0	0.194928	0.231216	0.616132	0.0948877	-1	0	0.490958	0.135271
570	PCF11	51585	0.342089	0.16615	0.95835	0.192486	0.229903	0.224632	-1	0	-1	0	0	0.5366	0.939238	0.121611	0.447433	0.124903	-1	0	0.57665	0.135785
571	SHISA6	388336	0	0.615802	0.996611	0.154725	0.996821	0.0309837	0	0.52653	-1	0	-1	0	0.963915	0.111154	0.312189	0.158792	0	0.592758	0.470099	0.137461
572	ZNF787	126208	0.148332	0.202169	0.991578	0.169636	0.0541457	0.237994	-1	0	-1	0	-1	0	0.716384	0.170798	0.209863	0.172928	-1	0	0.533974	0.138941
573	CHIC1	53344	0	0.615802	0.0630265	0.225988	0.498367	0.152208	-1	0	0.116327	0.127614	-1	0	0.529129	0.191905	0.170289	0.177576	0.0496589	0.185709	0.345517	0.139667
574	HHATL	57467	0.0012093	0.231797	0.999056	0.140976	0.888349	0.0797831	-1	0	-1	0	-1	0	0.791059	0.160147	0	0.595469	-1	0	0.573249	0.14048
575	PPCDC	60490	0.00120066	0.231797	0.999999	0.100697	0.0382359	0.237994	-1	0	-1	0	0	0.5366	0.234644	0.231216	0.370616	0.140395	0.0540874	0.185709	0.331111	0.141843
576	NMD3	51068	0.2124	0.195198	0.996046	0.155887	0.156658	0.230442	-1	0	-1	0	0	0.5366	0.786668	0.161696	0.525446	0.11096	-1	0	0.544514	0.142385
577	PLCXD2	257068	9.99998e-05	0.231797	0.617879	0.219985	0	0.622579	-1	0	-1	0	0.160929	0.0731991	0.693709	0.173896	0.249373	0.168861	-1	0	0.379913	0.142894
578	YIPF2	78992	0.0012093	0.231797	0	0.613672	0.781123	0.103602	-1	0	-1	0	-1	0	0.470926	0.198877	0.646674	0.0898528	-1	0	0.4503	0.143391
579	VSTM2L	128434	0.0012093	0.231797	0.997465	0.149884	0.00342754	0.245159	-1	0	-1	0	-1	0	0.507877	0.193842	0.278586	0.162858	-1	0	0.416659	0.144458
580	KLHL13	90293	0.0474906	0.203912	0.980615	0.179512	0.456143	0.160147	-1	0	-1	0	0	0.5366	0.918502	0.12684	0.68034	0.0823005	0	0.592758	0.503185	0.145437
581	SLC5A9	200010	0.987105	0.0449264	0.900737	0.20275	0.751417	0.107668	-1	0	-1	0	0	0.5366	0.0917988	0.231216	0	0.595469	-1	0	0.518739	0.14577
582	FNBP4	23360	0.0012093	0.231797	0	0.613672	0.156658	0.230442	-1	0	-1	0	-1	0	0.968769	0.109605	0.711103	0.0778466	-1	0	0.425188	0.146495
583	REP15	387849	0.0012093	0.231797	0.999998	0.101278	0.992521	0.0346631	-1	0	-1	0	-1	0	0	0.615608	0	0.595469	-1	0	0.406206	0.149883
584	CDC40	51362	0.0607836	0.203912	0.999932	0.1189	0.229903	0.224632	-1	0	-1	0	0	0.5366	0.926304	0.12529	0.593477	0.0989543	0	0.592758	0.468845	0.149971
585	RPRD2	23248	0	0.615802	0.937326	0.198296	0.398471	0.163633	-1	0	-1	0	0	0.5366	0.990275	0.0964369	0.663228	0.0865608	-1	0	0.54296	0.156302
586	NOSIP	51070	0.0601767	0.203912	0.983667	0.177769	0.707549	0.114446	-1	0	-1	0	0	0.5366	0.578205	0.185515	0	0.595469	0.805193	0.101472	0.533714	0.157117
587	FBXL20	84961	0.0012093	0.231797	0.990789	0.170604	0.00342754	0.245159	-1	0	0.991324	0.063904	0	0.5366	0.918086	0.127033	0	0.595469	-1	0	0.434647	0.157494
588	TRMT6	51605	0.0654956	0.203912	0.573748	0.22134	0.465579	0.159954	-1	0	-1	0	0	0.5366	0.447896	0.20062	0.122051	0.187064	0.0921129	0.185709	0.398646	0.160984
589	THSD1	55901	0	0.615802	0.916301	0.201201	0.334685	0.181448	0	0.52653	0.345468	0.119675	0	0.5366	0.738151	0.167893	0.5791	0.100116	0.190506	0.173703	0.44425	0.161782
590	YIPF4	84272	0.0012093	0.231797	0	0.613672	0.573873	0.139427	-1	0	-1	0	-1	0	0.880626	0.13962	0.377402	0.13536	-1	0	0.421628	0.162457
591	IPW	3653	-1	0	-1	0	-1	0	-1	0	-1	0	-1	0	0.0700172	0.231216	0	0.595469	0.998594	0.0437645	0.421302	0.163795
592	SMG7	9887	0.729824	0.0958559	0.999937	0.118319	0.231031	0.224632	-1	0	-1	0	0	0.5366	0.912208	0.128389	0	0.595469	-1	0	0.548337	0.164446
593	C1QL2	165257	0.114473	0.202169	0.749938	0.216112	0.0218467	0.23993	-1	0	-1	0	0	0.5366	0.800035	0.158211	0.429985	0.128582	-1	0	0.446095	0.169374
594	RBM33	155435	0.311849	0.170991	-1	0	-1	0	-1	0	-1	0	-1	0	0.399709	0.204686	0.122051	0.187064	-1	0	0.437571	0.169706
595	ADAT2	134637	0.15451	0.202169	0.542019	0.221727	0.398471	0.163633	-1	0	-1	0	0	0.5366	0.194928	0.231216	0.100222	0.189775	0.0699663	0.185709	0.366684	0.169722
596	BTBD11	121551	0.406489	0.148722	0.53273	0.221921	0.0902209	0.231991	-1	0	-1	0	-1	0	0.819991	0.152595	0.264413	0.166344	0	0.592758	0.472961	0.169745
597	SCAF1	58506	0.329699	0.167699	0.94663	0.196553	0.0541457	0.237994	-1	0	-1	0	-1	0	0.715164	0.170798	0	0.595469	0.442836	0.145817	0.548495	0.170287
598	SPIRE2	84501	0.485487	0.140976	1	0.0970178	0.978146	0.0460883	-1	0	-1	0	0	0.5366	0	0.615608	0	0.595469	-1	0	0.447631	0.173844
599	WDR46	9277	0.0654956	0.203912	1	0.0970178	0.229903	0.224632	-1	0	-1	0	0	0.5366	0.891418	0.13536	0	0.595469	0.0645804	0.185709	0.419097	0.175348
600	TCTE3	6991	0.119865	0.202169	0.437495	0.224245	0.643905	0.128582	-1	0	0.776614	0.101472	0	0.5366	0.550292	0.189194	0	0.595469	-1	0	0.490452	0.175444
601	OGFRL1	79627	0.391069	0.153563	0	0.613672	9.99998e-05	0.245159	-1	0	-1	0	-1	0	0.0962001	0.231216	0.655889	0.0883036	-1	0	0.320281	0.176047
602	ZBTB45	84878	0.148332	0.202169	0.991578	0.169636	0.0541457	0.237994	-1	0	0.0762496	0.132455	-1	0	0.306357	0.214562	0	0.595469	-1	0	0.407207	0.180014
603	DAZL	1618	0.442513	0.144849	1	0.0970178	0.112823	0.231216	-1	0	-1	0	-1	0	0	0.615608	0.49291	0.116576	0	0.592758	0.41567	0.180054
604	CHAC2	494143	0.0471609	0.203912	0.96818	0.189388	0.0382359	0.237994	-1	0	-1	0	0	0.5366	0.226674	0.231216	0.433694	0.127614	-1	0	0.384411	0.183062
605	NRIP3	56675	0.00120089	0.231797	0.504263	0.222115	0	0.622579	-1	0	-1	0	-1	0	0.758999	0.164795	0.577965	0.100503	-1	0	0.438788	0.183415
606	RNPEPL1	57140	0.636033	0.110767	0.920853	0.200426	0.0172207	0.23993	-1	0	-1	0	-1	0	0	0.615608	0.249845	0.168474	-1	0	0.42764	0.185955
607	CRELD2	79174	0.0333567	0.225794	0	0.613672	0.621402	0.132843	-1	0	0.436813	0.118319	0	0.5366	0.965566	0.110767	0.172622	0.176026	0	0.592758	0.348388	0.189957
608	ANGPTL7	10218	-1	0	0.331826	0.225019	9.99998e-05	0.245159	-1	0	-1	0	0	0.5366	0.728635	0.169055	0.122051	0.187064	0.108987	0.182417	0.315305	0.192684
609	CNRIP1	25927	0	0.615802	0	0.613672	0.231988	0.224438	-1	0	-1	0	-1	0	0.969968	0.109218	0.580212	0.100116	0.0621817	0.185709	0.382683	0.193209
610	CXCL17	284340	0	0.615802	0.994514	0.165182	9.99998e-05	0.245159	-1	0	0.824349	0.0972115	-1	0	0.338766	0.208753	0	0.595469	0.243856	0.163439	0.427292	0.193235
611	NECAB3	63941	0.0333567	0.225794	0.99899	0.141751	0.906495	0.0753292	-1	0	-1	0	-1	0	0.341005	0.208559	0	0.595469	0	0.592758	0.453032	0.195069
612	ZMYM1	79830	0.449421	0.144462	0.994535	0.165182	0.156658	0.230442	-1	0	-1	0	-1	0	0.496721	0.195198	0	0.595469	-1	0	0.553648	0.195525
613	CBWD1	55871	0.97217	0.0542215	0	0.613672	0	0.622579	-1	0	-1	0	-1	0	0.359495	0.205848	0.326478	0.156468	-1	0	0.382409	0.198426
614	NAA40	79829	0.0471508	0.203912	0.172414	0.225988	0	0.622579	-1	0	0.96915	0.0747483	-1	0	0.0625747	0.231216	0	0.595469	0.0106623	0.185709	0.281462	0.199525
615	GPR146	115330	0.444949	0.144849	0.607305	0.219985	0.0988721	0.231991	-1	0	-1	0	-1	0	0	0.615608	0.360115	0.149303	-1	0	0.42418	0.199661
616	RSPH3	83861	0.0012093	0.231797	0	0.613672	0	0.622579	0.183143	0.0482184	-1	0	-1	0	0.0578645	0.231216	0.603876	0.0974051	0	0.592758	0.151763	0.201846
617	RANBP3L	202151	0.745846	0.0945004	1	0.0989543	0.128452	0.231216	-1	0	-1	0	-1	0	0	0.615608	0	0.595469	-1	0	0.444406	0.21042
618	RCOR3	55758	0.200593	0.195198	0.99979	0.128776	0.113225	0.231216	-1	0	-1	0	-1	0	0.956115	0.114059	0	0.595469	0	0.592758	0.460346	0.212881
619	SNUPN	10073	0.204682	0.195198	0.999977	0.111348	0.745401	0.109411	-1	0	-1	0	0	0.5366	0.676	0.175058	0	0.595469	0	0.592758	0.448281	0.222071
620	IGSF3	3321	0	0.615802	0.529991	0.222115	0.337588	0.180868	0	0.52653	-1	0	-1	0	0.0570797	0.231216	0.360903	0.148916	0.0186795	0.185709	0.292217	0.225646
621	FBXO36	130888	0	0.615802	0.99741	0.150077	0	0.622579	-1	0	0.32192	0.124516	-1	0	0.319318	0.211658	0.112752	0.18842	-1	0	0.373987	0.226578
622	DECR2	26063	0.0968278	0.202169	0.994221	0.165569	0.487146	0.154144	-1	0	-1	0	0	0.5366	0.59617	0.18261	0	0.595469	-1	0	0.46306	0.230283
623	VWC2L	402117	0	0.615802	1	0.0970178	0.998555	0.0257552	-1	0	-1	0	0	0.5366	0	0.615608	0	0.595469	-1	0	0.333213	0.230664
624	CLDND1	56650	0	0.615802	0	0.613672	0.905289	0.0757165	-1	0	-1	0	-1	0	0.359354	0.205848	0.652074	0.0892719	0	0.592758	0.367167	0.232765
625	ZNF319	57567	0.148332	0.202169	0.991578	0.169636	0.0541457	0.237994	-1	0	-1	0	-1	0	0.243687	0.226956	0	0.595469	-1	0	0.421452	0.235185
626	TMEM168	64418	0	0.615802	0	0.613672	0.781123	0.103602	-1	0	-1	0	-1	0	0.62564	0.180093	0.297449	0.15976	-1	0	0.394447	0.236836
627	TAF1A	9015	0.0654956	0.203912	0.9962	0.155306	0.508167	0.151433	-1	0	-1	0	0	0.5366	0.0925243	0.231216	0	0.595469	-1	0	0.37851	0.242134
628	FBXO24	26261	0.0571095	0.203912	0.792867	0.21282	0.193526	0.230248	-1	0	-1	0	-1	0	0.42656	0.20275	0	0.595469	-1	0	0.444488	0.242297
629	SDR39U1	56948	0.28095	0.173122	0.12272	0.225988	0.0541457	0.237994	-1	0	-1	0	-1	0	0.0962001	0.231216	0	0.595469	-1	0	0.284643	0.247232
630	C3orf33	285315	0	0.615802	1	0.0970178	0.399993	0.163633	-1	0	-1	0	-1	0	0.0578645	0.231216	0	0.595469	-1	0	0.374601	0.251245
631	LGI2	55203	0	0.615802	0	0.613672	9.99998e-05	0.245159	-1	0	-1	0	0	0.5366	0.915462	0.128002	0.278586	0.162858	0.679144	0.119675	0.295641	0.253012
632	CTXN1	404217	0	0.615802	0	0.613672	0.0902209	0.231991	-1	0	-1	0	-1	0	0.959796	0.11251	0.370616	0.140395	-1	0	0.330135	0.253612
633	C20orf194	25943	0	0.615802	0	0.613672	0	0.622579	-1	0	0.347618	0.119675	-1	0	0.309727	0.214175	0.477793	0.119481	0.138321	0.178931	0.285119	0.255809
634	PRR12	57479	0.0654956	0.203912	0	0.613672	0	0.622579	-1	0	-1	0	-1	0	0.804347	0.156081	0.100222	0.189775	0.0274713	0.185709	0.236457	0.256598
635	NSL1	25936	0.0012093	0.231797	0.756112	0.215918	0.408525	0.163439	-1	0	-1	0	0	0.5366	0.711934	0.171185	0	0.595469	-1	0	0.397874	0.259973
636	CCDC117	150275	0.0012093	0.231797	0	0.613672	0	0.622579	-1	0	-1	0	-1	0	0.714471	0.170991	0.559592	0.10457	-1	0	0.287926	0.265023
637	ZNF665	79788	0.139294	0.202169	0.991578	0.169636	0.0541457	0.237994	-1	0	-1	0	0	0.5366	0.369977	0.205074	0	0.595469	-1	0	0.368325	0.274305
638	ZNF442	79973	0.139294	0.202169	0.991578	0.169636	0.0541457	0.237994	-1	0	-1	0	0	0.5366	0.095286	0.231216	0	0.595469	-1	0	0.318397	0.284286
639	FAM13C	220965	0.0012093	0.231797	0	0.613672	0	0.622579	-1	0	-1	0	-1	0	0.0671243	0.231216	0.585582	0.0993416	-1	0	0.175888	0.287458
640	LSM12	124801	0	0.615802	0	0.613672	0	0.622579	-1	0	-1	0	-1	0	0.985225	0.0997289	0.629539	0.0923703	-1	0	0.324425	0.293373
641	GDPD3	79153	0.381491	0.158017	0.172414	0.225988	0.41404	0.163246	-1	0	-1	0	0	0.5366	0.519831	0.19268	0	0.595469	0	0.592758	0.342476	0.294151
642	EFCAB1	79645	0.0333567	0.225794	0	0.613672	0	0.622579	-1	0	-1	0	-1	0	0.083103	0.231216	0.515435	0.11251	-1	0	0.19727	0.296664
643	FAM92A	137392	0.0012093	0.231797	0	0.613672	0	0.622579	-1	0	0.392186	0.119094	-1	0	0.512418	0.192874	0	0.595469	0.024451	0.185709	0.219032	0.298677
644	TMCC3	57458	0	0.615802	0	0.613672	0.0902209	0.231991	-1	0	-1	0	-1	0	0.220178	0.231216	0.414114	0.129938	-1	0	0.236743	0.312172
645	OLFML1	283298	0	0.615802	0	0.613672	9.99998e-05	0.245159	-1	0	-1	0	-1	0	0.19249	0.231216	0.451372	0.124322	-1	0	0.180022	0.313263
646	FAM19A1	407738	0.0012093	0.231797	0	0.613672	0.413072	0.163246	-1	0	-1	0	-1	0	0.332381	0.208753	0	0.595469	-1	0	0.250802	0.321322
647	CCDC122	160857	0	0.615802	0	0.613672	0	0.622579	-1	0	0.818147	0.0975988	-1	0	0.907285	0.130519	0	0.595469	0.18001	0.174671	0.325901	0.326166
648	PRICKLE4	29964	0.175721	0.202169	0	0.613672	0.0541457	0.237994	-1	0	-1	0	-1	0	0.124352	0.231216	0	0.595469	-1	0	0.200904	0.357369
649	YPEL2	388403	0.0333567	0.225794	0	0.613672	0.156658	0.230442	-1	0	-1	0	-1	0	0.939111	0.121611	0	0.595469	0	0.592758	0.25792	0.360181
650	SBSN	374897	0	0.615802	0	0.613672	0.265665	0.203718	-1	0	-1	0	-1	0	0.502817	0.195198	0	0.595469	0.360795	0.153369	0.304198	0.360311
651	KIAA1024L	100127206	0	0.615802	0	0.613672	0.0902209	0.231991	-1	0	0.184273	0.126452	-1	0	0.348245	0.207978	0	0.595469	-1	0	0.219961	0.360351
652	CCDC61	729440	0	0.615802	0	0.613672	0.749846	0.107862	-1	0	-1	0	-1	0	0.646202	0.177769	0	0.595469	-1	0	0.333961	0.363936
653	C4orf54	285556	-1	0	-1	0	-1	0	-1	0	-1	0	-1	0	0.173032	0.231216	0	0.595469	-1	0	0.207986	0.371055
654	C20orf27	54976	0	0.615802	0	0.613672	0	0.622579	-1	0	-1	0	-1	0	0.706253	0.172734	0.370616	0.140395	-1	0	0.242201	0.395923
655	FAM199X	139231	0	0.615802	0	0.613672	0	0.622579	-1	0	-1	0	-1	0	0.287144	0.21921	0.413837	0.129938	-1	0	0.189939	0.415218
656	C3orf80	401097	0	0.615802	0	0.613672	0.0902209	0.231991	-1	0	-1	0	-1	0	0	0.615608	0.372411	0.137684	-1	0	0.134556	0.427942
657	RPS4Y2	140032	0.245877	0.182804	0.911158	0.201588	0.171553	0.230442	-1	0	-1	0	0	0.5366	0	0.615608	0	0.595469	0	0.592758	0.266371	0.437504
658	STOX2	56977	0	0.615802	0.996059	0.155693	0	0.622579	-1	0	-1	0	-1	0	0.86847	0.141944	0	0.595469	0	0.592758	0.321658	0.444544
659	SAMD5	389432	0	0.615802	0	0.613672	0	0.622579	-1	0	-1	0	-1	0	0.105641	0.231216	0.279686	0.161503	-1	0	0.120942	0.449115
660	TRIM60	166655	0.173708	0.202169	0	0.613672	0.000692728	0.245159	-1	0	-1	0	-1	0	0	0.615608	0	0.595469	-1	0	0.0886206	0.480372
661	TMEM117	84216	0	0.615802	0	0.613672	0.454	0.160147	-1	0	-1	0	-1	0	0.332381	0.208753	0	0.595469	0	0.592758	0.208387	0.492062
662	IER5L	389792	0	0.615802	0	0.613672	0	0.622579	-1	0	-1	0	-1	0	0	0.615608	0.175001	0.175639	0.0106623	0.185709	0.0463766	0.499145
663	SAMD1	90378	0	0.615802	0	0.613672	0.00342754	0.245159	-1	0	-1	0	-1	0	0	0.615608	0	0.595469	0.433489	0.146785	0.119491	0.505789
664	PLEKHJ1	55111	0	0.615802	0	0.613672	0	0.622579	-1	0	-1	0	-1	0	0.532265	0.191712	0	0.595469	-1	0	0.145913	0.605736
665	PWWP2A	114825	0.0012093	0.231797	0	0.613672	0	0.622579	-1	0	-1	0	-1	0	0	0.615608	0	0.595469	-1	0	0.006955	0.634366
666	LRRC28	123355	0	0.615802	0	0.613672	0	0.622579	-1	0	-1	0	-1	0	0	0.615608	0	0.595469	0.0448708	0.185709	0.0353046	0.65853
667	ETL4	100144434	-1	0	-1	0	-1	0	-1	0	-1	0	-1	0	-1	0	-1	0	0	0.592758	0	1
