# Supplementary material for: Identifying functionally relevant candidate genes for inflexible ethanol intake in mice and humans using a guilt‐by‐association approach
Source: Brain Behav. 2020 Oct 23;10(12):e01879. doi: 10.1002/brb3.1879 (PMC7749619; doi:10.1002/brb3.1879)
Supplement: Supplementary file 10 — Table S5 [file BRB3-10-e01879-s010.xlsx]

## Sheet: merged_enrichedGO_cortex
geneset	description	Select	link	C	O	E	R	PValue	FDR	overlapGene	OverlapGene_UserID	Category
GO:0044708	single-organism behavior	0	http://amigo.geneontology.org/amigo/term/GO:0044708	418	19	1.34536	14.1226	0	0	11441;11540;12286;13429;14281;14799;14806;14812;16531;16590;17260;17536;17762;18795;21823;58234;72961;216856;232975	ENSMUSG00000030525;ENSMUSG00000020178;ENSMUSG00000034656;ENSMUSG00000026825;ENSMUSG00000021250;ENSMUSG00000020524;ENSMUSG00000056073;ENSMUSG00000030209;ENSMUSG00000063142;ENSMUSG00000005672;ENSMUSG00000005583;ENSMUSG00000027210;ENSMUSG00000018411;ENSMUSG00000051177;ENSMUSG00000051790;ENSMUSG00000000214;ENSMUSG00000040907;ENSMUSG00000022623;ENSMUSG00000070570	BP
GO:0007270	neuron-neuron synaptic transmission	1	http://amigo.geneontology.org/amigo/term/GO:0007270	135	11	0.434506	25.3161	3.24185e-13	1.15734e-10	11441;11540;12286;13429;14806;17260;21823;58234;68943;72961;216856	ENSMUSG00000030525;ENSMUSG00000020178;ENSMUSG00000034656;ENSMUSG00000026825;ENSMUSG00000056073;ENSMUSG00000005583;ENSMUSG00000051790;ENSMUSG00000000214;ENSMUSG00000022623;ENSMUSG00000028756;ENSMUSG00000070570	BP
GO:0007215	glutamate receptor signaling pathway	1	http://amigo.geneontology.org/amigo/term/GO:0007215	72	9	0.231737	38.8372	1.11433e-12	2.57944e-10	14799;14806;14812;17260;18795;58234;69635;216856;232975	ENSMUSG00000020524;ENSMUSG00000056073;ENSMUSG00000030209;ENSMUSG00000005583;ENSMUSG00000051177;ENSMUSG00000051790;ENSMUSG00000040907;ENSMUSG00000022623;ENSMUSG00000021559	BP
GO:0042391	regulation of membrane potential	0	http://amigo.geneontology.org/amigo/term/GO:0042391	342	14	1.10075	12.7186	1.59595e-12	2.57944e-10	11441;11540;12286;14402;14806;14812;16531;17260;20907;58234;68943;72961;216856;232975	ENSMUSG00000030525;ENSMUSG00000020178;ENSMUSG00000034656;ENSMUSG00000033676;ENSMUSG00000056073;ENSMUSG00000030209;ENSMUSG00000063142;ENSMUSG00000005583;ENSMUSG00000007207;ENSMUSG00000051790;ENSMUSG00000040907;ENSMUSG00000022623;ENSMUSG00000028756;ENSMUSG00000070570	BP
GO:0050804	modulation of synaptic transmission	1	http://amigo.geneontology.org/amigo/term/GO:0050804	274	13	0.881886	14.7411	1.80633e-12	2.57944e-10	11441;11540;12286;12322;14799;14806;14812;16590;17260;20907;58234;68943;216856	ENSMUSG00000030525;ENSMUSG00000020178;ENSMUSG00000034656;ENSMUSG00000024617;ENSMUSG00000020524;ENSMUSG00000056073;ENSMUSG00000030209;ENSMUSG00000005672;ENSMUSG00000005583;ENSMUSG00000007207;ENSMUSG00000051790;ENSMUSG00000022623;ENSMUSG00000028756	BP
GO:0050890	cognition	0	http://amigo.geneontology.org/amigo/term/GO:0050890	255	12	0.820734	14.6211	1.63892e-11	1.95032e-09	11441;14281;14799;14812;16590;17260;17536;18795;21823;58234;72961;232975	ENSMUSG00000030525;ENSMUSG00000021250;ENSMUSG00000020524;ENSMUSG00000030209;ENSMUSG00000005672;ENSMUSG00000005583;ENSMUSG00000027210;ENSMUSG00000051177;ENSMUSG00000000214;ENSMUSG00000040907;ENSMUSG00000022623;ENSMUSG00000070570	BP
GO:0007626	locomotory behavior	0	http://amigo.geneontology.org/amigo/term/GO:0007626	220	10	0.708084	14.1226	1.42541e-09	1.45392e-07	11540;12286;13429;14681;16531;17762;21823;58234;216856;232975	ENSMUSG00000020178;ENSMUSG00000034656;ENSMUSG00000026825;ENSMUSG00000031748;ENSMUSG00000063142;ENSMUSG00000018411;ENSMUSG00000051790;ENSMUSG00000000214;ENSMUSG00000040907;ENSMUSG00000022623	BP
GO:0015837	amine transport	0	http://amigo.geneontology.org/amigo/term/GO:0015837	69	6	0.222081	27.0172	7.97462e-08	7.11735e-06	11441;11540;12286;20907;21823;68943	ENSMUSG00000030525;ENSMUSG00000020178;ENSMUSG00000034656;ENSMUSG00000007207;ENSMUSG00000000214;ENSMUSG00000028756	BP
GO:0043270	positive regulation of ion transport	0	http://amigo.geneontology.org/amigo/term/GO:0043270	208	8	0.669461	11.9499	2.74033e-07	2.11072e-05	11540;12322;18591;18753;18795;20315;58234;68943	ENSMUSG00000020178;ENSMUSG00000024617;ENSMUSG00000000489;ENSMUSG00000021948;ENSMUSG00000051177;ENSMUSG00000061353;ENSMUSG00000022623;ENSMUSG00000028756	BP
GO:0070997	neuron death	0	http://amigo.geneontology.org/amigo/term/GO:0070997	292	9	0.93982	9.5763	2.95619e-07	2.11072e-05	11540;12286;13867;14402;14806;17260;18205;21808;68943	ENSMUSG00000020178;ENSMUSG00000034656;ENSMUSG00000018166;ENSMUSG00000033676;ENSMUSG00000056073;ENSMUSG00000005583;ENSMUSG00000049107;ENSMUSG00000039239;ENSMUSG00000028756	BP
GO:0050954	sensory perception of mechanical stimulus	0	http://amigo.geneontology.org/amigo/term/GO:0050954	158	7	0.508533	13.7651	6.38378e-07	4.14365e-05	12550;13429;14402;14812;16531;16590;21823	ENSMUSG00000000303;ENSMUSG00000026825;ENSMUSG00000033676;ENSMUSG00000030209;ENSMUSG00000063142;ENSMUSG00000005672;ENSMUSG00000000214	BP
GO:1905114	cell surface receptor signaling pathway involved in cell-cell signaling	1	http://amigo.geneontology.org/amigo/term/GO:1905114	425	10	1.36789	7.31053	7.14564e-07	4.15129e-05	11540;12550;14402;14806;14812;17260;20907;58234;72961;216856	ENSMUSG00000020178;ENSMUSG00000000303;ENSMUSG00000033676;ENSMUSG00000056073;ENSMUSG00000030209;ENSMUSG00000005583;ENSMUSG00000007207;ENSMUSG00000051790;ENSMUSG00000022623;ENSMUSG00000070570	BP
GO:0006836	neurotransmitter transport	1	http://amigo.geneontology.org/amigo/term/GO:0006836	162	7	0.521407	13.4252	7.55838e-07	4.15129e-05	11540;12286;12322;17260;20907;21823;72961	ENSMUSG00000020178;ENSMUSG00000034656;ENSMUSG00000024617;ENSMUSG00000005583;ENSMUSG00000007207;ENSMUSG00000000214;ENSMUSG00000070570	BP
GO:0001505	regulation of neurotransmitter levels	1	http://amigo.geneontology.org/amigo/term/GO:0001505	168	7	0.540719	12.9457	9.65767e-07	4.92541e-05	11540;12286;12322;17260;20907;21823;72961	ENSMUSG00000020178;ENSMUSG00000034656;ENSMUSG00000024617;ENSMUSG00000005583;ENSMUSG00000007207;ENSMUSG00000000214;ENSMUSG00000070570	BP
GO:0021700	developmental maturation	0	http://amigo.geneontology.org/amigo/term/GO:0021700	250	8	0.804641	9.94233	1.10653e-06	5.17691e-05	12286;16000;16531;18483;18591;18795;21808;72961	ENSMUSG00000034656;ENSMUSG00000020053;ENSMUSG00000063142;ENSMUSG00000035863;ENSMUSG00000000489;ENSMUSG00000051177;ENSMUSG00000039239;ENSMUSG00000070570	BP
GO:0099504	synaptic vesicle cycle	1	http://amigo.geneontology.org/amigo/term/GO:0099504	108	6	0.347605	17.261	1.16009e-06	5.17691e-05	12286;13429;20907;21823;72961;216856	ENSMUSG00000034656;ENSMUSG00000026825;ENSMUSG00000007207;ENSMUSG00000051790;ENSMUSG00000000214;ENSMUSG00000070570	BP
GO:0050905	neuromuscular process	0	http://amigo.geneontology.org/amigo/term/GO:0050905	112	6	0.360479	16.6445	1.43665e-06	6.03392e-05	11540;12286;14812;16531;58234;216856	ENSMUSG00000020178;ENSMUSG00000034656;ENSMUSG00000030209;ENSMUSG00000063142;ENSMUSG00000051790;ENSMUSG00000022623	BP
GO:0072511	divalent inorganic cation transport	0	http://amigo.geneontology.org/amigo/term/GO:0072511	384	9	1.23593	7.28198	2.89286e-06	0.00011475	11441;11540;12286;12322;14681;14812;18591;18751;20315	ENSMUSG00000030525;ENSMUSG00000020178;ENSMUSG00000034656;ENSMUSG00000024617;ENSMUSG00000031748;ENSMUSG00000030209;ENSMUSG00000000489;ENSMUSG00000052889;ENSMUSG00000061353	BP
GO:0033555	multicellular organismal response to stress	0	http://amigo.geneontology.org/amigo/term/GO:0033555	76	5	0.244611	20.4406	4.23947e-06	0.000159315	12286;14806;14812;17260;58234	ENSMUSG00000034656;ENSMUSG00000056073;ENSMUSG00000030209;ENSMUSG00000005583;ENSMUSG00000022623	BP
GO:0044057	regulation of system process	0	http://amigo.geneontology.org/amigo/term/GO:0044057	417	9	1.34214	6.70571	5.66758e-06	0.000193353	11441;11540;14681;16000;16531;18591;21808;21823;216856	ENSMUSG00000030525;ENSMUSG00000020178;ENSMUSG00000031748;ENSMUSG00000020053;ENSMUSG00000063142;ENSMUSG00000000489;ENSMUSG00000051790;ENSMUSG00000039239;ENSMUSG00000000214	BP
GO:0002209	behavioral defense response	0	http://amigo.geneontology.org/amigo/term/GO:0002209	37	4	0.119087	33.5889	5.68685e-06	0.000193353	14806;14812;17260;58234	ENSMUSG00000056073;ENSMUSG00000030209;ENSMUSG00000005583;ENSMUSG00000022623	BP
GO:0050808	synapse organization	1	http://amigo.geneontology.org/amigo/term/GO:0050808	242	7	0.778892	8.98712	1.08413e-05	0.000351848	12286;16180;17260;18483;18591;58234;216856	ENSMUSG00000034656;ENSMUSG00000022514;ENSMUSG00000005583;ENSMUSG00000035863;ENSMUSG00000000489;ENSMUSG00000051790;ENSMUSG00000022623	BP
GO:1904951	positive regulation of establishment of protein localization	1	http://amigo.geneontology.org/amigo/term/GO:1904951	465	9	1.49663	6.0135	1.36285e-05	0.000423077	11540;12550;15444;16000;16180;18753;21808;68943;216856	ENSMUSG00000020178;ENSMUSG00000000303;ENSMUSG00000028785;ENSMUSG00000020053;ENSMUSG00000022514;ENSMUSG00000021948;ENSMUSG00000051790;ENSMUSG00000039239;ENSMUSG00000028756	BP
GO:1901699	cellular response to nitrogen compound	0	http://amigo.geneontology.org/amigo/term/GO:1901699	479	9	1.54169	5.83774	1.72647e-05	0.000513625	12322;12550;14402;16000;17260;18751;18753;18795;21823	ENSMUSG00000024617;ENSMUSG00000000303;ENSMUSG00000033676;ENSMUSG00000020053;ENSMUSG00000005583;ENSMUSG00000052889;ENSMUSG00000021948;ENSMUSG00000051177;ENSMUSG00000000214	BP
GO:0034762	regulation of transmembrane transport	0	http://amigo.geneontology.org/amigo/term/GO:0034762	366	8	1.17799	6.79121	1.84154e-05	0.000525943	12286;16531;16536;17260;18795;58234;69635;216856	ENSMUSG00000034656;ENSMUSG00000063142;ENSMUSG00000016346;ENSMUSG00000005583;ENSMUSG00000051177;ENSMUSG00000051790;ENSMUSG00000022623;ENSMUSG00000021559	BP
GO:0072657	protein localization to membrane	0	http://amigo.geneontology.org/amigo/term/GO:0072657	373	8	1.20052	6.66376	2.11082e-05	0.000578684	12286;12550;14806;15444;18483;20907;58234;216856	ENSMUSG00000034656;ENSMUSG00000000303;ENSMUSG00000056073;ENSMUSG00000028785;ENSMUSG00000035863;ENSMUSG00000007207;ENSMUSG00000051790;ENSMUSG00000022623	BP
GO:0032409	regulation of transporter activity	0	http://amigo.geneontology.org/amigo/term/GO:0032409	180	6	0.579341	10.3566	2.21768e-05	0.000578684	17260;18753;18795;58234;69635;216856	ENSMUSG00000005583;ENSMUSG00000021948;ENSMUSG00000051177;ENSMUSG00000051790;ENSMUSG00000022623;ENSMUSG00000021559	BP
GO:0007169	transmembrane receptor protein tyrosine kinase signaling pathway	0	http://amigo.geneontology.org/amigo/term/GO:0007169	497	9	1.59963	5.62632	2.31333e-05	0.000578684	13867;14812;16000;16590;18205;18591;18751;18753;18795	ENSMUSG00000018166;ENSMUSG00000030209;ENSMUSG00000020053;ENSMUSG00000005672;ENSMUSG00000049107;ENSMUSG00000000489;ENSMUSG00000052889;ENSMUSG00000021948;ENSMUSG00000051177	BP
GO:0048667	cell morphogenesis involved in neuron differentiation	0	http://amigo.geneontology.org/amigo/term/GO:0048667	498	9	1.60284	5.61502	2.3504e-05	0.000578684	12286;12322;14268;17260;17762;18205;20315;21808;58234	ENSMUSG00000034656;ENSMUSG00000024617;ENSMUSG00000026193;ENSMUSG00000005583;ENSMUSG00000018411;ENSMUSG00000049107;ENSMUSG00000061353;ENSMUSG00000039239;ENSMUSG00000022623	BP
GO:0003013	circulatory system process	0	http://amigo.geneontology.org/amigo/term/GO:0003013	388	8	1.2488	6.40614	2.801e-05	0.000666639	11441;11540;14681;16531;18591;21808;21823;232975	ENSMUSG00000030525;ENSMUSG00000020178;ENSMUSG00000031748;ENSMUSG00000063142;ENSMUSG00000000489;ENSMUSG00000039239;ENSMUSG00000000214;ENSMUSG00000040907	BP
GO:0035272	exocrine system development	0	http://amigo.geneontology.org/amigo/term/GO:0035272	58	4	0.186677	21.4274	3.47839e-05	0.000776813	12550;16000;18591;21808	ENSMUSG00000000303;ENSMUSG00000020053;ENSMUSG00000000489;ENSMUSG00000039239	BP
GO:0051493	regulation of cytoskeleton organization	1	http://amigo.geneontology.org/amigo/term/GO:0051493	400	8	1.28743	6.21395	3.48152e-05	0.000776813	17260;17762;18205;18753;21808;58234;74201;216965	ENSMUSG00000005583;ENSMUSG00000018411;ENSMUSG00000049107;ENSMUSG00000021948;ENSMUSG00000017291;ENSMUSG00000039239;ENSMUSG00000022623;ENSMUSG00000022604	BP
GO:0043410	positive regulation of MAPK cascade	0	http://amigo.geneontology.org/amigo/term/GO:0043410	408	8	1.31317	6.09211	4.00825e-05	0.00086724	11441;16000;16590;18205;18591;18795;21808;216965	ENSMUSG00000030525;ENSMUSG00000020053;ENSMUSG00000005672;ENSMUSG00000049107;ENSMUSG00000000489;ENSMUSG00000051177;ENSMUSG00000017291;ENSMUSG00000039239	BP
GO:0099531	presynaptic process involved in chemical synaptic transmission	1	http://amigo.geneontology.org/amigo/term/GO:0099531	125	5	0.40232	12.4279	4.79117e-05	0.00100615	11540;12286;12322;17260;20907	ENSMUSG00000020178;ENSMUSG00000034656;ENSMUSG00000024617;ENSMUSG00000005583;ENSMUSG00000007207	BP
GO:0015844	monoamine transport	0	http://amigo.geneontology.org/amigo/term/GO:0015844	65	4	0.209207	19.1199	5.46078e-05	0.001114	11441;11540;20907;68943	ENSMUSG00000030525;ENSMUSG00000020178;ENSMUSG00000007207;ENSMUSG00000028756	BP
GO:0051705	multi-organism behavior	0	http://amigo.geneontology.org/amigo/term/GO:0051705	66	4	0.212425	18.8302	5.79954e-05	0.00115024	14812;21823;58234;216856	ENSMUSG00000030209;ENSMUSG00000051790;ENSMUSG00000000214;ENSMUSG00000022623	BP
GO:0051962	positive regulation of nervous system development	0	http://amigo.geneontology.org/amigo/term/GO:0051962	440	8	1.41617	5.64905	6.83273e-05	0.0012813	14268;16000;16180;16590;17260;17762;58234;216856	ENSMUSG00000026193;ENSMUSG00000020053;ENSMUSG00000022514;ENSMUSG00000005672;ENSMUSG00000005583;ENSMUSG00000018411;ENSMUSG00000051790;ENSMUSG00000022623	BP
GO:0010035	response to inorganic substance	0	http://amigo.geneontology.org/amigo/term/GO:0010035	441	8	1.41939	5.63624	6.94251e-05	0.0012813	12550;14281;14681;16531;17260;18753;21823;68943	ENSMUSG00000000303;ENSMUSG00000021250;ENSMUSG00000031748;ENSMUSG00000063142;ENSMUSG00000005583;ENSMUSG00000021948;ENSMUSG00000000214;ENSMUSG00000028756	BP
GO:0043583	ear development	0	http://amigo.geneontology.org/amigo/term/GO:0043583	221	6	0.711302	8.43523	6.99867e-05	0.0012813	12550;14402;15444;16000;16531;21808	ENSMUSG00000000303;ENSMUSG00000033676;ENSMUSG00000028785;ENSMUSG00000020053;ENSMUSG00000063142;ENSMUSG00000039239	BP
GO:0009306	protein secretion	0	http://amigo.geneontology.org/amigo/term/GO:0009306	447	8	1.4387	5.56058	7.63257e-05	0.00136241	11540;14268;16000;16180;18795;20907;21808;216856	ENSMUSG00000020178;ENSMUSG00000026193;ENSMUSG00000020053;ENSMUSG00000022514;ENSMUSG00000051177;ENSMUSG00000007207;ENSMUSG00000051790;ENSMUSG00000039239	BP
GO:0045927	positive regulation of growth	0	http://amigo.geneontology.org/amigo/term/GO:0045927	228	6	0.733832	8.17625	8.31655e-05	0.0014483	14268;16000;17260;17762;18795;21808	ENSMUSG00000026193;ENSMUSG00000020053;ENSMUSG00000005583;ENSMUSG00000018411;ENSMUSG00000051177;ENSMUSG00000039239	BP
GO:0032386	regulation of intracellular transport	0	http://amigo.geneontology.org/amigo/term/GO:0032386	457	8	1.47088	5.43891	8.90951e-05	0.00151462	12550;13429;15444;16000;17762;18753;20907;68943	ENSMUSG00000000303;ENSMUSG00000026825;ENSMUSG00000028785;ENSMUSG00000020053;ENSMUSG00000018411;ENSMUSG00000021948;ENSMUSG00000007207;ENSMUSG00000028756	BP
GO:0051047	positive regulation of secretion	0	http://amigo.geneontology.org/amigo/term/GO:0051047	341	7	1.09753	6.37796	9.69327e-05	0.00160953	11540;16000;16180;20907;21808;68943;216856	ENSMUSG00000020178;ENSMUSG00000020053;ENSMUSG00000022514;ENSMUSG00000007207;ENSMUSG00000051790;ENSMUSG00000039239;ENSMUSG00000028756	BP
GO:0051347	positive regulation of transferase activity	0	http://amigo.geneontology.org/amigo/term/GO:0051347	477	8	1.53525	5.21086	0.000120009	0.00194741	11441;13867;16000;16590;18205;18591;18753;21808	ENSMUSG00000030525;ENSMUSG00000018166;ENSMUSG00000020053;ENSMUSG00000005672;ENSMUSG00000049107;ENSMUSG00000000489;ENSMUSG00000021948;ENSMUSG00000039239	BP
GO:0038034	signal transduction in absence of ligand	0	http://amigo.geneontology.org/amigo/term/GO:0038034	81	4	0.260704	15.3431	0.000129276	0.00205117	13867;16000;21808;69635	ENSMUSG00000018166;ENSMUSG00000020053;ENSMUSG00000039239;ENSMUSG00000021559	BP
GO:0042063	gliogenesis	0	http://amigo.geneontology.org/amigo/term/GO:0042063	251	6	0.807859	7.42704	0.000141	0.00218856	11540;13867;16000;18205;18591;21808	ENSMUSG00000020178;ENSMUSG00000018166;ENSMUSG00000020053;ENSMUSG00000049107;ENSMUSG00000000489;ENSMUSG00000039239	BP
GO:2001233	regulation of apoptotic signaling pathway	0	http://amigo.geneontology.org/amigo/term/GO:2001233	365	7	1.17478	5.95859	0.000147975	0.00224796	11540;16000;18753;20315;21808;68943;69635	ENSMUSG00000020178;ENSMUSG00000020053;ENSMUSG00000021948;ENSMUSG00000061353;ENSMUSG00000039239;ENSMUSG00000028756;ENSMUSG00000021559	BP
GO:0042692	muscle cell differentiation	0	http://amigo.geneontology.org/amigo/term/GO:0042692	367	7	1.18121	5.92611	0.000153062	0.0022768	16000;16590;17260;18205;18591;18795;20315	ENSMUSG00000020053;ENSMUSG00000005672;ENSMUSG00000005583;ENSMUSG00000049107;ENSMUSG00000000489;ENSMUSG00000051177;ENSMUSG00000061353	BP
GO:0007212	dopamine receptor signaling pathway	1	http://amigo.geneontology.org/amigo/term/GO:0007212	35	3	0.11265	26.6312	0.000189184	0.00270909	14681;18483;19739	ENSMUSG00000031748;ENSMUSG00000035863;ENSMUSG00000020599	BP
GO:0042493	response to drug	0	http://amigo.geneontology.org/amigo/term/GO:0042493	380	7	1.22305	5.72338	0.000189712	0.00270909	11540;14281;14681;17260;21808;21823;232975	ENSMUSG00000020178;ENSMUSG00000021250;ENSMUSG00000031748;ENSMUSG00000005583;ENSMUSG00000039239;ENSMUSG00000000214;ENSMUSG00000040907	BP
GO:0008277	regulation of G-protein coupled receptor protein signaling pathway	1	http://amigo.geneontology.org/amigo/term/GO:0008277	90	4	0.289671	13.8088	0.00019442	0.00272188	13429;18483;18795;19739	ENSMUSG00000026825;ENSMUSG00000035863;ENSMUSG00000051177;ENSMUSG00000020599	BP
GO:0023061	signal release	0	http://amigo.geneontology.org/amigo/term/GO:0023061	386	7	1.24237	5.63441	0.000208875	0.00286802	11540;12286;12322;17260;18795;20907;216856	ENSMUSG00000020178;ENSMUSG00000034656;ENSMUSG00000024617;ENSMUSG00000005583;ENSMUSG00000051177;ENSMUSG00000007207;ENSMUSG00000051790	BP
GO:0006140	regulation of nucleotide metabolic process	0	http://amigo.geneontology.org/amigo/term/GO:0006140	172	5	0.553593	9.03191	0.000216183	0.00291236	11540;15444;16000;18483;68943	ENSMUSG00000020178;ENSMUSG00000028785;ENSMUSG00000020053;ENSMUSG00000035863;ENSMUSG00000028756	BP
GO:0051272	positive regulation of cellular component movement	0	http://amigo.geneontology.org/amigo/term/GO:0051272	390	7	1.25524	5.57662	0.000222501	0.00294195	14268;16000;16590;18205;18591;20315;21808	ENSMUSG00000026193;ENSMUSG00000020053;ENSMUSG00000005672;ENSMUSG00000049107;ENSMUSG00000000489;ENSMUSG00000061353;ENSMUSG00000039239	BP
GO:0018209	peptidyl-serine modification	0	http://amigo.geneontology.org/amigo/term/GO:0018209	277	6	0.891542	6.72991	0.000240766	0.00308817	12322;18205;18591;18751;18753;68943	ENSMUSG00000024617;ENSMUSG00000049107;ENSMUSG00000000489;ENSMUSG00000052889;ENSMUSG00000021948;ENSMUSG00000028756	BP
GO:0007271	synaptic transmission, cholinergic	0	http://amigo.geneontology.org/amigo/term/GO:0007271	38	3	0.122305	24.5288	0.000242209	0.00308817	11441;11540;12286	ENSMUSG00000030525;ENSMUSG00000020178;ENSMUSG00000034656	BP
GO:0070482	response to oxygen levels	0	http://amigo.geneontology.org/amigo/term/GO:0070482	279	6	0.897979	6.68167	0.000250289	0.0031352	11441;16531;18751;21808;21823;68943	ENSMUSG00000030525;ENSMUSG00000063142;ENSMUSG00000052889;ENSMUSG00000039239;ENSMUSG00000000214;ENSMUSG00000028756	BP
GO:0040017	positive regulation of locomotion	0	http://amigo.geneontology.org/amigo/term/GO:0040017	407	7	1.30996	5.34369	0.000288683	0.00355379	14268;16000;16590;18205;18591;20315;21808	ENSMUSG00000026193;ENSMUSG00000020053;ENSMUSG00000005672;ENSMUSG00000049107;ENSMUSG00000000489;ENSMUSG00000061353;ENSMUSG00000039239	BP
GO:0051602	response to electrical stimulus	0	http://amigo.geneontology.org/amigo/term/GO:0051602	41	3	0.131961	22.734	0.000304013	0.00367907	15444;18483;21823	ENSMUSG00000028785;ENSMUSG00000035863;ENSMUSG00000000214	BP
GO:0031346	positive regulation of cell projection organization	0	http://amigo.geneontology.org/amigo/term/GO:0031346	291	6	0.936602	6.40614	0.000313848	0.00373479	14268;16180;16590;17762;18483;58234	ENSMUSG00000026193;ENSMUSG00000022514;ENSMUSG00000005672;ENSMUSG00000018411;ENSMUSG00000035863;ENSMUSG00000022623	BP
GO:0009612	response to mechanical stimulus	0	http://amigo.geneontology.org/amigo/term/GO:0009612	190	5	0.611527	8.17625	0.000342648	0.00401067	14281;14812;16590;17536;58234	ENSMUSG00000021250;ENSMUSG00000030209;ENSMUSG00000005672;ENSMUSG00000027210;ENSMUSG00000022623	BP
GO:0010959	regulation of metal ion transport	0	http://amigo.geneontology.org/amigo/term/GO:0010959	297	6	0.955913	6.27672	0.00035006	0.00403133	11540;12322;14681;18591;18795;20315	ENSMUSG00000020178;ENSMUSG00000024617;ENSMUSG00000031748;ENSMUSG00000000489;ENSMUSG00000051177;ENSMUSG00000061353	BP
GO:0048511	rhythmic process	0	http://amigo.geneontology.org/amigo/term/GO:0048511	303	6	0.975225	6.15243	0.000389478	0.0043389	11441;11540;16000;16531;16590;21823	ENSMUSG00000030525;ENSMUSG00000020178;ENSMUSG00000020053;ENSMUSG00000063142;ENSMUSG00000005672;ENSMUSG00000000214	BP
GO:0010720	positive regulation of cell development	0	http://amigo.geneontology.org/amigo/term/GO:0010720	428	7	1.37754	5.0815	0.000391492	0.0043389	14268;16000;16180;16590;17260;17762;58234	ENSMUSG00000026193;ENSMUSG00000020053;ENSMUSG00000022514;ENSMUSG00000005672;ENSMUSG00000005583;ENSMUSG00000018411;ENSMUSG00000022623	BP
GO:0016358	dendrite development	0	http://amigo.geneontology.org/amigo/term/GO:0016358	196	5	0.630838	7.92596	0.000395272	0.0043389	12286;12322;16180;17260;58234	ENSMUSG00000034656;ENSMUSG00000024617;ENSMUSG00000022514;ENSMUSG00000005583;ENSMUSG00000022623	BP
GO:0051703	intraspecies interaction between organisms	0	http://amigo.geneontology.org/amigo/term/GO:0051703	45	3	0.144835	20.7132	0.000401075	0.0043389	21823;58234;216856	ENSMUSG00000051790;ENSMUSG00000000214;ENSMUSG00000022623	BP
GO:0007631	feeding behavior	0	http://amigo.geneontology.org/amigo/term/GO:0007631	110	4	0.354042	11.2981	0.000419271	0.00446164	11540;14281;14812;21823	ENSMUSG00000020178;ENSMUSG00000021250;ENSMUSG00000030209;ENSMUSG00000000214	BP
GO:0018212	peptidyl-tyrosine modification	0	http://amigo.geneontology.org/amigo/term/GO:0018212	308	6	0.991317	6.05255	0.000424918	0.00446164	13867;16000;16590;18205;18591;18753	ENSMUSG00000018166;ENSMUSG00000020053;ENSMUSG00000005672;ENSMUSG00000049107;ENSMUSG00000000489;ENSMUSG00000021948	BP
GO:0010469	regulation of receptor activity	0	http://amigo.geneontology.org/amigo/term/GO:0010469	112	4	0.360479	11.0963	0.000448957	0.00464573	17260;58234;69635;216856	ENSMUSG00000005583;ENSMUSG00000051790;ENSMUSG00000022623;ENSMUSG00000021559	BP
GO:0035637	multicellular organismal signaling	0	http://amigo.geneontology.org/amigo/term/GO:0035637	115	4	0.370135	10.8069	0.000496261	0.00499103	12286;14806;16531;16536	ENSMUSG00000034656;ENSMUSG00000056073;ENSMUSG00000063142;ENSMUSG00000016346	BP
GO:0046777	protein autophosphorylation	1	http://amigo.geneontology.org/amigo/term/GO:0046777	206	5	0.663024	7.54121	0.000496307	0.00499103	12322;16590;18591;68943;69635	ENSMUSG00000024617;ENSMUSG00000005672;ENSMUSG00000000489;ENSMUSG00000028756;ENSMUSG00000021559	BP
GO:1903829	positive regulation of cellular protein localization	0	http://amigo.geneontology.org/amigo/term/GO:1903829	325	6	1.04603	5.73596	0.000564686	0.0055998	12550;15444;16000;18753;21808;68943	ENSMUSG00000000303;ENSMUSG00000028785;ENSMUSG00000020053;ENSMUSG00000021948;ENSMUSG00000039239;ENSMUSG00000028756	BP
GO:0007162	negative regulation of cell adhesion	0	http://amigo.geneontology.org/amigo/term/GO:0007162	213	5	0.685554	7.29337	0.000577845	0.0056518	11540;12550;13867;18753;20315	ENSMUSG00000020178;ENSMUSG00000000303;ENSMUSG00000018166;ENSMUSG00000021948;ENSMUSG00000061353	BP
GO:0090066	regulation of anatomical structure size	0	http://amigo.geneontology.org/amigo/term/GO:0090066	461	7	1.48376	4.71775	0.000610743	0.00589284	11540;14268;16531;17762;18591;18753;58234	ENSMUSG00000020178;ENSMUSG00000026193;ENSMUSG00000063142;ENSMUSG00000018411;ENSMUSG00000000489;ENSMUSG00000021948;ENSMUSG00000022623	BP
GO:0048017	inositol lipid-mediated signaling	0	http://amigo.geneontology.org/amigo/term/GO:0048017	127	4	0.408757	9.78575	0.000721414	0.00677749	13867;16000;18591;21808	ENSMUSG00000018166;ENSMUSG00000020053;ENSMUSG00000000489;ENSMUSG00000039239	BP
GO:0050803	regulation of synapse structure or activity	0	http://amigo.geneontology.org/amigo/term/GO:0050803	127	4	0.408757	9.78575	0.000721414	0.00677749	16180;17260;58234;216856	ENSMUSG00000022514;ENSMUSG00000005583;ENSMUSG00000051790;ENSMUSG00000022623	BP
GO:0042113	B cell activation	0	http://amigo.geneontology.org/amigo/term/GO:0042113	225	5	0.724177	6.90439	0.000740594	0.00680089	11441;16590;17260;18751;18753	ENSMUSG00000030525;ENSMUSG00000005672;ENSMUSG00000005583;ENSMUSG00000052889;ENSMUSG00000021948	BP
GO:0055067	monovalent inorganic cation homeostasis	0	http://amigo.geneontology.org/amigo/term/GO:0055067	128	4	0.411976	9.7093	0.000742954	0.00680089	11540;16531;72961;232975	ENSMUSG00000020178;ENSMUSG00000063142;ENSMUSG00000040907;ENSMUSG00000070570	BP
GO:0050673	epithelial cell proliferation	0	http://amigo.geneontology.org/amigo/term/GO:0050673	344	6	1.10719	5.41915	0.000760834	0.00682714	12550;16000;16590;17260;18591;21808	ENSMUSG00000000303;ENSMUSG00000020053;ENSMUSG00000005672;ENSMUSG00000005583;ENSMUSG00000000489;ENSMUSG00000039239	BP
GO:0035051	cardiocyte differentiation	0	http://amigo.geneontology.org/amigo/term/GO:0035051	129	4	0.415195	9.63404	0.000764946	0.00682714	16000;17260;18591;21808	ENSMUSG00000020053;ENSMUSG00000005583;ENSMUSG00000000489;ENSMUSG00000039239	BP
GO:0031279	regulation of cyclase activity	0	http://amigo.geneontology.org/amigo/term/GO:0031279	58	3	0.186677	16.0706	0.000847119	0.00746719	11540;15444;18483	ENSMUSG00000020178;ENSMUSG00000028785;ENSMUSG00000035863	BP
GO:0042330	taxis	0	http://amigo.geneontology.org/amigo/term/GO:0042330	489	7	1.57388	4.44761	0.000865405	0.00752979	16590;18205;18591;18753;20315;21808;216856	ENSMUSG00000005672;ENSMUSG00000049107;ENSMUSG00000000489;ENSMUSG00000021948;ENSMUSG00000061353;ENSMUSG00000051790;ENSMUSG00000039239	BP
GO:0043279	response to alkaloid	0	http://amigo.geneontology.org/amigo/term/GO:0043279	134	4	0.431287	9.27456	0.000881872	0.00752979	11441;11540;14681;21823	ENSMUSG00000030525;ENSMUSG00000020178;ENSMUSG00000031748;ENSMUSG00000000214	BP
GO:0051339	regulation of lyase activity	0	http://amigo.geneontology.org/amigo/term/GO:0051339	59	3	0.189895	15.7982	0.000890506	0.00752979	11540;15444;18483	ENSMUSG00000020178;ENSMUSG00000028785;ENSMUSG00000035863	BP
GO:0001654	eye development	0	http://amigo.geneontology.org/amigo/term/GO:0001654	355	6	1.14259	5.25123	0.000896404	0.00752979	15444;17536;18591;21808;21823;72961	ENSMUSG00000028785;ENSMUSG00000027210;ENSMUSG00000000489;ENSMUSG00000039239;ENSMUSG00000000214;ENSMUSG00000070570	BP
GO:0002009	morphogenesis of an epithelium	0	http://amigo.geneontology.org/amigo/term/GO:0002009	496	7	1.59641	4.38485	0.00094066	0.00780967	12550;16000;17260;18591;20315;21808;58234	ENSMUSG00000000303;ENSMUSG00000020053;ENSMUSG00000005583;ENSMUSG00000000489;ENSMUSG00000061353;ENSMUSG00000039239;ENSMUSG00000022623	BP
GO:0050795	regulation of behavior	1	http://amigo.geneontology.org/amigo/term/GO:0050795	63	3	0.202769	14.7951	0.0010781	0.00884785	11540;17260;58234	ENSMUSG00000020178;ENSMUSG00000005583;ENSMUSG00000022623	BP
GO:0055123	digestive system development	0	http://amigo.geneontology.org/amigo/term/GO:0055123	146	4	0.46991	8.51227	0.00121311	0.00981236	12550;16000;16590;21808	ENSMUSG00000000303;ENSMUSG00000020053;ENSMUSG00000005672;ENSMUSG00000039239	BP
GO:1901652	response to peptide	0	http://amigo.geneontology.org/amigo/term/GO:1901652	377	6	1.2134	4.94479	0.00122311	0.00981236	12322;16000;18751;18753;18795;21823	ENSMUSG00000024617;ENSMUSG00000020053;ENSMUSG00000052889;ENSMUSG00000021948;ENSMUSG00000051177;ENSMUSG00000000214	BP
GO:0010639	negative regulation of organelle organization	0	http://amigo.geneontology.org/amigo/term/GO:0010639	254	5	0.817515	6.1161	0.0012742	0.0100211	16000;18753;58234;68943;74201	ENSMUSG00000020053;ENSMUSG00000021948;ENSMUSG00000022623;ENSMUSG00000028756;ENSMUSG00000022604	BP
GO:0035239	tube morphogenesis	0	http://amigo.geneontology.org/amigo/term/GO:0035239	381	6	1.22627	4.89288	0.00129123	0.0100211	12550;16000;17260;20315;21808;58234	ENSMUSG00000000303;ENSMUSG00000020053;ENSMUSG00000005583;ENSMUSG00000061353;ENSMUSG00000039239;ENSMUSG00000022623	BP
GO:0071900	regulation of protein serine/threonine kinase activity	0	http://amigo.geneontology.org/amigo/term/GO:0071900	381	6	1.22627	4.89288	0.00129123	0.0100211	11441;16000;16590;18205;18591;18753	ENSMUSG00000030525;ENSMUSG00000020053;ENSMUSG00000005672;ENSMUSG00000049107;ENSMUSG00000000489;ENSMUSG00000021948	BP
GO:0051783	regulation of nuclear division	0	http://amigo.geneontology.org/amigo/term/GO:0051783	151	4	0.486003	8.2304	0.00137388	0.0105479	16000;18591;18795;74201	ENSMUSG00000020053;ENSMUSG00000000489;ENSMUSG00000051177;ENSMUSG00000022604	BP
GO:0021675	nerve development	0	http://amigo.geneontology.org/amigo/term/GO:0021675	69	3	0.222081	13.5086	0.00140348	0.0106604	13867;14402;18205	ENSMUSG00000018166;ENSMUSG00000033676;ENSMUSG00000049107	BP
GO:0010975	regulation of neuron projection development	0	http://amigo.geneontology.org/amigo/term/GO:0010975	396	6	1.27455	4.70754	0.00157302	0.0118026	12286;14268;16180;17260;17762;58234	ENSMUSG00000034656;ENSMUSG00000026193;ENSMUSG00000022514;ENSMUSG00000005583;ENSMUSG00000018411;ENSMUSG00000022623	BP
GO:0042490	mechanoreceptor differentiation	0	http://amigo.geneontology.org/amigo/term/GO:0042490	72	3	0.231737	12.9457	0.0015869	0.0118026	14402;16531;18205	ENSMUSG00000033676;ENSMUSG00000063142;ENSMUSG00000049107	BP
GO:0033002	muscle cell proliferation	0	http://amigo.geneontology.org/amigo/term/GO:0033002	160	4	0.51497	7.76744	0.00169989	0.0124176	16000;17260;18591;21808	ENSMUSG00000020053;ENSMUSG00000005583;ENSMUSG00000000489;ENSMUSG00000039239	BP
GO:0050900	leukocyte migration	0	http://amigo.geneontology.org/amigo/term/GO:0050900	272	5	0.875449	5.71135	0.00172404	0.0124176	16590;18591;18795;20315;21808	ENSMUSG00000005672;ENSMUSG00000000489;ENSMUSG00000051177;ENSMUSG00000061353;ENSMUSG00000039239	BP
GO:0097305	response to alcohol	1	http://amigo.geneontology.org/amigo/term/GO:0097305	161	4	0.518189	7.7192	0.00173916	0.0124176	11441;12550;14812;21823	ENSMUSG00000030525;ENSMUSG00000000303;ENSMUSG00000030209;ENSMUSG00000000214	BP
GO:1901654	response to ketone	0	http://amigo.geneontology.org/amigo/term/GO:1901654	161	4	0.518189	7.7192	0.00173916	0.0124176	14281;15444;21808;21823	ENSMUSG00000021250;ENSMUSG00000028785;ENSMUSG00000039239;ENSMUSG00000000214	BP
GO:0022604	regulation of cell morphogenesis	0	http://amigo.geneontology.org/amigo/term/GO:0022604	408	6	1.31317	4.56908	0.00183053	0.0129406	12286;14268;16590;17762;18483;58234	ENSMUSG00000034656;ENSMUSG00000026193;ENSMUSG00000005672;ENSMUSG00000018411;ENSMUSG00000035863;ENSMUSG00000022623	BP
GO:0051668	localization within membrane	0	http://amigo.geneontology.org/amigo/term/GO:0051668	76	3	0.244611	12.2644	0.0018539	0.0129773	12286;14806;58234	ENSMUSG00000034656;ENSMUSG00000056073;ENSMUSG00000022623	BP
GO:0060004	reflex	0	http://amigo.geneontology.org/amigo/term/GO:0060004	21	2	0.0675898	29.5903	0.00204402	0.0141692	12286;16531	ENSMUSG00000034656;ENSMUSG00000063142	BP
GO:0051640	organelle localization	0	http://amigo.geneontology.org/amigo/term/GO:0051640	418	6	1.34536	4.45978	0.00206869	0.0142023	12286;13429;16590;17762;20907;216856	ENSMUSG00000034656;ENSMUSG00000026825;ENSMUSG00000005672;ENSMUSG00000018411;ENSMUSG00000007207;ENSMUSG00000051790	BP
GO:0015696	ammonium transport	0	http://amigo.geneontology.org/amigo/term/GO:0015696	82	3	0.263922	11.367	0.00230437	0.0155219	11540;12286;68943	ENSMUSG00000020178;ENSMUSG00000034656;ENSMUSG00000028756	BP
GO:0048144	fibroblast proliferation	0	http://amigo.geneontology.org/amigo/term/GO:0048144	82	3	0.263922	11.367	0.00230437	0.0155219	14268;16000;18591	ENSMUSG00000026193;ENSMUSG00000020053;ENSMUSG00000000489	BP
GO:0061564	axon development	0	http://amigo.geneontology.org/amigo/term/GO:0061564	428	6	1.37754	4.35557	0.00232972	0.015546	12286;14268;17762;18205;20315;21808	ENSMUSG00000034656;ENSMUSG00000026193;ENSMUSG00000018411;ENSMUSG00000049107;ENSMUSG00000061353;ENSMUSG00000039239	BP
GO:0006929	substrate-dependent cell migration	0	http://amigo.geneontology.org/amigo/term/GO:0006929	23	2	0.0740269	27.0172	0.00245253	0.016214	14268;18591	ENSMUSG00000026193;ENSMUSG00000000489	BP
GO:0010817	regulation of hormone levels	0	http://amigo.geneontology.org/amigo/term/GO:0010817	436	6	1.40329	4.27566	0.00255594	0.0167426	12286;16531;18205;18795;20907;216856	ENSMUSG00000034656;ENSMUSG00000063142;ENSMUSG00000049107;ENSMUSG00000051177;ENSMUSG00000007207;ENSMUSG00000051790	BP
GO:0071559	response to transforming growth factor beta	0	http://amigo.geneontology.org/amigo/term/GO:0071559	182	4	0.585778	6.82852	0.00271664	0.0176335	14281;17260;18591;21808	ENSMUSG00000021250;ENSMUSG00000005583;ENSMUSG00000000489;ENSMUSG00000039239	BP
GO:0001101	response to acid chemical	0	http://amigo.geneontology.org/amigo/term/GO:0001101	306	5	0.98488	5.07676	0.00287844	0.0182207	12550;15444;17260;18591;21823	ENSMUSG00000000303;ENSMUSG00000028785;ENSMUSG00000005583;ENSMUSG00000000489;ENSMUSG00000000214	BP
GO:0048638	regulation of developmental growth	0	http://amigo.geneontology.org/amigo/term/GO:0048638	306	5	0.98488	5.07676	0.00287844	0.0182207	14268;16000;17260;17762;18795	ENSMUSG00000026193;ENSMUSG00000020053;ENSMUSG00000005583;ENSMUSG00000018411;ENSMUSG00000051177	BP
GO:0007214	gamma-aminobutyric acid signaling pathway	1	http://amigo.geneontology.org/amigo/term/GO:0007214	25	2	0.0804641	24.8558	0.0028963	0.0182207	12286;14402	ENSMUSG00000034656;ENSMUSG00000033676	BP
GO:0060021	palate development	0	http://amigo.geneontology.org/amigo/term/GO:0060021	89	3	0.286452	10.473	0.00290919	0.0182207	14402;17260;21808	ENSMUSG00000033676;ENSMUSG00000005583;ENSMUSG00000039239	BP
GO:0032970	regulation of actin filament-based process	0	http://amigo.geneontology.org/amigo/term/GO:0032970	308	5	0.991317	5.04379	0.00296034	0.0183799	17260;18205;18753;21808;58234	ENSMUSG00000005583;ENSMUSG00000049107;ENSMUSG00000021948;ENSMUSG00000039239;ENSMUSG00000022623	BP
GO:0003014	renal system process	0	http://amigo.geneontology.org/amigo/term/GO:0003014	90	3	0.289671	10.3566	0.00300281	0.0184828	11540;16531;18591	ENSMUSG00000020178;ENSMUSG00000063142;ENSMUSG00000000489	BP
GO:0006875	cellular metal ion homeostasis	0	http://amigo.geneontology.org/amigo/term/GO:0006875	454	6	1.46123	4.10614	0.00312542	0.0190731	11441;12286;14806;16531;18751;232975	ENSMUSG00000030525;ENSMUSG00000034656;ENSMUSG00000056073;ENSMUSG00000063142;ENSMUSG00000052889;ENSMUSG00000040907	BP
GO:0050878	regulation of body fluid levels	0	http://amigo.geneontology.org/amigo/term/GO:0050878	317	5	1.02028	4.90059	0.00334998	0.0200806	11540;12550;16531;18591;18753	ENSMUSG00000020178;ENSMUSG00000000303;ENSMUSG00000063142;ENSMUSG00000000489;ENSMUSG00000021948	BP
GO:0051090	regulation of sequence-specific DNA binding transcription factor activity	0	http://amigo.geneontology.org/amigo/term/GO:0051090	317	5	1.02028	4.90059	0.00334998	0.0200806	12322;16180;16590;18751;68943	ENSMUSG00000024617;ENSMUSG00000022514;ENSMUSG00000005672;ENSMUSG00000052889;ENSMUSG00000028756	BP
GO:0035902	response to immobilization stress	0	http://amigo.geneontology.org/amigo/term/GO:0035902	27	2	0.0869012	23.0146	0.00337489	0.0200806	14281;21823	ENSMUSG00000021250;ENSMUSG00000000214	BP
GO:0060359	response to ammonium ion	0	http://amigo.geneontology.org/amigo/term/GO:0060359	95	3	0.305763	9.81151	0.00349869	0.0206452	14402;14681;18795	ENSMUSG00000033676;ENSMUSG00000031748;ENSMUSG00000051177	BP
GO:0015850	organic hydroxy compound transport	0	http://amigo.geneontology.org/amigo/term/GO:0015850	197	4	0.634057	6.30858	0.00361076	0.0211318	11441;11540;20907;68943	ENSMUSG00000030525;ENSMUSG00000020178;ENSMUSG00000007207;ENSMUSG00000028756	BP
GO:0009743	response to carbohydrate	0	http://amigo.geneontology.org/amigo/term/GO:0009743	200	4	0.643713	6.21395	0.00381094	0.0218576	16000;17260;18751;21823	ENSMUSG00000020053;ENSMUSG00000005583;ENSMUSG00000052889;ENSMUSG00000000214	BP
GO:0045785	positive regulation of cell adhesion	1	http://amigo.geneontology.org/amigo/term/GO:0045785	327	5	1.05247	4.75073	0.00382504	0.0218576	12550;14268;16000;20315;21808	ENSMUSG00000000303;ENSMUSG00000026193;ENSMUSG00000020053;ENSMUSG00000061353;ENSMUSG00000039239	BP
GO:0010638	positive regulation of organelle organization	0	http://amigo.geneontology.org/amigo/term/GO:0010638	474	6	1.5256	3.93288	0.00386479	0.0218576	16000;17762;18205;18591;18795;68943	ENSMUSG00000020053;ENSMUSG00000018411;ENSMUSG00000049107;ENSMUSG00000000489;ENSMUSG00000051177;ENSMUSG00000028756	BP
GO:0007274	neuromuscular synaptic transmission	0	http://amigo.geneontology.org/amigo/term/GO:0007274	29	2	0.0933383	21.4274	0.00388784	0.0218576	12286;18205	ENSMUSG00000034656;ENSMUSG00000049107	BP
GO:0061614	pri-miRNA transcription from RNA polymerase II promoter	0	http://amigo.geneontology.org/amigo/term/GO:0061614	29	2	0.0933383	21.4274	0.00388784	0.0218576	14281;18591	ENSMUSG00000021250;ENSMUSG00000000489	BP
GO:0071407	cellular response to organic cyclic compound	0	http://amigo.geneontology.org/amigo/term/GO:0071407	479	6	1.54169	3.89183	0.00406848	0.0226945	12550;14402;16000;17260;18591;21823	ENSMUSG00000000303;ENSMUSG00000033676;ENSMUSG00000020053;ENSMUSG00000005583;ENSMUSG00000000489;ENSMUSG00000000214	BP
GO:0007517	muscle organ development	0	http://amigo.geneontology.org/amigo/term/GO:0007517	333	5	1.07178	4.66513	0.00413236	0.0228284	13867;14281;16000;17260;21808	ENSMUSG00000018166;ENSMUSG00000021250;ENSMUSG00000020053;ENSMUSG00000005583;ENSMUSG00000039239	BP
GO:0071887	leukocyte apoptotic process	0	http://amigo.geneontology.org/amigo/term/GO:0071887	101	3	0.325075	9.22864	0.00415644	0.0228284	17260;20315;21808	ENSMUSG00000005583;ENSMUSG00000061353;ENSMUSG00000039239	BP
GO:0030099	myeloid cell differentiation	0	http://amigo.geneontology.org/amigo/term/GO:0030099	336	5	1.08144	4.62348	0.0042925	0.0233854	14281;16590;17260;17536;18795	ENSMUSG00000021250;ENSMUSG00000005672;ENSMUSG00000005583;ENSMUSG00000027210;ENSMUSG00000051177	BP
GO:0048514	blood vessel morphogenesis	0	http://amigo.geneontology.org/amigo/term/GO:0048514	485	6	1.561	3.84368	0.00432335	0.0233854	11441;14268;18591;18751;20315;21808	ENSMUSG00000030525;ENSMUSG00000026193;ENSMUSG00000000489;ENSMUSG00000052889;ENSMUSG00000061353;ENSMUSG00000039239	BP
GO:0000266	mitochondrial fission	0	http://amigo.geneontology.org/amigo/term/GO:0000266	31	2	0.0997754	20.045	0.00443471	0.0236297	13429;68943	ENSMUSG00000026825;ENSMUSG00000028756	BP
GO:0030431	sleep	0	http://amigo.geneontology.org/amigo/term/GO:0030431	31	2	0.0997754	20.045	0.00443471	0.0236297	11540;14281	ENSMUSG00000020178;ENSMUSG00000021250	BP
GO:0018210	peptidyl-threonine modification	0	http://amigo.geneontology.org/amigo/term/GO:0018210	104	3	0.334731	8.96243	0.00451163	0.0238615	12322;18751;18753	ENSMUSG00000024617;ENSMUSG00000052889;ENSMUSG00000021948	BP
GO:0022407	regulation of cell-cell adhesion	0	http://amigo.geneontology.org/amigo/term/GO:0022407	342	5	1.10075	4.54236	0.00462608	0.0241509	11540;12550;16000;18753;20315	ENSMUSG00000020178;ENSMUSG00000000303;ENSMUSG00000020053;ENSMUSG00000021948;ENSMUSG00000061353	BP
GO:0008637	apoptotic mitochondrial changes	0	http://amigo.geneontology.org/amigo/term/GO:0008637	105	3	0.337949	8.87708	0.004634	0.0241509	12322;16000;68943	ENSMUSG00000024617;ENSMUSG00000020053;ENSMUSG00000028756	BP
GO:0031098	stress-activated protein kinase signaling cascade	0	http://amigo.geneontology.org/amigo/term/GO:0031098	214	4	0.688772	5.80743	0.00484544	0.0248895	14806;18795;21808;216965	ENSMUSG00000056073;ENSMUSG00000051177;ENSMUSG00000017291;ENSMUSG00000039239	BP
GO:0072593	reactive oxygen species metabolic process	0	http://amigo.geneontology.org/amigo/term/GO:0072593	214	4	0.688772	5.80743	0.00484544	0.0248895	16000;18591;18753;68943	ENSMUSG00000020053;ENSMUSG00000000489;ENSMUSG00000021948;ENSMUSG00000028756	BP
GO:1901342	regulation of vasculature development	0	http://amigo.geneontology.org/amigo/term/GO:1901342	215	4	0.691991	5.78042	0.00492587	0.0251219	11441;16590;18591;18751	ENSMUSG00000030525;ENSMUSG00000005672;ENSMUSG00000000489;ENSMUSG00000052889	BP
GO:0019221	cytokine-mediated signaling pathway	0	http://amigo.geneontology.org/amigo/term/GO:0019221	351	5	1.12972	4.42589	0.00516068	0.0261328	16180;16590;18591;18795;20315	ENSMUSG00000022514;ENSMUSG00000005672;ENSMUSG00000000489;ENSMUSG00000051177;ENSMUSG00000061353	BP
GO:0001763	morphogenesis of a branching structure	0	http://amigo.geneontology.org/amigo/term/GO:0001763	219	4	0.704865	5.67484	0.00525658	0.026431	12550;16000;18591;20315	ENSMUSG00000000303;ENSMUSG00000020053;ENSMUSG00000000489;ENSMUSG00000061353	BP
GO:0002683	negative regulation of immune system process	0	http://amigo.geneontology.org/amigo/term/GO:0002683	356	5	1.14581	4.36373	0.00547601	0.0273418	11540;17536;18795;20315;21808	ENSMUSG00000020178;ENSMUSG00000027210;ENSMUSG00000051177;ENSMUSG00000061353;ENSMUSG00000039239	BP
GO:0097191	extrinsic apoptotic signaling pathway	0	http://amigo.geneontology.org/amigo/term/GO:0097191	224	4	0.720958	5.54817	0.00569059	0.0282158	13867;16000;21808;69635	ENSMUSG00000018166;ENSMUSG00000020053;ENSMUSG00000039239;ENSMUSG00000021559	BP
GO:0099003	vesicle-mediated transport in synapse	0	http://amigo.geneontology.org/amigo/term/GO:0099003	116	3	0.373353	8.03528	0.006114	0.0301062	12286;13429;20907	ENSMUSG00000034656;ENSMUSG00000026825;ENSMUSG00000007207	BP
GO:0045995	regulation of embryonic development	0	http://amigo.geneontology.org/amigo/term/GO:0045995	118	3	0.37979	7.89909	0.00641002	0.0313476	16000;18591;18795	ENSMUSG00000020053;ENSMUSG00000000489;ENSMUSG00000051177	BP
GO:0014075	response to amine	0	http://amigo.geneontology.org/amigo/term/GO:0014075	38	2	0.122305	16.3525	0.0066097	0.0321042	11540;21823	ENSMUSG00000020178;ENSMUSG00000000214	BP
GO:0060537	muscle tissue development	0	http://amigo.geneontology.org/amigo/term/GO:0060537	374	5	1.20374	4.15371	0.00672501	0.0324436	13867;14281;16000;17260;21808	ENSMUSG00000018166;ENSMUSG00000021250;ENSMUSG00000020053;ENSMUSG00000005583;ENSMUSG00000039239	BP
GO:0017145	stem cell division	0	http://amigo.geneontology.org/amigo/term/GO:0017145	39	2	0.125524	15.9332	0.00695283	0.0333176	16590;21808	ENSMUSG00000005672;ENSMUSG00000039239	BP
GO:0030900	forebrain development	0	http://amigo.geneontology.org/amigo/term/GO:0030900	380	5	1.22305	4.08813	0.00718261	0.0341892	14681;17260;18795;21823;58234	ENSMUSG00000031748;ENSMUSG00000005583;ENSMUSG00000051177;ENSMUSG00000000214;ENSMUSG00000022623	BP
GO:0061448	connective tissue development	0	http://amigo.geneontology.org/amigo/term/GO:0061448	245	4	0.788548	5.07262	0.00777539	0.0367658	16000;17260;18591;21808	ENSMUSG00000020053;ENSMUSG00000005583;ENSMUSG00000000489;ENSMUSG00000039239	BP
GO:0032102	negative regulation of response to external stimulus	0	http://amigo.geneontology.org/amigo/term/GO:0032102	246	4	0.791766	5.05199	0.00788564	0.0370418	11441;11540;18591;18753	ENSMUSG00000030525;ENSMUSG00000020178;ENSMUSG00000000489;ENSMUSG00000021948	BP
GO:0003170	heart valve development	0	http://amigo.geneontology.org/amigo/term/GO:0003170	42	2	0.13518	14.7951	0.00802968	0.0374513	17260;21808	ENSMUSG00000005583;ENSMUSG00000039239	BP
GO:0009314	response to radiation	0	http://amigo.geneontology.org/amigo/term/GO:0009314	391	5	1.25846	3.97312	0.00807774	0.0374513	14281;16590;17536;21823;232975	ENSMUSG00000021250;ENSMUSG00000005672;ENSMUSG00000027210;ENSMUSG00000000214;ENSMUSG00000040907	BP
GO:0007588	excretion	0	http://amigo.geneontology.org/amigo/term/GO:0007588	43	2	0.138398	14.4511	0.00840428	0.0387139	11540;16531	ENSMUSG00000020178;ENSMUSG00000063142	BP
GO:0040013	negative regulation of locomotion	0	http://amigo.geneontology.org/amigo/term/GO:0040013	255	4	0.820734	4.87369	0.0089247	0.0408477	11540;18591;18795;20315	ENSMUSG00000020178;ENSMUSG00000000489;ENSMUSG00000051177;ENSMUSG00000061353	BP
GO:0007568	aging	0	http://amigo.geneontology.org/amigo/term/GO:0007568	259	4	0.833608	4.79842	0.00941401	0.0425707	14281;14681;18753;21823	ENSMUSG00000021250;ENSMUSG00000031748;ENSMUSG00000021948;ENSMUSG00000000214	BP
GO:0030031	cell projection assembly	0	http://amigo.geneontology.org/amigo/term/GO:0030031	406	5	1.30674	3.82633	0.0094204	0.0425707	16590;18483;18591;18753;74201	ENSMUSG00000005672;ENSMUSG00000035863;ENSMUSG00000000489;ENSMUSG00000021948;ENSMUSG00000022604	BP
GO:0044089	positive regulation of cellular component biogenesis	0	http://amigo.geneontology.org/amigo/term/GO:0044089	411	5	1.32283	3.77978	0.00990043	0.0444585	16180;16590;17762;18483;216856	ENSMUSG00000022514;ENSMUSG00000005672;ENSMUSG00000018411;ENSMUSG00000035863;ENSMUSG00000051790	BP
GO:0051051	negative regulation of transport	0	http://amigo.geneontology.org/amigo/term/GO:0051051	413	5	1.32927	3.76147	0.0100971	0.0450583	13867;14268;14681;17762;18751	ENSMUSG00000018166;ENSMUSG00000026193;ENSMUSG00000031748;ENSMUSG00000018411;ENSMUSG00000052889	BP
GO:0009266	response to temperature stimulus	0	http://amigo.geneontology.org/amigo/term/GO:0009266	140	3	0.450599	6.65781	0.0102361	0.0453949	14281;16000;17762	ENSMUSG00000021250;ENSMUSG00000020053;ENSMUSG00000018411	BP
GO:0030104	water homeostasis	0	http://amigo.geneontology.org/amigo/term/GO:0030104	48	2	0.154491	12.9457	0.0103923	0.0458032	12550;16000	ENSMUSG00000000303;ENSMUSG00000020053	BP
GO:0032615	interleukin-12 production	0	http://amigo.geneontology.org/amigo/term/GO:0032615	49	2	0.15771	12.6815	0.0108126	0.0473632	18753;18795	ENSMUSG00000021948;ENSMUSG00000051177	BP
GO:0001764	neuron migration	0	http://amigo.geneontology.org/amigo/term/GO:0001764	145	3	0.466692	6.42823	0.0112555	0.0487054	12550;17260;17762	ENSMUSG00000000303;ENSMUSG00000005583;ENSMUSG00000018411	BP
GO:1902115	regulation of organelle assembly	0	http://amigo.geneontology.org/amigo/term/GO:1902115	145	3	0.466692	6.42823	0.0112555	0.0487054	17260;68943;74201	ENSMUSG00000005583;ENSMUSG00000028756;ENSMUSG00000022604	BP
GO:1902532	negative regulation of intracellular signal transduction	0	http://amigo.geneontology.org/amigo/term/GO:1902532	425	5	1.36789	3.65527	0.0113342	0.0487509	16000;18753;20315;21808;68943	ENSMUSG00000020053;ENSMUSG00000021948;ENSMUSG00000061353;ENSMUSG00000039239;ENSMUSG00000028756	BP
GO:0048872	homeostasis of number of cells	0	http://amigo.geneontology.org/amigo/term/GO:0048872	274	4	0.881886	4.53573	0.0114046	0.0487596	16590;17260;18795;21808	ENSMUSG00000005672;ENSMUSG00000005583;ENSMUSG00000051177;ENSMUSG00000039239	BP
GO:0097164	ammonium ion metabolic process	0	http://amigo.geneontology.org/amigo/term/GO:0097164	147	3	0.473129	6.34077	0.0116791	0.0493841	18753;21808;21823	ENSMUSG00000021948;ENSMUSG00000039239;ENSMUSG00000000214	BP
GO:0070661	leukocyte proliferation	0	http://amigo.geneontology.org/amigo/term/GO:0070661	276	4	0.888323	4.50286	0.011689	0.0493841	16000;17260;18753;20315	ENSMUSG00000020053;ENSMUSG00000005583;ENSMUSG00000021948;ENSMUSG00000061353	BP
GO:0035265	organ growth	0	http://amigo.geneontology.org/amigo/term/GO:0035265	148	3	0.476347	6.29793	0.0118943	0.0499562	16000;17260;21808	ENSMUSG00000020053;ENSMUSG00000005583;ENSMUSG00000039239	BP
GO:0098794	postsynapse	1	http://amigo.geneontology.org/amigo/term/GO:0098794	366	16	1.53155	10.4469	3.47056e-13	3.66315e-11	11441;11540;12322;14402;14799;14806;14812;15444;16531;17260;17762;18483;58234;72961;216856;232975	ENSMUSG00000030525;ENSMUSG00000020178;ENSMUSG00000024617;ENSMUSG00000033676;ENSMUSG00000020524;ENSMUSG00000056073;ENSMUSG00000030209;ENSMUSG00000028785;ENSMUSG00000063142;ENSMUSG00000005583;ENSMUSG00000018411;ENSMUSG00000035863;ENSMUSG00000051790;ENSMUSG00000040907;ENSMUSG00000022623;ENSMUSG00000070570	CC
GO:0030424	axon	0	http://amigo.geneontology.org/amigo/term/GO:0030424	375	16	1.56921	10.1962	5.05262e-13	3.66315e-11	11441;11540;12550;13429;14799;14806;15444;16531;16536;17762;18483;21808;21823;68943;72961;232975	ENSMUSG00000030525;ENSMUSG00000020178;ENSMUSG00000000303;ENSMUSG00000026825;ENSMUSG00000020524;ENSMUSG00000056073;ENSMUSG00000028785;ENSMUSG00000063142;ENSMUSG00000016346;ENSMUSG00000018411;ENSMUSG00000035863;ENSMUSG00000039239;ENSMUSG00000000214;ENSMUSG00000040907;ENSMUSG00000028756;ENSMUSG00000070570	CC
GO:0098793	presynapse	1	http://amigo.geneontology.org/amigo/term/GO:0098793	296	13	1.23863	10.4955	9.40193e-11	4.54427e-09	11540;12286;12322;12550;13429;14799;14806;14812;16531;20907;21823;72961;216856	ENSMUSG00000020178;ENSMUSG00000034656;ENSMUSG00000024617;ENSMUSG00000000303;ENSMUSG00000026825;ENSMUSG00000020524;ENSMUSG00000056073;ENSMUSG00000030209;ENSMUSG00000063142;ENSMUSG00000007207;ENSMUSG00000051790;ENSMUSG00000000214;ENSMUSG00000070570	CC
GO:0097060	synaptic membrane	1	http://amigo.geneontology.org/amigo/term/GO:0097060	257	12	1.07543	11.1583	2.87825e-10	1.04337e-08	11441;11540;12322;14402;14799;14806;14812;16531;18483;20907;58234;216856	ENSMUSG00000030525;ENSMUSG00000020178;ENSMUSG00000024617;ENSMUSG00000033676;ENSMUSG00000020524;ENSMUSG00000056073;ENSMUSG00000030209;ENSMUSG00000063142;ENSMUSG00000035863;ENSMUSG00000007207;ENSMUSG00000051790;ENSMUSG00000022623	CC
GO:1990351	transporter complex	0	http://amigo.geneontology.org/amigo/term/GO:1990351	280	10	1.17168	8.53477	1.45704e-07	4.22541e-06	11441;12286;14402;14799;14806;14812;16531;16536;20907;232975	ENSMUSG00000030525;ENSMUSG00000034656;ENSMUSG00000033676;ENSMUSG00000020524;ENSMUSG00000056073;ENSMUSG00000030209;ENSMUSG00000063142;ENSMUSG00000016346;ENSMUSG00000007207;ENSMUSG00000040907	CC
GO:0098984	neuron to neuron synapse	1	http://amigo.geneontology.org/amigo/term/GO:0098984	191	8	0.799251	10.0094	9.42156e-07	2.27688e-05	11540;12322;14799;14806;14812;17762;18483;58234	ENSMUSG00000020178;ENSMUSG00000024617;ENSMUSG00000020524;ENSMUSG00000056073;ENSMUSG00000030209;ENSMUSG00000018411;ENSMUSG00000035863;ENSMUSG00000022623	CC
GO:0030425	dendrite	0	http://amigo.geneontology.org/amigo/term/GO:0030425	457	11	1.91234	5.7521	1.62517e-06	3.36642e-05	11540;12286;14681;14799;14806;15444;17762;18483;21823;58234;232975	ENSMUSG00000020178;ENSMUSG00000034656;ENSMUSG00000031748;ENSMUSG00000020524;ENSMUSG00000056073;ENSMUSG00000028785;ENSMUSG00000018411;ENSMUSG00000035863;ENSMUSG00000000214;ENSMUSG00000040907;ENSMUSG00000022623	CC
GO:0044297	cell body	0	http://amigo.geneontology.org/amigo/term/GO:0044297	461	10	1.92908	5.18381	1.34833e-05	0.000244385	11540;12286;14681;14799;14806;15444;17762;21808;21823;68943	ENSMUSG00000020178;ENSMUSG00000034656;ENSMUSG00000031748;ENSMUSG00000020524;ENSMUSG00000056073;ENSMUSG00000028785;ENSMUSG00000018411;ENSMUSG00000039239;ENSMUSG00000000214;ENSMUSG00000028756	CC
GO:0044309	neuron spine	0	http://amigo.geneontology.org/amigo/term/GO:0044309	102	5	0.426825	11.7144	6.0587e-05	0.000976124	14799;15444;18483;58234;232975	ENSMUSG00000020524;ENSMUSG00000028785;ENSMUSG00000035863;ENSMUSG00000040907;ENSMUSG00000022623	CC
GO:0030133	transport vesicle	0	http://amigo.geneontology.org/amigo/term/GO:0030133	260	7	1.08799	6.43391	8.58333e-05	0.00124458	13429;14799;14812;16000;20907;21823;72961	ENSMUSG00000026825;ENSMUSG00000020524;ENSMUSG00000030209;ENSMUSG00000020053;ENSMUSG00000007207;ENSMUSG00000000214;ENSMUSG00000070570	CC
GO:0060076	excitatory synapse	0	http://amigo.geneontology.org/amigo/term/GO:0060076	23	3	0.0962449	31.1705	0.000113011	0.00148969	58234;72961;216856	ENSMUSG00000051790;ENSMUSG00000022623;ENSMUSG00000070570	CC
GO:0099503	secretory vesicle	0	http://amigo.geneontology.org/amigo/term/GO:0099503	409	8	1.71149	4.6743	0.000234832	0.00283756	13429;14799;14812;16000;16590;20907;21823;72961	ENSMUSG00000026825;ENSMUSG00000020524;ENSMUSG00000030209;ENSMUSG00000020053;ENSMUSG00000005672;ENSMUSG00000007207;ENSMUSG00000000214;ENSMUSG00000070570	CC
GO:0098552	side of membrane	0	http://amigo.geneontology.org/amigo/term/GO:0098552	440	8	1.84121	4.34498	0.000385595	0.00430087	11441;12550;14681;16531;16590;19739;20315;21823	ENSMUSG00000030525;ENSMUSG00000000303;ENSMUSG00000031748;ENSMUSG00000063142;ENSMUSG00000005672;ENSMUSG00000020599;ENSMUSG00000061353;ENSMUSG00000000214	CC
GO:0031253	cell projection membrane	0	http://amigo.geneontology.org/amigo/term/GO:0031253	245	6	1.02522	5.85242	0.00048513	0.00502456	11441;11540;14799;15444;18483;58234	ENSMUSG00000030525;ENSMUSG00000020178;ENSMUSG00000020524;ENSMUSG00000028785;ENSMUSG00000035863;ENSMUSG00000022623	CC
GO:0043209	myelin sheath	0	http://amigo.geneontology.org/amigo/term/GO:0043209	197	5	0.824359	6.06532	0.00128081	0.0123812	12550;13429;14681;18795;232975	ENSMUSG00000000303;ENSMUSG00000026825;ENSMUSG00000031748;ENSMUSG00000051177;ENSMUSG00000040907	CC
GO:0043235	receptor complex	0	http://amigo.geneontology.org/amigo/term/GO:0043235	300	6	1.25537	4.77947	0.00139871	0.0126758	11441;13867;14402;14799;14806;14812	ENSMUSG00000030525;ENSMUSG00000018166;ENSMUSG00000033676;ENSMUSG00000020524;ENSMUSG00000056073;ENSMUSG00000030209	CC
GO:0044306	neuron projection terminus	0	http://amigo.geneontology.org/amigo/term/GO:0044306	122	4	0.510516	7.8352	0.00160813	0.0137164	12550;14806;16531;21823	ENSMUSG00000000303;ENSMUSG00000056073;ENSMUSG00000063142;ENSMUSG00000000214	CC
GO:0031252	cell leading edge	0	http://amigo.geneontology.org/amigo/term/GO:0031252	330	6	1.38091	4.34498	0.00227166	0.0182995	11441;11540;12550;14799;15444;18483	ENSMUSG00000030525;ENSMUSG00000020178;ENSMUSG00000000303;ENSMUSG00000020524;ENSMUSG00000028785;ENSMUSG00000035863	CC
GO:0022803	passive transmembrane transporter activity	0	http://amigo.geneontology.org/amigo/term/GO:0022803	407	9	1.44754	6.21744	1.01941e-05	0.0017789	11441;12286;14402;14799;14806;14812;16531;16536;72961	ENSMUSG00000030525;ENSMUSG00000034656;ENSMUSG00000033676;ENSMUSG00000020524;ENSMUSG00000056073;ENSMUSG00000030209;ENSMUSG00000063142;ENSMUSG00000016346;ENSMUSG00000070570	MF
GO:0030594	neurotransmitter receptor activity	0	http://amigo.geneontology.org/amigo/term/GO:0030594	89	5	0.316538	15.7959	1.48242e-05	0.0017789	11441;14402;14799;14806;14812	ENSMUSG00000030525;ENSMUSG00000033676;ENSMUSG00000020524;ENSMUSG00000056073;ENSMUSG00000030209	MF
GO:0008066	glutamate receptor activity	1	http://amigo.geneontology.org/amigo/term/GO:0008066	26	3	0.0924718	32.4423	0.000102751	0.00616506	14799;14806;14812	ENSMUSG00000020524;ENSMUSG00000056073;ENSMUSG00000030209	MF
GO:0042056	chemoattractant activity	0	http://amigo.geneontology.org/amigo/term/GO:0042056	26	3	0.0924718	32.4423	0.000102751	0.00616506	18205;18591;20315	ENSMUSG00000049107;ENSMUSG00000000489;ENSMUSG00000061353	MF
GO:0008083	growth factor activity	0	http://amigo.geneontology.org/amigo/term/GO:0008083	140	5	0.497925	10.0417	0.00013033	0.00625586	16000;18205;18591;20315;21808	ENSMUSG00000020053;ENSMUSG00000049107;ENSMUSG00000000489;ENSMUSG00000061353;ENSMUSG00000039239	MF
GO:0001664	G-protein coupled receptor binding	1	http://amigo.geneontology.org/amigo/term/GO:0001664	232	6	0.825133	7.27155	0.00015642	0.0062568	11540;13429;14681;18483;20315;232975	ENSMUSG00000020178;ENSMUSG00000026825;ENSMUSG00000031748;ENSMUSG00000035863;ENSMUSG00000061353;ENSMUSG00000040907	MF
GO:0022890	inorganic cation transmembrane transporter activity	0	http://amigo.geneontology.org/amigo/term/GO:0022890	468	8	1.66449	4.80627	0.000206059	0.00695552	11441;12286;14806;14812;16531;16536;72961;232975	ENSMUSG00000030525;ENSMUSG00000034656;ENSMUSG00000056073;ENSMUSG00000030209;ENSMUSG00000063142;ENSMUSG00000016346;ENSMUSG00000040907;ENSMUSG00000070570	MF
GO:0035254	glutamate receptor binding	1	http://amigo.geneontology.org/amigo/term/GO:0035254	34	3	0.120925	24.8088	0.000231851	0.00695552	11540;12322;58234	ENSMUSG00000020178;ENSMUSG00000024617;ENSMUSG00000022623	MF
GO:0004674	protein serine/threonine kinase activity	0	http://amigo.geneontology.org/amigo/term/GO:0004674	417	7	1.48311	4.71982	0.000602191	0.0160584	12322;18751;18753;21808;68943;69635;216965	ENSMUSG00000024617;ENSMUSG00000052889;ENSMUSG00000021948;ENSMUSG00000017291;ENSMUSG00000039239;ENSMUSG00000028756;ENSMUSG00000021559	MF

## Sheet: merged_enrichedKegg_cortex
geneset	description	Select	link	C	O	E	R	PValue	FDR	overlapGene	OverlapGene_UserID
mmu04724	Glutamatergic synapse - Mus musculus (mouse)	1	http://www.kegg.jp/kegg-bin/show_pathway?mmu04724	114	9	0.570999	15.7618	3.37981e-09	1.03422e-06	12286;14681;14799;14806;14812;18751;18795;58234;72961	ENSMUSG00000034656;ENSMUSG00000031748;ENSMUSG00000020524;ENSMUSG00000056073;ENSMUSG00000030209;ENSMUSG00000052889;ENSMUSG00000051177;ENSMUSG00000022623;ENSMUSG00000070570
mmu04728	Dopaminergic synapse - Mus musculus (mouse)	1	http://www.kegg.jp/kegg-bin/show_pathway?mmu04728	134	9	0.671175	13.4093	1.41726e-08	2.16841e-06	12286;12322;14281;14681;14799;14812;18751;18795;21823	ENSMUSG00000034656;ENSMUSG00000024617;ENSMUSG00000021250;ENSMUSG00000031748;ENSMUSG00000020524;ENSMUSG00000030209;ENSMUSG00000052889;ENSMUSG00000051177;ENSMUSG00000000214
mmu05031	Amphetamine addiction - Mus musculus (mouse)	1	http://www.kegg.jp/kegg-bin/show_pathway?mmu05031	68	7	0.340596	20.5522	3.53282e-08	2.76743e-06	12322;14281;14799;14812;18751;20907;21823	ENSMUSG00000024617;ENSMUSG00000021250;ENSMUSG00000020524;ENSMUSG00000030209;ENSMUSG00000052889;ENSMUSG00000007207;ENSMUSG00000000214
mmu05033	Nicotine addiction - Mus musculus (mouse)	1	http://www.kegg.jp/kegg-bin/show_pathway?mmu05033	40	6	0.200351	29.9475	3.61756e-08	2.76743e-06	11441;12286;14402;14799;14812;72961	ENSMUSG00000030525;ENSMUSG00000034656;ENSMUSG00000033676;ENSMUSG00000020524;ENSMUSG00000030209;ENSMUSG00000070570
mmu04725	Cholinergic synapse - Mus musculus (mouse)	1	http://www.kegg.jp/kegg-bin/show_pathway?mmu04725	112	8	0.560982	14.2607	6.1606e-08	3.77029e-06	11441;12286;12322;14281;14681;16536;18751;18795	ENSMUSG00000030525;ENSMUSG00000034656;ENSMUSG00000024617;ENSMUSG00000021250;ENSMUSG00000031748;ENSMUSG00000016346;ENSMUSG00000052889;ENSMUSG00000051177
mmu05200	Pathways in cancer - Mus musculus (mouse)	0	http://www.kegg.jp/kegg-bin/show_pathway?mmu05200	395	12	1.97846	6.06532	2.87456e-07	1.46602e-05	11789;12550;14268;14281;16000;16590;18591;18751;18795;20315;21808;69635	ENSMUSG00000005871;ENSMUSG00000000303;ENSMUSG00000026193;ENSMUSG00000021250;ENSMUSG00000020053;ENSMUSG00000005672;ENSMUSG00000000489;ENSMUSG00000052889;ENSMUSG00000051177;ENSMUSG00000061353;ENSMUSG00000039239;ENSMUSG00000021559
mmu04713	Circadian entrainment - Mus musculus (mouse)	1	http://www.kegg.jp/kegg-bin/show_pathway?mmu04713	98	7	0.490859	14.2607	4.52001e-07	1.85343e-05	12322;14281;14681;14799;14812;18751;18795	ENSMUSG00000024617;ENSMUSG00000021250;ENSMUSG00000031748;ENSMUSG00000020524;ENSMUSG00000030209;ENSMUSG00000052889;ENSMUSG00000051177
mmu04730	Long-term depression - Mus musculus (mouse)	1	http://www.kegg.jp/kegg-bin/show_pathway?mmu04730	61	6	0.305535	19.6377	4.84557e-07	1.85343e-05	12286;14681;14799;16000;18751;18795	ENSMUSG00000034656;ENSMUSG00000031748;ENSMUSG00000020524;ENSMUSG00000020053;ENSMUSG00000052889;ENSMUSG00000051177
mmu04723	Retrograde endocannabinoid signaling - Mus musculus (mouse)	1	http://www.kegg.jp/kegg-bin/show_pathway?mmu04723	102	7	0.510894	13.7015	5.94628e-07	2.02174e-05	12286;14402;14681;14799;18751;18795;72961	ENSMUSG00000034656;ENSMUSG00000033676;ENSMUSG00000031748;ENSMUSG00000020524;ENSMUSG00000052889;ENSMUSG00000051177;ENSMUSG00000070570
mmu04015	Rap1 signaling pathway - Mus musculus (mouse)	1	http://www.kegg.jp/kegg-bin/show_pathway?mmu04015	215	9	1.07688	8.35744	8.32067e-07	2.54613e-05	11540;12550;14681;14812;16000;16590;18591;18751;18795	ENSMUSG00000020178;ENSMUSG00000000303;ENSMUSG00000031748;ENSMUSG00000030209;ENSMUSG00000020053;ENSMUSG00000005672;ENSMUSG00000000489;ENSMUSG00000052889;ENSMUSG00000051177
mmu04010	MAPK signaling pathway - Mus musculus (mouse)	1	http://www.kegg.jp/kegg-bin/show_pathway?mmu04010	252	9	1.26221	7.13036	3.12245e-06	8.68608e-05	12286;14281;17260;17762;18205;18591;18751;216965;21808	ENSMUSG00000034656;ENSMUSG00000021250;ENSMUSG00000005583;ENSMUSG00000018411;ENSMUSG00000049107;ENSMUSG00000000489;ENSMUSG00000052889;ENSMUSG00000017291;ENSMUSG00000039239
mmu04911	Insulin secretion - Mus musculus (mouse)	0	http://www.kegg.jp/kegg-bin/show_pathway?mmu04911	85	6	0.425745	14.0929	3.49521e-06	8.91278e-05	12322;16531;18751;18795;20907;232975	ENSMUSG00000024617;ENSMUSG00000063142;ENSMUSG00000052889;ENSMUSG00000051177;ENSMUSG00000007207;ENSMUSG00000040907
mmu04720	Long-term potentiation - Mus musculus (mouse)	1	http://www.kegg.jp/kegg-bin/show_pathway?mmu04720	67	5	0.335587	14.8993	1.87326e-05	0.000440936	12322;14799;14812;18751;18795	ENSMUSG00000024617;ENSMUSG00000020524;ENSMUSG00000030209;ENSMUSG00000052889;ENSMUSG00000051177
mmu04020	Calcium signaling pathway - Mus musculus (mouse)	1	http://www.kegg.jp/kegg-bin/show_pathway?mmu04020	183	7	0.916604	7.63689	2.90895e-05	0.000635814	11441;11540;12286;12322;13867;18751;18795	ENSMUSG00000030525;ENSMUSG00000020178;ENSMUSG00000034656;ENSMUSG00000024617;ENSMUSG00000018166;ENSMUSG00000052889;ENSMUSG00000051177
mmu04750	Inflammatory mediator regulation of TRP channels - Mus musculus (mouse)	1	http://www.kegg.jp/kegg-bin/show_pathway?mmu04750	127	6	0.636113	9.43228	3.54118e-05	0.0007224	12322;16000;16180;18751;18753;18795	ENSMUSG00000024617;ENSMUSG00000020053;ENSMUSG00000022514;ENSMUSG00000052889;ENSMUSG00000021948;ENSMUSG00000051177
mmu04921	Oxytocin signaling pathway - Mus musculus (mouse)	0	http://www.kegg.jp/kegg-bin/show_pathway?mmu04921	159	6	0.796394	7.53396	0.000124242	0.00229468	12322;14281;14681;17260;18751;18795	ENSMUSG00000024617;ENSMUSG00000021250;ENSMUSG00000031748;ENSMUSG00000005583;ENSMUSG00000052889;ENSMUSG00000051177
mmu04916	Melanogenesis - Mus musculus (mouse)	0	http://www.kegg.jp/kegg-bin/show_pathway?mmu04916	100	5	0.500877	9.9825	0.000129416	0.00229468	12322;14681;16590;18751;18795	ENSMUSG00000024617;ENSMUSG00000031748;ENSMUSG00000005672;ENSMUSG00000052889;ENSMUSG00000051177
mmu04933	AGE-RAGE signaling pathway in diabetic complications - Mus musculus (mouse)	0	http://www.kegg.jp/kegg-bin/show_pathway?mmu04933	102	5	0.510894	9.78676	0.00014213	0.00229468	14268;18751;18753;18795;21808	ENSMUSG00000026193;ENSMUSG00000052889;ENSMUSG00000021948;ENSMUSG00000051177;ENSMUSG00000039239
mmu04961	Endocrine and other factor-regulated calcium reabsorption - Mus musculus (mouse)	0	http://www.kegg.jp/kegg-bin/show_pathway?mmu04961	54	4	0.270473	14.7889	0.00014248	0.00229468	13429;18751;18795;232975	ENSMUSG00000026825;ENSMUSG00000052889;ENSMUSG00000051177;ENSMUSG00000040907
mmu04721	Synaptic vesicle cycle - Mus musculus (mouse)	1	http://www.kegg.jp/kegg-bin/show_pathway?mmu04721	62	4	0.310543	12.8806	0.000244181	0.00373598	12286;13429;20907;72961	ENSMUSG00000034656;ENSMUSG00000026825;ENSMUSG00000007207;ENSMUSG00000070570
mmu05214	Glioma - Mus musculus (mouse)	0	http://www.kegg.jp/kegg-bin/show_pathway?mmu05214	66	4	0.330579	12.1	0.000310961	0.00453115	12322;16000;18591;18751	ENSMUSG00000024617;ENSMUSG00000020053;ENSMUSG00000000489;ENSMUSG00000052889
mmu04024	cAMP signaling pathway - Mus musculus (mouse)	1	http://www.kegg.jp/kegg-bin/show_pathway?mmu04024	199	6	0.996744	6.0196	0.000420305	0.00566067	11540;12322;14281;14799;14812;232975	ENSMUSG00000020178;ENSMUSG00000024617;ENSMUSG00000021250;ENSMUSG00000020524;ENSMUSG00000030209;ENSMUSG00000040907
mmu04270	Vascular smooth muscle contraction - Mus musculus (mouse)	0	http://www.kegg.jp/kegg-bin/show_pathway?mmu04270	129	5	0.646131	7.73837	0.000425475	0.00566067	11540;16531;18751;18753;18795	ENSMUSG00000020178;ENSMUSG00000063142;ENSMUSG00000052889;ENSMUSG00000021948;ENSMUSG00000051177
mmu04726	Serotonergic synapse - Mus musculus (mouse)	1	http://www.kegg.jp/kegg-bin/show_pathway?mmu04726	132	5	0.661157	7.5625	0.000472946	0.00590391	12286;14402;14681;18751;18795	ENSMUSG00000034656;ENSMUSG00000033676;ENSMUSG00000031748;ENSMUSG00000052889;ENSMUSG00000051177
mmu04971	Gastric acid secretion - Mus musculus (mouse)	0	http://www.kegg.jp/kegg-bin/show_pathway?mmu04971	74	4	0.370649	10.7919	0.000482345	0.00590391	12322;18751;18795;232975	ENSMUSG00000024617;ENSMUSG00000052889;ENSMUSG00000051177;ENSMUSG00000040907
mmu05205	Proteoglycans in cancer - Mus musculus (mouse)	0	http://www.kegg.jp/kegg-bin/show_pathway?mmu05205	207	6	1.03681	5.78696	0.000518539	0.0061028	12322;13867;14268;16000;18751;21808	ENSMUSG00000024617;ENSMUSG00000018166;ENSMUSG00000026193;ENSMUSG00000020053;ENSMUSG00000052889;ENSMUSG00000039239
mmu04970	Salivary secretion - Mus musculus (mouse)	0	http://www.kegg.jp/kegg-bin/show_pathway?mmu04970	78	4	0.390684	10.2385	0.00058941	0.00667998	16531;18751;18795;232975	ENSMUSG00000063142;ENSMUSG00000052889;ENSMUSG00000051177;ENSMUSG00000040907
mmu01521	EGFR tyrosine kinase inhibitor resistance - Mus musculus (mouse)	1	http://www.kegg.jp/kegg-bin/show_pathway?mmu01521	82	4	0.410719	9.73902	0.000712392	0.00778543	13867;16000;18591;18751	ENSMUSG00000018166;ENSMUSG00000020053;ENSMUSG00000000489;ENSMUSG00000052889
mmu04727	GABAergic synapse - Mus musculus (mouse)	1	http://www.kegg.jp/kegg-bin/show_pathway?mmu04727	88	4	0.440771	9.075	0.000929489	0.00980772	12286;14402;14681;18751	ENSMUSG00000034656;ENSMUSG00000033676;ENSMUSG00000031748;ENSMUSG00000052889
mmu04912	GnRH signaling pathway - Mus musculus (mouse)	0	http://www.kegg.jp/kegg-bin/show_pathway?mmu04912	89	4	0.44578	8.97303	0.000969735	0.00989129	12322;18751;18753;18795	ENSMUSG00000024617;ENSMUSG00000052889;ENSMUSG00000021948;ENSMUSG00000051177
mmu04960	Aldosterone-regulated sodium reabsorption - Mus musculus (mouse)	0	http://www.kegg.jp/kegg-bin/show_pathway?mmu04960	40	3	0.200351	14.9738	0.00101163	0.00998578	16000;18751;232975	ENSMUSG00000020053;ENSMUSG00000052889;ENSMUSG00000040907
mmu05032	Morphine addiction - Mus musculus (mouse)	1	http://www.kegg.jp/kegg-bin/show_pathway?mmu05032	92	4	0.460806	8.68043	0.00109783	0.010498	12286;14402;14681;18751	ENSMUSG00000034656;ENSMUSG00000033676;ENSMUSG00000031748;ENSMUSG00000052889
mmu04915	Estrogen signaling pathway - Mus musculus (mouse)	0	http://www.kegg.jp/kegg-bin/show_pathway?mmu04915	98	4	0.490859	8.14898	0.00138898	0.012852	14281;14681;18753;18795	ENSMUSG00000021250;ENSMUSG00000031748;ENSMUSG00000021948;ENSMUSG00000051177
mmu04973	Carbohydrate digestion and absorption - Mus musculus (mouse)	0	http://www.kegg.jp/kegg-bin/show_pathway?mmu04973	45	3	0.225394	13.31	0.001428	0.012852	18751;226413;232975	ENSMUSG00000052889;ENSMUSG00000026354;ENSMUSG00000040907
mmu04972	Pancreatic secretion - Mus musculus (mouse)	0	http://www.kegg.jp/kegg-bin/show_pathway?mmu04972	103	4	0.515903	7.7534	0.00166976	0.014193	16531;18751;18795;232975	ENSMUSG00000063142;ENSMUSG00000052889;ENSMUSG00000051177;ENSMUSG00000040907
mmu05142	Chagas disease (American trypanosomiasis) - Mus musculus (mouse)	0	http://www.kegg.jp/kegg-bin/show_pathway?mmu05142	103	4	0.515903	7.7534	0.00166976	0.014193	14281;14681;18795;21808	ENSMUSG00000021250;ENSMUSG00000031748;ENSMUSG00000051177;ENSMUSG00000039239
mmu05030	Cocaine addiction - Mus musculus (mouse)	1	http://www.kegg.jp/kegg-bin/show_pathway?mmu05030	48	3	0.240421	12.4781	0.00172258	0.0142462	14812;19739;21823	ENSMUSG00000030209;ENSMUSG00000020599;ENSMUSG00000000214
mmu05146	Amoebiasis - Mus musculus (mouse)	0	http://www.kegg.jp/kegg-bin/show_pathway?mmu05146	110	4	0.550964	7.26	0.00212616	0.0171212	14268;18751;18795;21808	ENSMUSG00000026193;ENSMUSG00000052889;ENSMUSG00000051177;ENSMUSG00000039239
mmu04080	Neuroactive ligand-receptor interaction - Mus musculus (mouse)	1	http://www.kegg.jp/kegg-bin/show_pathway?mmu04080	285	6	1.4275	4.20316	0.00270483	0.0212225	11441;11540;14402;14799;14806;14812	ENSMUSG00000030525;ENSMUSG00000020178;ENSMUSG00000033676;ENSMUSG00000020524;ENSMUSG00000056073;ENSMUSG00000030209
mmu05210	Colorectal cancer - Mus musculus (mouse)	0	http://www.kegg.jp/kegg-bin/show_pathway?mmu05210	64	3	0.320561	9.35859	0.00392624	0.0300357	11789;14281;21808	ENSMUSG00000005871;ENSMUSG00000021250;ENSMUSG00000039239
mmu05140	Leishmaniasis - Mus musculus (mouse)	0	http://www.kegg.jp/kegg-bin/show_pathway?mmu05140	66	3	0.330579	9.075	0.00428256	0.0319625	14281;18751;21808	ENSMUSG00000021250;ENSMUSG00000052889;ENSMUSG00000039239
mmu05218	Melanoma - Mus musculus (mouse)	0	http://www.kegg.jp/kegg-bin/show_pathway?mmu05218	71	3	0.355622	8.43592	0.00525751	0.038274	12550;16000;18591	ENSMUSG00000000303;ENSMUSG00000020053;ENSMUSG00000000489
mmu04014	Ras signaling pathway - Mus musculus (mouse)	1	http://www.kegg.jp/kegg-bin/show_pathway?mmu04014	230	5	1.15202	4.34022	0.00548607	0.038274	14812;16000;16590;18591;18751	ENSMUSG00000030209;ENSMUSG00000020053;ENSMUSG00000005672;ENSMUSG00000000489;ENSMUSG00000052889
mmu04918	Thyroid hormone synthesis - Mus musculus (mouse)	0	http://www.kegg.jp/kegg-bin/show_pathway?mmu04918	73	3	0.36564	8.20479	0.00568189	0.038274	18751;18795;232975	ENSMUSG00000052889;ENSMUSG00000051177;ENSMUSG00000040907
mmu04072	Phospholipase D signaling pathway - Mus musculus (mouse)	1	http://www.kegg.jp/kegg-bin/show_pathway?mmu04072	145	4	0.726271	5.50759	0.00573815	0.038274	13429;16590;18591;18795	ENSMUSG00000026825;ENSMUSG00000005672;ENSMUSG00000000489;ENSMUSG00000051177
mmu04310	Wnt signaling pathway - Mus musculus (mouse)	1	http://www.kegg.jp/kegg-bin/show_pathway?mmu04310	146	4	0.73128	5.46986	0.00587868	0.038274	11789;12322;18751;18795	ENSMUSG00000005871;ENSMUSG00000024617;ENSMUSG00000052889;ENSMUSG00000051177
mmu05224	Breast cancer - Mus musculus (mouse)	0	http://www.kegg.jp/kegg-bin/show_pathway?mmu05224	146	4	0.73128	5.46986	0.00587868	0.038274	11789;14281;16000;16590	ENSMUSG00000005871;ENSMUSG00000021250;ENSMUSG00000020053;ENSMUSG00000005672
mmu05100	Bacterial invasion of epithelial cells - Mus musculus (mouse)	0	http://www.kegg.jp/kegg-bin/show_pathway?mmu05100	78	3	0.390684	7.67885	0.00683116	0.0435486	12550;13429;14268	ENSMUSG00000000303;ENSMUSG00000026825;ENSMUSG00000026193
