# Supplementary material for: Identifying functionally relevant candidate genes for inflexible ethanol intake in mice and humans using a guilt‐by‐association approach
Source: Brain Behav. 2020 Oct 23;10(12):e01879. doi: 10.1002/brb3.1879 (PMC7749619; doi:10.1002/brb3.1879)
Supplement: Supplementary file 11 — Table S6 [file BRB3-10-e01879-s011.xlsx]

## Sheet: enriched_GO_striatum
geneset	description	Select	link	C	O	E	R	PValue	FDR	overlapGene	OverlapGene_UserID	Category
GO:0044708	single-organism behavior	0	http://amigo.geneontology.org/amigo/term/GO:0044708	418	12	0.813473	14.7516	4.88898e-12	3.49073e-09	12064;13429;13489;14799;16531;17536;18754;20265;66725;72961;109880;232975	ENSMUSG00000002413;ENSMUSG00000048482;ENSMUSG00000026825;ENSMUSG00000032259;ENSMUSG00000020524;ENSMUSG00000063142;ENSMUSG00000027210;ENSMUSG00000045038;ENSMUSG00000064329;ENSMUSG00000040907;ENSMUSG00000036273;ENSMUSG00000070570	BP
GO:0050804	modulation of synaptic transmission	1	http://amigo.geneontology.org/amigo/term/GO:0050804	274	9	0.533234	16.8782	1.29671e-09	4.62924e-07	12064;12322;13489;14799;17957;18747;18754;66725;109880	ENSMUSG00000002413;ENSMUSG00000048482;ENSMUSG00000024617;ENSMUSG00000032259;ENSMUSG00000020524;ENSMUSG00000027438;ENSMUSG00000005469;ENSMUSG00000045038;ENSMUSG00000036273	BP
GO:0007270	neuron-neuron synaptic transmission	1	http://amigo.geneontology.org/amigo/term/GO:0007270	135	7	0.262725	26.6439	5.15632e-09	1.2272e-06	12064;13429;13489;17957;18754;66725;72961	ENSMUSG00000048482;ENSMUSG00000026825;ENSMUSG00000032259;ENSMUSG00000027438;ENSMUSG00000045038;ENSMUSG00000036273;ENSMUSG00000070570	BP
GO:0006836	neurotransmitter transport	1	http://amigo.geneontology.org/amigo/term/GO:0006836	162	7	0.315269	22.2032	1.83445e-08	2.80807e-06	12322;13489;17957;22343;66725;72961;109880	ENSMUSG00000002413;ENSMUSG00000024617;ENSMUSG00000032259;ENSMUSG00000027438;ENSMUSG00000027162;ENSMUSG00000036273;ENSMUSG00000070570	BP
GO:0060359	response to ammonium ion	0	http://amigo.geneontology.org/amigo/term/GO:0060359	95	6	0.18488	32.4534	2.26195e-08	2.80807e-06	12569;13430;13489;14402;18754;66725	ENSMUSG00000048895;ENSMUSG00000033335;ENSMUSG00000032259;ENSMUSG00000033676;ENSMUSG00000045038;ENSMUSG00000036273	BP
GO:0001505	regulation of neurotransmitter levels	0	http://amigo.geneontology.org/amigo/term/GO:0001505	168	7	0.326946	21.4103	2.35972e-08	2.80807e-06	12322;13489;17957;22343;66725;72961;109880	ENSMUSG00000002413;ENSMUSG00000024617;ENSMUSG00000032259;ENSMUSG00000027438;ENSMUSG00000027162;ENSMUSG00000036273;ENSMUSG00000070570	BP
GO:0099531	presynaptic process involved in chemical synaptic transmission	0	http://amigo.geneontology.org/amigo/term/GO:0099531	125	6	0.243263	24.6646	1.17446e-07	1.19794e-05	12322;13489;17957;22343;66725;109880	ENSMUSG00000002413;ENSMUSG00000024617;ENSMUSG00000032259;ENSMUSG00000027438;ENSMUSG00000027162;ENSMUSG00000036273	BP
GO:0007626	locomotory behavior	0	http://amigo.geneontology.org/amigo/term/GO:0007626	220	7	0.428144	16.3497	1.50455e-07	1.34281e-05	13429;13489;16531;18754;20265;66725;232975	ENSMUSG00000026825;ENSMUSG00000032259;ENSMUSG00000063142;ENSMUSG00000045038;ENSMUSG00000064329;ENSMUSG00000040907;ENSMUSG00000036273	BP
GO:0042391	regulation of membrane potential	0	http://amigo.geneontology.org/amigo/term/GO:0042391	342	8	0.665569	12.0198	1.77484e-07	1.40804e-05	12064;14402;16531;20265;20266;66725;72961;232975	ENSMUSG00000048482;ENSMUSG00000033676;ENSMUSG00000063142;ENSMUSG00000064329;ENSMUSG00000019194;ENSMUSG00000040907;ENSMUSG00000036273;ENSMUSG00000070570	BP
GO:0048667	cell morphogenesis involved in neuron differentiation	0	http://amigo.geneontology.org/amigo/term/GO:0048667	498	9	0.969162	9.28638	2.2924e-07	1.63678e-05	12064;12322;12569;13430;13489;20266;66725;68585;109880	ENSMUSG00000002413;ENSMUSG00000048482;ENSMUSG00000024617;ENSMUSG00000048895;ENSMUSG00000033335;ENSMUSG00000032259;ENSMUSG00000019194;ENSMUSG00000036273;ENSMUSG00000020458	BP
GO:0050890	cognition	0	http://amigo.geneontology.org/amigo/term/GO:0050890	255	7	0.496257	14.1056	4.10097e-07	2.6619e-05	12064;13489;14799;17536;72961;109880;232975	ENSMUSG00000002413;ENSMUSG00000048482;ENSMUSG00000032259;ENSMUSG00000020524;ENSMUSG00000027210;ENSMUSG00000040907;ENSMUSG00000070570	BP
GO:0022604	regulation of cell morphogenesis	0	http://amigo.geneontology.org/amigo/term/GO:0022604	408	8	0.794012	10.0754	6.8082e-07	3.72076e-05	12064;12569;13430;14674;18483;66725;68585;109880	ENSMUSG00000002413;ENSMUSG00000048482;ENSMUSG00000048895;ENSMUSG00000033335;ENSMUSG00000020611;ENSMUSG00000035863;ENSMUSG00000036273;ENSMUSG00000020458	BP
GO:0018209	peptidyl-serine modification	0	http://amigo.geneontology.org/amigo/term/GO:0018209	277	7	0.539072	12.9853	7.16648e-07	3.72076e-05	12064;12322;12569;18747;18754;66725;109880	ENSMUSG00000002413;ENSMUSG00000048482;ENSMUSG00000024617;ENSMUSG00000048895;ENSMUSG00000005469;ENSMUSG00000045038;ENSMUSG00000036273	BP
GO:0008277	regulation of G-protein coupled receptor protein signaling pathway	1	http://amigo.geneontology.org/amigo/term/GO:0008277	90	5	0.17515	28.547	7.29562e-07	3.72076e-05	13429;13430;13489;18483;66725	ENSMUSG00000026825;ENSMUSG00000033335;ENSMUSG00000032259;ENSMUSG00000035863;ENSMUSG00000036273	BP
GO:0099504	synaptic vesicle cycle	0	http://amigo.geneontology.org/amigo/term/GO:0099504	108	5	0.21018	23.7892	1.80713e-06	8.60195e-05	13429;17957;66725;72961;109880	ENSMUSG00000002413;ENSMUSG00000026825;ENSMUSG00000027438;ENSMUSG00000036273;ENSMUSG00000070570	BP
GO:0055067	monovalent inorganic cation homeostasis	0	http://amigo.geneontology.org/amigo/term/GO:0055067	128	5	0.249102	20.0721	4.1778e-06	0.000186434	13489;16531;66725;72961;232975	ENSMUSG00000032259;ENSMUSG00000063142;ENSMUSG00000040907;ENSMUSG00000036273;ENSMUSG00000070570	BP
GO:0023061	signal release	0	http://amigo.geneontology.org/amigo/term/GO:0023061	386	7	0.751198	9.31845	6.51063e-06	0.000269696	12322;13489;17957;18754;22343;66725;109880	ENSMUSG00000002413;ENSMUSG00000024617;ENSMUSG00000032259;ENSMUSG00000027438;ENSMUSG00000045038;ENSMUSG00000027162;ENSMUSG00000036273	BP
GO:0021700	developmental maturation	0	http://amigo.geneontology.org/amigo/term/GO:0021700	250	6	0.486527	12.3323	6.79905e-06	0.000269696	12569;16531;18483;18747;66725;72961	ENSMUSG00000048895;ENSMUSG00000063142;ENSMUSG00000035863;ENSMUSG00000005469;ENSMUSG00000036273;ENSMUSG00000070570	BP
GO:0023058	adaptation of signaling pathway	1	http://amigo.geneontology.org/amigo/term/GO:0023058	20	3	0.0389222	77.0769	7.29741e-06	0.000274229	13429;13430;13489	ENSMUSG00000026825;ENSMUSG00000033335;ENSMUSG00000032259	BP
GO:0010975	regulation of neuron projection development	0	http://amigo.geneontology.org/amigo/term/GO:0010975	396	7	0.770659	9.08314	7.69973e-06	0.00027488	12064;12569;13430;20266;66725;68585;109880	ENSMUSG00000002413;ENSMUSG00000048482;ENSMUSG00000048895;ENSMUSG00000033335;ENSMUSG00000019194;ENSMUSG00000036273;ENSMUSG00000020458	BP
GO:0060627	regulation of vesicle-mediated transport	0	http://amigo.geneontology.org/amigo/term/GO:0060627	409	7	0.795958	8.79443	9.51152e-06	0.000314161	13429;13430;13489;17957;20239;66725;109880	ENSMUSG00000002413;ENSMUSG00000026825;ENSMUSG00000033335;ENSMUSG00000032259;ENSMUSG00000027438;ENSMUSG00000042605;ENSMUSG00000036273	BP
GO:0043112	receptor metabolic process	0	http://amigo.geneontology.org/amigo/term/GO:0043112	152	5	0.295808	16.9028	9.68004e-06	0.000314161	13429;13430;13489;14799;20239	ENSMUSG00000026825;ENSMUSG00000033335;ENSMUSG00000032259;ENSMUSG00000020524;ENSMUSG00000042605	BP
GO:0061564	axon development	0	http://amigo.geneontology.org/amigo/term/GO:0061564	428	7	0.832934	8.40403	1.27885e-05	0.000396998	12064;12569;13430;13489;20266;68585;109880	ENSMUSG00000002413;ENSMUSG00000048482;ENSMUSG00000048895;ENSMUSG00000033335;ENSMUSG00000032259;ENSMUSG00000019194;ENSMUSG00000020458	BP
GO:0015672	monovalent inorganic cation transport	0	http://amigo.geneontology.org/amigo/term/GO:0015672	460	7	0.89521	7.8194	2.04104e-05	0.000590383	13430;13489;16531;20265;20266;72961;232975	ENSMUSG00000033335;ENSMUSG00000032259;ENSMUSG00000063142;ENSMUSG00000064329;ENSMUSG00000019194;ENSMUSG00000040907;ENSMUSG00000070570	BP
GO:0090066	regulation of anatomical structure size	0	http://amigo.geneontology.org/amigo/term/GO:0090066	461	7	0.897156	7.80244	2.06988e-05	0.000590383	12064;12569;13430;16531;18754;66725;68585	ENSMUSG00000048482;ENSMUSG00000048895;ENSMUSG00000033335;ENSMUSG00000063142;ENSMUSG00000045038;ENSMUSG00000036273;ENSMUSG00000020458	BP
GO:0048638	regulation of developmental growth	0	http://amigo.geneontology.org/amigo/term/GO:0048638	306	6	0.595509	10.0754	2.14985e-05	0.000590383	12064;12569;13430;13489;20239;68585	ENSMUSG00000048482;ENSMUSG00000048895;ENSMUSG00000033335;ENSMUSG00000032259;ENSMUSG00000042605;ENSMUSG00000020458	BP
GO:0007212	dopamine receptor signaling pathway	1	http://amigo.geneontology.org/amigo/term/GO:0007212	35	3	0.0681138	44.044	4.10923e-05	0.00108666	13489;18483;66725	ENSMUSG00000032259;ENSMUSG00000035863;ENSMUSG00000036273	BP
GO:0018210	peptidyl-threonine modification	0	http://amigo.geneontology.org/amigo/term/GO:0018210	104	4	0.202395	19.7633	4.54063e-05	0.00115786	12322;12569;18747;66725	ENSMUSG00000024617;ENSMUSG00000048895;ENSMUSG00000005469;ENSMUSG00000036273	BP
GO:0034762	regulation of transmembrane transport	0	http://amigo.geneontology.org/amigo/term/GO:0034762	366	6	0.712275	8.42371	5.86962e-05	0.00144437	13430;13489;16531;18754;20265;20266	ENSMUSG00000033335;ENSMUSG00000032259;ENSMUSG00000063142;ENSMUSG00000045038;ENSMUSG00000064329;ENSMUSG00000019194	BP
GO:0050905	neuromuscular process	0	http://amigo.geneontology.org/amigo/term/GO:0050905	112	4	0.217964	18.3516	6.06877e-05	0.00144437	13489;16531;20239;20265	ENSMUSG00000032259;ENSMUSG00000063142;ENSMUSG00000042605;ENSMUSG00000064329	BP
GO:0006898	receptor-mediated endocytosis	1	http://amigo.geneontology.org/amigo/term/GO:0006898	225	5	0.437874	11.4188	6.38608e-05	0.00147086	13429;13430;13489;14799;20239	ENSMUSG00000026825;ENSMUSG00000033335;ENSMUSG00000032259;ENSMUSG00000020524;ENSMUSG00000042605	BP
GO:0099003	vesicle-mediated transport in synapse	0	http://amigo.geneontology.org/amigo/term/GO:0099003	116	4	0.225749	17.7188	6.95965e-05	0.00155287	13429;17957;66725;109880	ENSMUSG00000002413;ENSMUSG00000026825;ENSMUSG00000027438;ENSMUSG00000036273	BP
GO:0032386	regulation of intracellular transport	0	http://amigo.geneontology.org/amigo/term/GO:0032386	457	6	0.889371	6.74634	0.00019919	0.00430975	12569;13429;17957;18747;66725;109880	ENSMUSG00000002413;ENSMUSG00000048895;ENSMUSG00000026825;ENSMUSG00000027438;ENSMUSG00000005469;ENSMUSG00000036273	BP
GO:0031346	positive regulation of cell projection organization	0	http://amigo.geneontology.org/amigo/term/GO:0031346	291	5	0.566317	8.82897	0.000213992	0.00443563	12064;13430;18483;20266;109880	ENSMUSG00000002413;ENSMUSG00000048482;ENSMUSG00000033335;ENSMUSG00000035863;ENSMUSG00000019194	BP
GO:0070997	neuron death	1	http://amigo.geneontology.org/amigo/term/GO:0070997	292	5	0.568263	8.79874	0.000217433	0.00443563	12064;12569;14402;66725;109880	ENSMUSG00000002413;ENSMUSG00000048482;ENSMUSG00000048895;ENSMUSG00000033676;ENSMUSG00000036273	BP
GO:0050954	sensory perception of mechanical stimulus	0	http://amigo.geneontology.org/amigo/term/GO:0050954	158	4	0.307485	13.0088	0.000229821	0.0045402	13429;14402;16531;20265	ENSMUSG00000026825;ENSMUSG00000033676;ENSMUSG00000063142;ENSMUSG00000064329	BP
GO:0010959	regulation of metal ion transport	0	http://amigo.geneontology.org/amigo/term/GO:0010959	297	5	0.577994	8.65061	0.000235276	0.0045402	12322;13430;13489;18754;20266	ENSMUSG00000024617;ENSMUSG00000033335;ENSMUSG00000032259;ENSMUSG00000045038;ENSMUSG00000019194	BP
GO:0007215	glutamate receptor signaling pathway	1	http://amigo.geneontology.org/amigo/term/GO:0007215	72	3	0.14012	21.4103	0.000356986	0.00653559	12569;14799;232975	ENSMUSG00000048895;ENSMUSG00000020524;ENSMUSG00000040907	BP
GO:0042490	mechanoreceptor differentiation	0	http://amigo.geneontology.org/amigo/term/GO:0042490	72	3	0.14012	21.4103	0.000356986	0.00653559	12064;14402;16531	ENSMUSG00000048482;ENSMUSG00000033676;ENSMUSG00000063142	BP
GO:0016358	dendrite development	0	http://amigo.geneontology.org/amigo/term/GO:0016358	196	4	0.381437	10.4867	0.00052149	0.00930861	12064;12322;12569;66725	ENSMUSG00000048482;ENSMUSG00000024617;ENSMUSG00000048895;ENSMUSG00000036273	BP
GO:0043270	positive regulation of ion transport	0	http://amigo.geneontology.org/amigo/term/GO:0043270	208	4	0.40479	9.88166	0.000652188	0.0113576	12322;13430;13489;20266	ENSMUSG00000024617;ENSMUSG00000033335;ENSMUSG00000032259;ENSMUSG00000019194	BP
GO:0060560	developmental growth involved in morphogenesis	0	http://amigo.geneontology.org/amigo/term/GO:0060560	217	4	0.422305	9.47182	0.000764407	0.0129949	12064;12569;13430;68585	ENSMUSG00000048482;ENSMUSG00000048895;ENSMUSG00000033335;ENSMUSG00000020458	BP
GO:0001763	morphogenesis of a branching structure	0	http://amigo.geneontology.org/amigo/term/GO:0001763	219	4	0.426198	9.38532	0.000791091	0.0131358	13489;14674;66725;68585	ENSMUSG00000032259;ENSMUSG00000020611;ENSMUSG00000036273;ENSMUSG00000020458	BP
GO:0071867	response to monoamine	0	http://amigo.geneontology.org/amigo/term/GO:0071867	22	2	0.0428144	46.7133	0.00082138	0.0131446	13430;66725	ENSMUSG00000033335;ENSMUSG00000036273	BP
GO:0009314	response to radiation	0	http://amigo.geneontology.org/amigo/term/GO:0009314	391	5	0.760928	6.57092	0.00082844	0.0131446	13430;13489;17536;109880;232975	ENSMUSG00000002413;ENSMUSG00000033335;ENSMUSG00000032259;ENSMUSG00000027210;ENSMUSG00000040907	BP
GO:0044089	positive regulation of cellular component biogenesis	0	http://amigo.geneontology.org/amigo/term/GO:0044089	411	5	0.79985	6.25117	0.00103666	0.0160907	12064;13430;18483;18754;109880	ENSMUSG00000002413;ENSMUSG00000048482;ENSMUSG00000033335;ENSMUSG00000035863;ENSMUSG00000045038	BP
GO:0007214	gamma-aminobutyric acid signaling pathway	1	http://amigo.geneontology.org/amigo/term/GO:0007214	25	2	0.0486527	41.1077	0.00106291	0.0161471	12064;14402	ENSMUSG00000048482;ENSMUSG00000033676	BP
GO:0008037	cell recognition	0	http://amigo.geneontology.org/amigo/term/GO:0008037	107	3	0.208234	14.4069	0.00113565	0.0167175	12064;12569;68585	ENSMUSG00000048482;ENSMUSG00000048895;ENSMUSG00000020458	BP
GO:0050808	synapse organization	1	http://amigo.geneontology.org/amigo/term/GO:0050808	242	4	0.470958	8.49332	0.00114728	0.0167175	12064;13489;18483;66725	ENSMUSG00000048482;ENSMUSG00000032259;ENSMUSG00000035863;ENSMUSG00000036273	BP
GO:1905114	cell surface receptor signaling pathway involved in cell-cell signaling	1	http://amigo.geneontology.org/amigo/term/GO:1905114	425	5	0.827096	6.04525	0.00120413	0.0171949	12064;13489;14402;66725;72961	ENSMUSG00000048482;ENSMUSG00000032259;ENSMUSG00000033676;ENSMUSG00000036273;ENSMUSG00000070570	BP
GO:0010720	positive regulation of cell development	0	http://amigo.geneontology.org/amigo/term/GO:0010720	428	5	0.832934	6.00288	0.00124249	0.0173949	12064;13430;13489;20266;109880	ENSMUSG00000002413;ENSMUSG00000048482;ENSMUSG00000033335;ENSMUSG00000032259;ENSMUSG00000019194	BP
GO:0035637	multicellular organismal signaling	0	http://amigo.geneontology.org/amigo/term/GO:0035637	115	3	0.223802	13.4047	0.00139821	0.0189538	16531;20265;20266	ENSMUSG00000063142;ENSMUSG00000064329;ENSMUSG00000019194	BP
GO:0010035	response to inorganic substance	0	http://amigo.geneontology.org/amigo/term/GO:0010035	441	5	0.858234	5.82592	0.00141936	0.0189538	13430;13489;16531;66725;109880	ENSMUSG00000002413;ENSMUSG00000033335;ENSMUSG00000032259;ENSMUSG00000063142;ENSMUSG00000036273	BP
GO:0072089	stem cell proliferation	0	http://amigo.geneontology.org/amigo/term/GO:0072089	116	3	0.225749	13.2891	0.00143348	0.0189538	12064;13489;66725	ENSMUSG00000048482;ENSMUSG00000032259;ENSMUSG00000036273	BP
GO:0051961	negative regulation of nervous system development	0	http://amigo.geneontology.org/amigo/term/GO:0051961	260	4	0.505988	7.90533	0.00149532	0.019412	12064;12569;18747;68585	ENSMUSG00000048482;ENSMUSG00000048895;ENSMUSG00000005469;ENSMUSG00000020458	BP
GO:0006875	cellular metal ion homeostasis	0	http://amigo.geneontology.org/amigo/term/GO:0006875	454	5	0.883533	5.6591	0.00161429	0.0204897	13489;14674;16531;18754;232975	ENSMUSG00000032259;ENSMUSG00000020611;ENSMUSG00000063142;ENSMUSG00000045038;ENSMUSG00000040907	BP
GO:0000266	mitochondrial fission	0	http://amigo.geneontology.org/amigo/term/GO:0000266	31	2	0.0603293	33.1514	0.00163573	0.0204897	13429;13430	ENSMUSG00000026825;ENSMUSG00000033335	BP
GO:0010256	endomembrane system organization	0	http://amigo.geneontology.org/amigo/term/GO:0010256	474	5	0.922455	5.42032	0.00195205	0.0240304	13429;13430;18483;66725;68585	ENSMUSG00000026825;ENSMUSG00000033335;ENSMUSG00000035863;ENSMUSG00000036273;ENSMUSG00000020458	BP
GO:0045787	positive regulation of cell cycle	0	http://amigo.geneontology.org/amigo/term/GO:0045787	283	4	0.550749	7.26284	0.00203997	0.0243244	12569;13489;18747;18754	ENSMUSG00000048895;ENSMUSG00000032259;ENSMUSG00000005469;ENSMUSG00000045038	BP
GO:1901699	cellular response to nitrogen compound	0	http://amigo.geneontology.org/amigo/term/GO:1901699	479	5	0.932186	5.36374	0.00204407	0.0243244	12322;12569;13430;14402;66725	ENSMUSG00000024617;ENSMUSG00000048895;ENSMUSG00000033335;ENSMUSG00000033676;ENSMUSG00000036273	BP
GO:0043623	cellular protein complex assembly	0	http://amigo.geneontology.org/amigo/term/GO:0043623	482	5	0.938024	5.33035	0.00210079	0.0245557	13429;13430;17957;18754;68585	ENSMUSG00000026825;ENSMUSG00000033335;ENSMUSG00000027438;ENSMUSG00000045038;ENSMUSG00000020458	BP
GO:0006887	exocytosis	0	http://amigo.geneontology.org/amigo/term/GO:0006887	287	4	0.558533	7.16162	0.00214705	0.0245557	17957;22343;66725;109880	ENSMUSG00000002413;ENSMUSG00000027438;ENSMUSG00000027162;ENSMUSG00000036273	BP
GO:0043279	response to alkaloid	0	http://amigo.geneontology.org/amigo/term/GO:0043279	134	3	0.260778	11.504	0.00216668	0.0245557	13430;13489;18754	ENSMUSG00000033335;ENSMUSG00000032259;ENSMUSG00000045038	BP
GO:0031345	negative regulation of cell projection organization	0	http://amigo.geneontology.org/amigo/term/GO:0031345	140	3	0.272455	11.011	0.00245433	0.0273811	12569;13430;68585	ENSMUSG00000048895;ENSMUSG00000033335;ENSMUSG00000020458	BP
GO:0048511	rhythmic process	0	http://amigo.geneontology.org/amigo/term/GO:0048511	303	4	0.589671	6.78345	0.00261455	0.0287198	12064;12569;13489;16531	ENSMUSG00000048482;ENSMUSG00000048895;ENSMUSG00000032259;ENSMUSG00000063142	BP
GO:0003012	muscle system process	0	http://amigo.geneontology.org/amigo/term/GO:0003012	306	4	0.595509	6.71694	0.00270942	0.0288939	13489;16531;20266;232975	ENSMUSG00000032259;ENSMUSG00000063142;ENSMUSG00000019194;ENSMUSG00000040907	BP
GO:1902115	regulation of organelle assembly	0	http://amigo.geneontology.org/amigo/term/GO:1902115	145	3	0.282186	10.6313	0.00271133	0.0288939	13430;20239;66725	ENSMUSG00000033335;ENSMUSG00000042605;ENSMUSG00000036273	BP
GO:0061351	neural precursor cell proliferation	0	http://amigo.geneontology.org/amigo/term/GO:0061351	151	3	0.293862	10.2089	0.003041	0.031847	12064;13489;66725	ENSMUSG00000048482;ENSMUSG00000032259;ENSMUSG00000036273	BP
GO:0050878	regulation of body fluid levels	0	http://amigo.geneontology.org/amigo/term/GO:0050878	317	4	0.616916	6.48386	0.00307765	0.031847	13489;14674;16531;18754	ENSMUSG00000032259;ENSMUSG00000020611;ENSMUSG00000063142;ENSMUSG00000045038	BP
GO:0007588	excretion	0	http://amigo.geneontology.org/amigo/term/GO:0007588	43	2	0.0836826	23.8998	0.00313127	0.031939	13489;16531	ENSMUSG00000032259;ENSMUSG00000063142	BP
GO:0097061	dendritic spine organization	1	http://amigo.geneontology.org/amigo/term/GO:0097061	49	2	0.0953593	20.9733	0.00404883	0.0407164	12569;66725	ENSMUSG00000048895;ENSMUSG00000036273	BP
GO:0032409	regulation of transporter activity	1	http://amigo.geneontology.org/amigo/term/GO:0032409	180	3	0.350299	8.5641	0.00497865	0.0493716	13430;13489;20266	ENSMUSG00000033335;ENSMUSG00000032259;ENSMUSG00000019194	BP
GO:0098794	postsynapse	1	http://amigo.geneontology.org/amigo/term/GO:0098794	366	14	0.92699	15.1026	1.37668e-14	1.99618e-12	12064;12322;12569;13430;13489;14402;14799;16531;18483;22343;66725;68585;72961;232975	ENSMUSG00000048482;ENSMUSG00000024617;ENSMUSG00000048895;ENSMUSG00000033335;ENSMUSG00000032259;ENSMUSG00000033676;ENSMUSG00000020524;ENSMUSG00000063142;ENSMUSG00000035863;ENSMUSG00000027162;ENSMUSG00000040907;ENSMUSG00000036273;ENSMUSG00000020458;ENSMUSG00000070570	CC
GO:0030424	axon	0	http://amigo.geneontology.org/amigo/term/GO:0030424	375	11	0.949785	11.5816	4.45715e-10	3.23143e-08	12569;13429;13489;14799;16531;18483;20265;20266;66725;72961;232975	ENSMUSG00000048895;ENSMUSG00000026825;ENSMUSG00000032259;ENSMUSG00000020524;ENSMUSG00000063142;ENSMUSG00000035863;ENSMUSG00000064329;ENSMUSG00000019194;ENSMUSG00000040907;ENSMUSG00000036273;ENSMUSG00000070570	CC
GO:0098984	neuron to neuron synapse	1	http://amigo.geneontology.org/amigo/term/GO:0098984	191	8	0.483757	16.5372	1.23809e-08	5.98409e-07	12322;12569;13430;13489;14799;18483;22343;68585	ENSMUSG00000024617;ENSMUSG00000048895;ENSMUSG00000033335;ENSMUSG00000032259;ENSMUSG00000020524;ENSMUSG00000035863;ENSMUSG00000027162;ENSMUSG00000020458	CC
GO:0098793	presynapse	1	http://amigo.geneontology.org/amigo/term/GO:0098793	296	8	0.749697	10.671	3.71154e-07	1.34543e-05	12322;13429;13489;14799;16531;22343;66725;72961	ENSMUSG00000024617;ENSMUSG00000026825;ENSMUSG00000032259;ENSMUSG00000020524;ENSMUSG00000063142;ENSMUSG00000027162;ENSMUSG00000036273;ENSMUSG00000070570	CC
GO:0097060	synaptic membrane	1	http://amigo.geneontology.org/amigo/term/GO:0097060	257	7	0.65092	10.754	2.22884e-06	6.46362e-05	12322;13430;14402;14799;16531;18483;22343	ENSMUSG00000024617;ENSMUSG00000033335;ENSMUSG00000033676;ENSMUSG00000020524;ENSMUSG00000063142;ENSMUSG00000035863;ENSMUSG00000027162	CC
GO:0044309	neuron spine	1	http://amigo.geneontology.org/amigo/term/GO:0044309	102	5	0.258342	19.3542	4.64225e-06	0.000112188	12569;13489;14799;18483;232975	ENSMUSG00000048895;ENSMUSG00000032259;ENSMUSG00000020524;ENSMUSG00000035863;ENSMUSG00000040907	CC
GO:0099503	secretory vesicle	1	http://amigo.geneontology.org/amigo/term/GO:0099503	409	7	1.0359	6.75741	4.67329e-05	0.000957133	12064;13429;13489;14799;18747;66725;72961	ENSMUSG00000048482;ENSMUSG00000026825;ENSMUSG00000032259;ENSMUSG00000020524;ENSMUSG00000005469;ENSMUSG00000036273;ENSMUSG00000070570	CC
GO:1990351	transporter complex	0	http://amigo.geneontology.org/amigo/term/GO:1990351	280	6	0.709173	8.46056	5.28073e-05	0.000957133	14402;14799;16531;20265;20266;232975	ENSMUSG00000033676;ENSMUSG00000020524;ENSMUSG00000063142;ENSMUSG00000064329;ENSMUSG00000019194;ENSMUSG00000040907	CC
GO:0031253	cell projection membrane	1	http://amigo.geneontology.org/amigo/term/GO:0031253	245	5	0.620526	8.05768	0.000310053	0.0049953	13430;13489;14674;14799;18483	ENSMUSG00000033335;ENSMUSG00000032259;ENSMUSG00000020611;ENSMUSG00000020524;ENSMUSG00000035863	CC
GO:0030133	transport vesicle	1	http://amigo.geneontology.org/amigo/term/GO:0030133	260	5	0.658518	7.59281	0.000407957	0.00591537	13429;13489;14799;66725;72961	ENSMUSG00000026825;ENSMUSG00000032259;ENSMUSG00000020524;ENSMUSG00000036273;ENSMUSG00000070570	CC
GO:0030425	dendrite	1	http://amigo.geneontology.org/amigo/term/GO:0030425	457	6	1.15747	5.18371	0.000762245	0.00964376	12569;13489;14799;18483;66725;232975	ENSMUSG00000048895;ENSMUSG00000032259;ENSMUSG00000020524;ENSMUSG00000035863;ENSMUSG00000040907;ENSMUSG00000036273	CC
GO:0044297	cell body	0	http://amigo.geneontology.org/amigo/term/GO:0044297	461	6	1.1676	5.13873	0.000798104	0.00964376	12569;13489;14799;20265;66725;109880	ENSMUSG00000002413;ENSMUSG00000048895;ENSMUSG00000032259;ENSMUSG00000020524;ENSMUSG00000064329;ENSMUSG00000036273	CC
GO:0012506	vesicle membrane	1	http://amigo.geneontology.org/amigo/term/GO:0012506	381	5	0.964982	5.18144	0.00227835	0.0254123	13430;13489;14402;66725;72961	ENSMUSG00000033335;ENSMUSG00000032259;ENSMUSG00000033676;ENSMUSG00000036273;ENSMUSG00000070570	CC
GO:0042383	sarcolemma	0	http://amigo.geneontology.org/amigo/term/GO:0042383	111	3	0.281136	10.671	0.00263415	0.0272823	20265;20266;232975	ENSMUSG00000064329;ENSMUSG00000019194;ENSMUSG00000040907	CC
GO:0044306	neuron projection terminus	0	http://amigo.geneontology.org/amigo/term/GO:0044306	122	3	0.308997	9.70884	0.00344309	0.0332832	13489;16531;66725	ENSMUSG00000032259;ENSMUSG00000063142;ENSMUSG00000036273	CC
GO:0001917	photoreceptor inner segment	0	http://amigo.geneontology.org/amigo/term/GO:0001917	39	2	0.0987777	20.2475	0.00429538	0.0389269	13429;13430	ENSMUSG00000026825;ENSMUSG00000033335	CC
GO:0030427	site of polarized growth	0	http://amigo.geneontology.org/amigo/term/GO:0030427	141	3	0.357119	8.40056	0.00516875	0.0440864	12569;13430;66725	ENSMUSG00000048895;ENSMUSG00000033335;ENSMUSG00000036273	CC
GO:0001664	G-protein coupled receptor binding	0	http://amigo.geneontology.org/amigo/term/GO:0001664	232	5	0.510797	9.78863	0.000131599	0.0188779	13429;13430;14674;18483;232975	ENSMUSG00000026825;ENSMUSG00000033335;ENSMUSG00000020611;ENSMUSG00000035863;ENSMUSG00000040907	MF
GO:0022803	passive transmembrane transporter activity	0	http://amigo.geneontology.org/amigo/term/GO:0022803	407	6	0.896096	6.69571	0.000206845	0.0188779	14402;14799;16531;20265;20266;72961	ENSMUSG00000033676;ENSMUSG00000020524;ENSMUSG00000063142;ENSMUSG00000064329;ENSMUSG00000019194;ENSMUSG00000070570	MF
GO:0004674	protein serine/threonine kinase activity	0	http://amigo.geneontology.org/amigo/term/GO:0004674	417	6	0.918113	6.53514	0.000235974	0.0188779	12322;12569;18747;18754;66725;109880	ENSMUSG00000002413;ENSMUSG00000024617;ENSMUSG00000048895;ENSMUSG00000005469;ENSMUSG00000045038;ENSMUSG00000036273	MF
GO:0003924	GTPase activity	0	http://amigo.geneontology.org/amigo/term/GO:0003924	194	4	0.427132	9.36479	0.000795272	0.0455553	13429;13430;14674;66725	ENSMUSG00000026825;ENSMUSG00000033335;ENSMUSG00000020611;ENSMUSG00000036273	MF
GO:0030594	neurotransmitter receptor activity	1	http://amigo.geneontology.org/amigo/term/GO:0030594	89	3	0.195952	15.3099	0.000949068	0.0455553	13489;14402;14799	ENSMUSG00000032259;ENSMUSG00000033676;ENSMUSG00000020524	MF

## Sheet: enriched_Kegg_striatum
geneset	description	Select	link	C	O	E	R	PValue	FDR	overlapGene	OverlapGene_UserID
mmu04024	cAMP signaling pathway - Mus musculus (mouse)	1	http://www.kegg.jp/kegg-bin/show_pathway?mmu04024	199	7	0.523291	13.3769	4.64292e-07	0.000142073	109880;12064;12322;13489;14799;18747;232975	ENSMUSG00000002413;ENSMUSG00000048482;ENSMUSG00000024617;ENSMUSG00000032259;ENSMUSG00000020524;ENSMUSG00000005469;ENSMUSG00000040907
mmu05030	Cocaine addiction - Mus musculus (mouse)	1	http://www.kegg.jp/kegg-bin/show_pathway?mmu05030	48	4	0.126221	31.6905	6.37931e-06	0.000976034	12064;12569;13489;18747	ENSMUSG00000048482;ENSMUSG00000048895;ENSMUSG00000032259;ENSMUSG00000005469
mmu04961	Endocrine and other factor-regulated calcium reabsorption - Mus musculus (mouse)	1	http://www.kegg.jp/kegg-bin/show_pathway?mmu04961	54	4	0.141998	28.1693	1.02626e-05	0.00104678	13429;13430;18747;232975	ENSMUSG00000026825;ENSMUSG00000033335;ENSMUSG00000005469;ENSMUSG00000040907
mmu04270	Vascular smooth muscle contraction - Mus musculus (mouse)	0	http://www.kegg.jp/kegg-bin/show_pathway?mmu04270	129	5	0.339219	14.7398	1.6825e-05	0.00123854	109880;14674;16531;18747;18754	ENSMUSG00000002413;ENSMUSG00000020611;ENSMUSG00000063142;ENSMUSG00000005469;ENSMUSG00000045038
mmu04728	Dopaminergic synapse - Mus musculus (mouse)	1	http://www.kegg.jp/kegg-bin/show_pathway?mmu04728	134	5	0.352367	14.1898	2.02376e-05	0.00123854	12322;13489;14799;18747;20265	ENSMUSG00000024617;ENSMUSG00000032259;ENSMUSG00000020524;ENSMUSG00000005469;ENSMUSG00000064329
mmu04720	Long-term potentiation - Mus musculus (mouse)	1	http://www.kegg.jp/kegg-bin/show_pathway?mmu04720	67	4	0.176183	22.7036	2.43266e-05	0.00124066	109880;12322;14799;18747	ENSMUSG00000002413;ENSMUSG00000024617;ENSMUSG00000020524;ENSMUSG00000005469
mmu04911	Insulin secretion - Mus musculus (mouse)	0	http://www.kegg.jp/kegg-bin/show_pathway?mmu04911	85	4	0.223516	17.8958	6.23158e-05	0.00272409	12322;16531;18747;232975	ENSMUSG00000024617;ENSMUSG00000063142;ENSMUSG00000005469;ENSMUSG00000040907
mmu04723	Retrograde endocannabinoid signaling - Mus musculus (mouse)	1	http://www.kegg.jp/kegg-bin/show_pathway?mmu04723	102	4	0.268219	14.9132	0.00012704	0.00485927	14402;14799;18747;72961	ENSMUSG00000033676;ENSMUSG00000020524;ENSMUSG00000005469;ENSMUSG00000070570
mmu05033	Nicotine addiction - Mus musculus (mouse)	1	http://www.kegg.jp/kegg-bin/show_pathway?mmu05033	40	3	0.105184	28.5214	0.00014546	0.00494565	14402;14799;72961	ENSMUSG00000033676;ENSMUSG00000020524;ENSMUSG00000070570
mmu04730	Long-term depression - Mus musculus (mouse)	1	http://www.kegg.jp/kegg-bin/show_pathway?mmu04730	61	3	0.160406	18.7026	0.00051138	0.0149238	109880;14674;14799	ENSMUSG00000002413;ENSMUSG00000020611;ENSMUSG00000020524
mmu04721	Synaptic vesicle cycle - Mus musculus (mouse)	1	http://www.kegg.jp/kegg-bin/show_pathway?mmu04721	62	3	0.163035	18.4009	0.000536475	0.0149238	13429;13430;72961	ENSMUSG00000026825;ENSMUSG00000033335;ENSMUSG00000070570
mmu04261	Adrenergic signaling in cardiomyocytes - Mus musculus (mouse)	1	http://www.kegg.jp/kegg-bin/show_pathway?mmu04261	152	4	0.399699	10.0075	0.000586559	0.0149573	12322;18747;20266;232975	ENSMUSG00000024617;ENSMUSG00000005469;ENSMUSG00000019194;ENSMUSG00000040907
mmu05031	Amphetamine addiction - Mus musculus (mouse)	1	http://www.kegg.jp/kegg-bin/show_pathway?mmu05031	68	3	0.178813	16.7773	0.000703717	0.0165644	12322;14799;18747	ENSMUSG00000024617;ENSMUSG00000020524;ENSMUSG00000005469
mmu04971	Gastric acid secretion - Mus musculus (mouse)	0	http://www.kegg.jp/kegg-bin/show_pathway?mmu04971	74	3	0.194591	15.417	0.000901056	0.0194643	12322;18747;232975	ENSMUSG00000024617;ENSMUSG00000005469;ENSMUSG00000040907
mmu04022	cGMP-PKG signaling pathway - Mus musculus (mouse)	1	http://www.kegg.jp/kegg-bin/show_pathway?mmu04022	173	4	0.454921	8.79273	0.00095413	0.0194643	14674;16531;18754;232975	ENSMUSG00000020611;ENSMUSG00000063142;ENSMUSG00000045038;ENSMUSG00000040907
mmu04970	Salivary secretion - Mus musculus (mouse)	0	http://www.kegg.jp/kegg-bin/show_pathway?mmu04970	78	3	0.205109	14.6264	0.00105033	0.0200876	16531;18747;232975	ENSMUSG00000063142;ENSMUSG00000005469;ENSMUSG00000040907
mmu04925	Aldosterone synthesis and secretion - Mus musculus (mouse)	0	http://www.kegg.jp/kegg-bin/show_pathway?mmu04925	86	3	0.226146	13.2658	0.00139396	0.0250913	12322;18747;18754	ENSMUSG00000024617;ENSMUSG00000005469;ENSMUSG00000045038
mmu05034	Alcoholism - Mus musculus (mouse)	1	http://www.kegg.jp/kegg-bin/show_pathway?mmu05034	199	4	0.523291	7.64393	0.00160498	0.0272847	109880;12064;13489;18747	ENSMUSG00000002413;ENSMUSG00000048482;ENSMUSG00000032259;ENSMUSG00000005469
mmu04713	Circadian entrainment - Mus musculus (mouse)	1	http://www.kegg.jp/kegg-bin/show_pathway?mmu04713	98	3	0.257701	11.6414	0.00203009	0.0326952	12322;14799;18747	ENSMUSG00000024617;ENSMUSG00000020524;ENSMUSG00000005469
mmu04724	Glutamatergic synapse - Mus musculus (mouse)	1	http://www.kegg.jp/kegg-bin/show_pathway?mmu04724	114	3	0.299775	10.0075	0.00312397	0.0477968	14799;18747;72961	ENSMUSG00000020524;ENSMUSG00000005469;ENSMUSG00000070570
