# Supplementary material for: Identifying functionally relevant candidate genes for inflexible ethanol intake in mice and humans using a guilt‐by‐association approach
Source: Brain Behav. 2020 Oct 23;10(12):e01879. doi: 10.1002/brb3.1879 (PMC7749619; doi:10.1002/brb3.1879)
Supplement: Supplementary file 12 — Table S7 [file BRB3-10-e01879-s012.xlsx]

## Sheet: centrality_metrics_cortex
ensembl_ID	Id	Label	Degree	Betweenness	TF
ENSMUSG00000052889	18751	Prkcb	18	563.91	0
ENSMUSG00000031386	15161	HCFC1	10	272.37	1
ENSMUSG00000022604	74201	Cep97	10	120.01	0
ENSMUSG00000021948	18753	Prkcd	9	93.16	0
ENSMUSG00000020923	21429	UBTF	8	199.78	1
ENSMUSG00000051790	216856	Nlgn2	7	90.61	0
ENSMUSG00000018166	13867	Erbb3	6	91.07	0
ENSMUSG00000058440	18181	NRF1	6	75.07	1
ENSMUSG00000030678	17188	MAZ	5	72.63	1
ENSMUSG00000014767	21374	TBP	5	60.71	1
ENSMUSG00000021356	16364	IRF4	5	52.27	1
ENSMUSG00000023852	12648	CHD1	5	43.89	1
ENSMUSG00000070570	72961	Slc17a7	5	38.88	0
ENSMUSG00000020599	19739	Rgs9	4	65.26	0
ENSMUSG00000021250	14281	Fos	4	42.5	0
ENSMUSG00000019982	17863	MYB	4	33.49	1
ENSMUSG00000007817	328365	ZMIZ1	4	33.49	1
ENSMUSG00000014859	104394	E2F4	4	33.15	1
ENSMUSG00000037896	217864	RCOR1	4	25.99	1
ENSMUSG00000017291	216965	Taok1	4	25.98	0
ENSMUSG00000022346	17869	MYC	4	21.17	1
ENSMUSG00000007207	20907	Stx1a	4	19.4	0
ENSMUSG00000018411	17762	Mapt	4	5.27	0
ENSMUSG00000042557	20466	SIN3A	3	100.93	1
ENSMUSG00000030103	20893	BHLHE40	3	20.42	1
ENSMUSG00000036461	13709	ELF1	3	10.36	1
ENSMUSG00000005583	17260	Mef2c	3	4.22	0
ENSMUSG00000020053	16000	Igf1	2	48	0
ENSMUSG00000030557	17258	MEF2A	2	15.78	1
ENSMUSG00000032228	21406	TCF12	2	12.22	1
ENSMUSG00000020918	14534	KAT2A	2	8.67	1
ENSMUSG00000024974	13006	SMC3	2	8.05	1
ENSMUSG00000078671	244059	CHD2	2	7.97	1
ENSMUSG00000025025	17859	MXI1	2	7.69	1
ENSMUSG00000005871	11789	Apc	2	6.26	0
ENSMUSG00000026641	22278	USF1	2	4.21	1
ENSMUSG00000020178	11540	Adora2a	2	3.55	0
ENSMUSG00000022514	16180	Il1rap	2	2.9	0
ENSMUSG00000058239	22282	USF2	2	2.7	1
ENSMUSG00000034656	12286	Cacna1a	1	0	0
ENSMUSG00000063142	16531	Kcnma1	1	0	0
ENSMUSG00000005672	16590	Kit	1	0	0
ENSMUSG00000027210	17536	Meis2	1	0	0
ENSMUSG00000035863	18483	Palm	1	0	0
ENSMUSG00000028756	68943	Pink1	1	0	0
ENSMUSG00000022623	58234	Shank3	1	0	0
ENSMUSG00000059436	17187	MAX	1	0	1
ENSMUSG00000032035	23871	ETS1	1	0	1
ENSMUSG00000052684	16476	JUN	1	0	1
ENSMUSG00000102976	70579	ZC3H11A	1	0	1

## Sheet: centrality_metrics_striatum
Ensembl_ID	Id	Label	Degree	Betweenness	TF
ENSMUSG00000021356	16364	Irf4	23	585.31	0
ENSMUSG00000048895	12569	Cdk5r1	11	112.92	0
ENSMUSG00000020611	14674	Gna13	8	105.36	0
ENSMUSG00000058440	18181	NRF1	6	93.25	1
ENSMUSG00000031386	15161	HCFC1	5	127.11	1
ENSMUSG00000070570	72961	Slc17a7	5	49.78	0
ENSMUSG00000005469	18747	Prkaca	5	41.58	0
ENSMUSG00000037896	217864	RCOR1	4	91.13	1
ENSMUSG00000045038	18754	Prkce	4	53.81	0
ENSMUSG00000032228	21406	TCF12	4	25.43	1
ENSMUSG00000078671	244059	CHD2	4	20.57	1
ENSMUSG00000026641	22278	USF1	3	43.51	1
ENSMUSG00000007817	328365	ZMIZ1	3	26.47	1
ENSMUSG00000024974	13006	SMC3	3	26.47	1
ENSMUSG00000019982	17863	MYB	3	26.47	1
ENSMUSG00000020923	21429	UBTF	3	25.39	1
ENSMUSG00000030557	17258	MEF2A	3	22.72	1
ENSMUSG00000059436	17187	MAX	3	22.6	1
ENSMUSG00000022346	17869	MYC	3	21.27	1
ENSMUSG00000033335	13430	Dnm2	3	14.28	0
ENSMUSG00000019194	20266	Scn1b	3	2.69	0
ENSMUSG00000020918	14534	KAT2A	2	25.01	1
ENSMUSG00000020458	68585	Rtn4	2	18	0
ENSMUSG00000030678	17188	MAZ	2	11.01	1
ENSMUSG00000055024	328572	EP300	2	6.88	1
ENSMUSG00000036461	13709	ELF1	2	4.12	1
ENSMUSG00000025025	17859	MXI1	2	4.12	1
ENSMUSG00000023852	12648	CHD1	2	4.12	1
ENSMUSG00000042557	20466	SIN3A	2	4.12	1
ENSMUSG00000042605	20239	Atxn2	2	3.36	0
ENSMUSG00000058239	22282	USF2	2	3.24	1
ENSMUSG00000002413	109880	Braf	2	2.46	0
ENSMUSG00000027162	22343	Lin7c	2	2.44	0
ENSMUSG00000063142	16531	Kcnma1	1	0	0
ENSMUSG00000027210	17536	Meis2	1	0	0
ENSMUSG00000035863	18483	Palm	1	0	0
ENSMUSG00000030103	20893	BHLHE40	1	0	1
ENSMUSG00000071076	16478	JUND	1	0	1
ENSMUSG00000014767	21374	TBP	1	0	1
ENSMUSG00000032035	23871	ETS1	1	0	1
ENSMUSG00000052684	16476	JUN	1	0	1
ENSMUSG00000022314	19357	RAD21	1	0	1
ENSMUSG00000031162	14460	GATA1	1	0	1
ENSMUSG00000014859	104394	E2F4	1	0	1
